# Supplementary material for: Dual targeting of RET and SRC synergizes in RET fusion‐positive cancer cells
Source: Mol Oncol. 2025 Nov 5;20(4):1041–60. doi: 10.1002/1878-0261.70155 (PMC13060644; doi:10.1002/1878-0261.70155)
Supplement: Supplementary file 3 — Table S2. Expression proteomics data, related to Fig. 3. [file MOL2-20-1041-s001.xlsx]

## Sheet: protein
																																												Injection Replicate		1	1	1	1
																																												BioRep		1	2	3	1
																																												TreatRep		DMSO-1	DMSO-2	DMSO-3	Pralsetinib-1
																																												Treatment		DMSO	DMSO	DMSO	Pralsetinib
																																												Hour		3	3	3	3
																																												Formula
RowIdentifier	OrigIdentifier	Protein IDs	RefType	Majority Protein IDs	Peptide Counts (all)	Peptide Counts (razor+unique)	Peptide Counts (unique)	Fasta Headers	Number of Proteins	Peptides	Razor + Unique Peptides	Unique Peptides	Sequence Coverage [%]	Unique + Razor Sequence Coverage [%]	Unique Sequence Coverage [%]	Mol. Weight [kDa]	Sequence Length	Sequence Lengths	Q-value	Score	Only Identified by Site	Reverse	Potential Contaminant	id	Oxidation (M) Site IDs	Oxidation (M) Site Positions	Taxonomy IDs	Has_Contaminant_Flag	All_Reverse_Flag	Cow_Contaminant_Flag	Target_Species_Flag	Accession_Protein	CellSurface	AnnotationSource	ENSG	GeneID	NumGenes	WarningLevel	IsSurface	Symbol	Alias	Type	Location	Description	excel_padding	Plex1_TMT-126C	Plex1_TMT-127C	Plex1_TMT-128C	Plex1_TMT-129C
sp~Q16831~UPP1_HUMAN	sp|Q16831|UPP1_HUMAN	sp|Q16831|UPP1_HUMAN	__Other	sp|Q16831|UPP1_HUMAN	3	3	3	sp|Q16831|UPP1_HUMAN Uridine phosphorylase 1 OS=Homo sapiens OX=9606 GN=UPP1 PE=1 SV=1	1	3	3	3	11.6	11.6	11.6	33.934	310	310	0	5.5973				2888			-1	0	0	0	1	Q16831 ENSP00000330032 XP_011513814 NP_001274355 UPP1_HUMAN NP_003355 Q16831-1 ENSP00000378931	---	NCBI/UniProt	ENSG00000183696	7378	1	0	0	UPP1	UDRPASE UP UPASE UPP	protein-coding	7p12.3	uridine phosphorylase 1	.	16.5023	16.2738	16.2198	15.5489
sp~O14526~FCHO1_HUMAN	sp|O14526|FCHO1_HUMAN	sp|O14526|FCHO1_HUMAN	__Other	sp|O14526|FCHO1_HUMAN	1	1	1	sp|O14526|FCHO1_HUMAN F-BAR domain only protein 1 OS=Homo sapiens OX=9606 GN=FCHO1 PE=1 SV=2	1	1	1	1	2	2	2	96.86	889	889	0.00035753	1.6117				267			-1	0	0	0	1	O14526 NP_001371303 NP_001371309 ENSP00000473001 O14526-1 NP_001371308 NP_001371301 NP_001371300 NP_001371307 NP_001154829 NP_001371310 NP_001371306 FCHO1_HUMAN	---	NCBI/UniProt	ENSG00000130475	23149	1	0	0	FCHO1	IMD76	protein-coding	19p13.11	FCH and mu domain containing endocytic adaptor 1	.		14.3768	14.468	14.4443
sp~Q96M94~KLH15_HUMAN	sp|Q96M94|KLH15_HUMAN	sp|Q96M94|KLH15_HUMAN	__Other	sp|Q96M94|KLH15_HUMAN	1	1	1	sp|Q96M94|KLH15_HUMAN Kelch-like protein 15 OS=Homo sapiens OX=9606 GN=KLHL15 PE=1 SV=2	1	1	1	1	1.5	1.5	1.5	69.774	604	604	0.0019074	1.2872				4502			-1	0	0	0	1	Q96M94 ENSP00000332791 NP_085127 KLH15_HUMAN	---	NCBI/UniProt	ENSG00000174010	80311	1	0	0	KLHL15	HEL-S-305	protein-coding	Xp22.11	kelch like family member 15	.		13.3277	13.8257	13.8329
sp~Q9P0L0~VAPA_HUMAN	sp|Q9P0L0|VAPA_HUMAN	sp|Q9P0L0|VAPA_HUMAN	__Other	sp|Q9P0L0|VAPA_HUMAN	1	1	1	sp|Q9P0L0|VAPA_HUMAN Vesicle-associated membrane protein-associated protein A OS=Homo sapiens OX=9606 GN=VAPA PE=1 SV=3	1	1	1	1	8	8	8	27.893	249	249	0	7.5291				5577			-1	0	0	0	1	Q9P0L0 ENSP00000382880 VAPA_HUMAN Q9P0L0-1 NP_919415	TCSA_GESP	NCBI/UniProt	ENSG00000101558	9218	1	0	1	VAPA	VAMP-A VAP-33 VAP-A VAP33 hVAP-33	protein-coding	18p11.22	VAMP associated protein A	.	15.1084	15.0467	15.1337	14.9951
sp~Q9Y2K2~SIK3_HUMAN	sp|Q9Y2K2|SIK3_HUMAN	sp|Q9Y2K2|SIK3_HUMAN	__Other	sp|Q9Y2K2|SIK3_HUMAN	2	2	2	sp|Q9Y2K2|SIK3_HUMAN Serine/threonine-protein kinase SIK3 OS=Homo sapiens OX=9606 GN=SIK3 PE=1 SV=4	1	2	2	2	1.5	1.5	1.5	144.85	1321	1321	0	2.8644				5979			-1	0	0	0	1	Q9Y2K2 Q9Y2K2-5 ENSP00000364449 SIK3_HUMAN NP_079440	---	NCBI/UniProt	ENSG00000160584	23387	1	0	0	SIK3	L19 QSK SEMDK SIK-3	protein-coding	11q23.3	SIK family kinase 3	.	15.9681	16.0903	15.364	14.7483
sp~P15407~FOSL1_HUMAN	sp|P15407|FOSL1_HUMAN	sp|P15407|FOSL1_HUMAN	__Other	sp|P15407|FOSL1_HUMAN	2	2	2	sp|P15407|FOSL1_HUMAN Fos-related antigen 1 OS=Homo sapiens OX=9606 GN=FOSL1 PE=1 SV=1	1	2	2	2	12.2	12.2	12.2	29.413	271	271	0	5.3373				1195			-1	0	0	0	1	P15407 P15407-1 ENSP00000431594 NP_001287785 NP_001287784 FOSL1_HUMAN NP_001287773 ENSP00000436276	---	NCBI/UniProt	ENSG00000175592	8061	1	0	0	FOSL1	FRA FRA1 fra-1	protein-coding	11q13.1	FOS like 1, AP-1 transcription factor subunit	.	14.484	14.4247	14.3817	13.8649
sp~Q9UBV8~PEF1_HUMAN	sp|Q9UBV8|PEF1_HUMAN	sp|Q9UBV8|PEF1_HUMAN	__Other	sp|Q9UBV8|PEF1_HUMAN	1	1	1	sp|Q9UBV8|PEF1_HUMAN Peflin OS=Homo sapiens OX=9606 GN=PEF1 PE=1 SV=1	1	1	1	1	9.5	9.5	9.5	30.381	284	284	0	26.471				5674			-1	0	0	0	1	Q9UBV8 ENSP00000362807 PEF1_HUMAN NP_036524	---	NCBI/UniProt	ENSG00000162517	553115	1	0	0	PEF1	ABP32 PEF1A	protein-coding	1p35.2	penta-EF-hand domain containing 1	.	12.9589	13.1303	12.9031	12.9632
sp~Q9HBH1~DEFM_HUMAN	sp|Q9HBH1|DEFM_HUMAN	sp|Q9HBH1|DEFM_HUMAN	__Other	sp|Q9HBH1|DEFM_HUMAN	1	1	1	sp|Q9HBH1|DEFM_HUMAN Peptide deformylase, mitochondrial OS=Homo sapiens OX=9606 GN=PDF PE=1 SV=1	1	1	1	1	3.7	3.7	3.7	27.013	243	243	0.0023989	1.1874				5214			-1	0	0	0	1	Q9HBH1 NP_071736 DEFM_HUMAN ENSP00000288022	---	NCBI/UniProt	ENSG00000258429	64146	1	0	0	PDF	---	protein-coding	16q22.1	peptide deformylase, mitochondrial	.	14.7824	15.006	14.9541	14.9282
sp~Q9Y673~ALG5_HUMAN	sp|Q9Y673|ALG5_HUMAN	sp|Q9Y673|ALG5_HUMAN	__Other	sp|Q9Y673|ALG5_HUMAN	1	1	1	sp|Q9Y673|ALG5_HUMAN Dolichyl-phosphate beta-glucosyltransferase OS=Homo sapiens OX=9606 GN=ALG5 PE=1 SV=1	1	1	1	1	4.9	4.9	4.9	36.946	324	324	0	20.604				6157			-1	0	0	0	1	Q9Y673 ALG5_HUMAN ENSP00000239891 NP_037470 Q9Y673-1	---	NCBI/UniProt	ENSG00000120697	29880	1	0	0	ALG5	bA421P11.2	protein-coding	13q13.3	ALG5 dolichyl-phosphate beta-glucosyltransferase	.	15.4388	15.3804	15.3677	15.4538
sp~Q9BR76~COR1B_HUMAN	sp|Q9BR76|COR1B_HUMAN	sp|Q9BR76|COR1B_HUMAN	__Other	sp|Q9BR76|COR1B_HUMAN	1	1	1	sp|Q9BR76|COR1B_HUMAN Coronin-1B OS=Homo sapiens OX=9606 GN=CORO1B PE=1 SV=1	1	1	1	1	2.2	2.2	2.2	54.234	489	489	0.0010528	1.4048				4714			-1	0	0	0	1	Q9BR76 ENSP00000340211 ENSP00000377471 NP_001018080 NP_065174 COR1B_HUMAN	---	NCBI/UniProt	ENSG00000172725	57175	1	0	0	CORO1B	CORONIN-2	protein-coding	11q13.2	coronin 1B	.	13.8084	13.9344	13.8696	13.8764
sp~P45973~CBX5_HUMAN	sp|P45973|CBX5_HUMAN	sp|P45973|CBX5_HUMAN	__Other	sp|P45973|CBX5_HUMAN	2	2	2	sp|P45973|CBX5_HUMAN Chromobox protein homolog 5 OS=Homo sapiens OX=9606 GN=CBX5 PE=1 SV=1	1	2	2	2	10.5	10.5	10.5	22.225	191	191	0	16.7				1689			-1	0	0	0	1	P45973 NP_001120794 ENSP00000401009 NP_036249 CBX5_HUMAN ENSP00000209875 ENSP00000449207 NP_001120793	---	NCBI/UniProt	ENSG00000094916	23468	1	0	0	CBX5	HEL25 HP1 HP1A	protein-coding	12q13.13	chromobox 5	.	13.9401	14.4283	13.8361	15.5298
sp~Q8IU60~DCP2_HUMAN	sp|Q8IU60|DCP2_HUMAN	sp|Q8IU60|DCP2_HUMAN	__Other	sp|Q8IU60|DCP2_HUMAN	2	2	2	sp|Q8IU60|DCP2_HUMAN m7GpppN-mRNA hydrolase OS=Homo sapiens OX=9606 GN=DCP2 PE=1 SV=3	1	2	2	2	5	5	5	48.423	420	420	0	2.7553				3605			-1	0	0	0	1	Q8IU60 NP_689837 DCP2_HUMAN Q8IU60-1 ENSP00000373715	---	NCBI/UniProt	ENSG00000172795	167227	1	0	0	DCP2	NUDT20	protein-coding	5q22.2	decapping mRNA 2	.	17.01	17.2585	17.0781	17.0424
sp~Q9NP73~ALG13_HUMAN	sp|Q9NP73|ALG13_HUMAN	sp|Q9NP73|ALG13_HUMAN	__Other	sp|Q9NP73|ALG13_HUMAN	1	1	1	sp|Q9NP73|ALG13_HUMAN Putative bifunctional UDP-N-acetylglucosamine transferase and deubiquitinase ALG13 OS=Homo sapiens OX=9606 GN=ALG13 PE=1 SV=2	1	1	1	1	1	1	1	126.05	1137	1137	0.00070972	1.5218				5270			-1	0	0	0	1	Q9NP73 NP_001034299 ALG13_HUMAN Q9NP73-1 NP_001161857 NP_001244170 ENSP00000480711	---	NCBI/UniProt	ENSG00000101901	79868	1	0	0	ALG13	CDG1S CXorf45 DEE36 EIEE36 GLT28D1 MDS031 TDRD13 YGL047W	protein-coding	Xq23	ALG13 UDP-N-acetylglucosaminyltransferase subunit	.	16.7317	16.7778	16.7137	16.6652
sp~P13051~UNG_HUMAN	sp|P13051|UNG_HUMAN	sp|P13051|UNG_HUMAN	__Other	sp|P13051|UNG_HUMAN	3	3	3	sp|P13051|UNG_HUMAN Uracil-DNA glycosylase OS=Homo sapiens OX=9606 GN=UNG PE=1 SV=2	1	3	3	3	15.3	15.3	15.3	34.645	313	313	0	87.06				1148			-1	0	0	0	1	P13051 ENSP00000242576 NP_550433 P13051-1 UNG_HUMAN	---	NCBI/UniProt	ENSG00000076248	7374	1	0	0	UNG	DGU HIGM4 HIGM5 UDG UNG1 UNG15 UNG2	protein-coding	12q24.11	uracil DNA glycosylase	.	16.5048	16.4127	16.474	16.3586
sp~Q9H8L6~MMRN2_HUMAN	sp|Q9H8L6|MMRN2_HUMAN	sp|Q9H8L6|MMRN2_HUMAN	__Other	sp|Q9H8L6|MMRN2_HUMAN	2	2	2	sp|Q9H8L6|MMRN2_HUMAN Multimerin-2 OS=Homo sapiens OX=9606 GN=MMRN2 PE=1 SV=2	1	2	2	2	2.2	2.2	2.2	104.41	949	949	0	4.6925				5150			-1	0	0	0	1	Q9H8L6 ENSP00000361097 NP_079032 MMRN2_HUMAN	---	NCBI/UniProt	ENSG00000173269	79812	1	0	0	MMRN2	EMILIN-3 EMILIN3 ENDOGLYX-1	protein-coding	10q23.2	multimerin 2	.	12.5214	12.1599	12.2154	12.2369
sp~Q7Z628~ARHG8_HUMAN	sp|Q7Z628|ARHG8_HUMAN	sp|Q7Z628|ARHG8_HUMAN	__Other	sp|Q7Z628|ARHG8_HUMAN	1	1	1	sp|Q7Z628|ARHG8_HUMAN Neuroepithelial cell-transforming gene 1 protein OS=Homo sapiens OX=9606 GN=NET1 PE=1 SV=1	1	1	1	1	4	4	4	67.739	596	596	0	21.471				3476			-1	0	0	0	1	Q7Z628 ENSP00000347134 ARHG8_HUMAN NP_001040625 Q7Z628-1	---	NCBI/UniProt	ENSG00000173848	10276	1	0	0	NET1	ARHGEF8 NET1A	protein-coding	10p15.1	neuroepithelial cell transforming 1	.	11.9233	11.8235	11.8183	11.8191
sp~Q14677~EPN4_HUMAN	sp|Q14677|EPN4_HUMAN	sp|Q14677|EPN4_HUMAN	__Other	sp|Q14677|EPN4_HUMAN	2	2	2	sp|Q14677|EPN4_HUMAN Clathrin interactor 1 OS=Homo sapiens OX=9606 GN=CLINT1 PE=1 SV=1	1	2	2	2	2.6	2.6	2.6	68.259	625	625	0	2.8331				2666			-1	0	0	0	1	Q14677 ENSP00000388340 NP_055481 Q14677-1 EPN4_HUMAN	---	NCBI/UniProt	ENSG00000113282	9685	1	0	0	CLINT1	CLINT ENTH EPN4 EPNR	protein-coding	5q33.3	clathrin interactor 1	.	15.8501	15.9535	15.9477	15.764
sp~Q96I34~PP16A_HUMAN	sp|Q96I34|PP16A_HUMAN	sp|Q96I34|PP16A_HUMAN	__Other	sp|Q96I34|PP16A_HUMAN	2	2	2	sp|Q96I34|PP16A_HUMAN Protein phosphatase 1 regulatory subunit 16A OS=Homo sapiens OX=9606 GN=PPP1R16A PE=1 SV=1	1	2	2	2	5.3	5.3	5.3	57.811	528	528	0	17.452				4439			-1	0	0	0	1	Q96I34 NP_116291 ENSP00000391126 NP_001316374 PP16A_HUMAN NP_001316372 NP_001316373 NP_001316371	TCSA_GESP	NCBI/UniProt	ENSG00000160972	84988	1	0	1	PPP1R16A	MYPT3	protein-coding	8q24.3	protein phosphatase 1 regulatory subunit 16A	.	15.2341	15.3644	15.3204	15.2368
sp~Q58FF3~ENPLL_HUMAN	sp|Q58FF3|ENPLL_HUMAN	sp|Q58FF3|ENPLL_HUMAN	__Other	sp|Q58FF3|ENPLL_HUMAN	3	1	1	sp|Q58FF3|ENPLL_HUMAN Putative endoplasmin-like protein OS=Homo sapiens OX=9606 GN=HSP90B2P PE=5 SV=1	1	3	1	1	8.3	3	3	45.858	399	399	0.0066511	0.89192				3006			-1	0	0	0	1	Q58FF3 ENPLL_HUMAN	---	NCBI/UniProt	---	7190	1	0	0	HSP90B2P	GRP94P1 GRP94b HSP HSPCP2 TRA1P1 TRAP1	pseudo	15q26.3	heat shock protein 90 beta family member 2, pseudogene	.	12.9025	12.7714	12.8567	12.7457
sp~Q02078~MEF2A_HUMAN;sp~Q06413~MEF2C_HUMAN;sp~Q14814~MEF2D_HUMAN	sp|Q06413|MEF2C_HUMAN;sp|Q02078|MEF2A_HUMAN;sp|Q14814|MEF2D_HUMAN	sp|Q02078|MEF2A_HUMAN;sp|Q06413|MEF2C_HUMAN;sp|Q14814|MEF2D_HUMAN	__Other	sp|Q02078|MEF2A_HUMAN;sp|Q06413|MEF2C_HUMAN;sp|Q14814|MEF2D_HUMAN	1;1;1	1;1;1	1;1;1	sp|Q06413|MEF2C_HUMAN Myocyte-specific enhancer factor 2C OS=Homo sapiens OX=9606 GN=MEF2C PE=1 SV=1;sp|Q02078|MEF2A_HUMAN Myocyte-specific enhancer factor 2A OS=Homo sapiens OX=9606 GN=MEF2A PE=1 SV=1;sp|Q14814|MEF2D_HUMAN Myocyte-specific enhancer factor	3	1	1	1	2.3	2.3	2.3	51.221	473	473;507;521	0	22.187				2273			-1;-1;-1	0	0	0	1	Q02078 Q06413 Q14814 ENSP00000423597 NP_001351265 Q14814-1 MEF2C_HUMAN NP_001351266 ENSP00000271555 NP_001351264 XP_011507871 XP_011519884 Q02078-1 XP_005245226 XP_016877680 ENSP00000426665 ENSP00000490630 MEF2D_HUMAN NP_001180278 NP_001351262 NP_001294931 XP_005245227 MEF2A_HUMAN NP_001351263 NP_005911 XP_006711393 NP_001351258 Q06413-1 ENSP00000486554 ENSP00000424606	---	NCBI/UniProt	ENSG00000068305 ENSG00000081189 ENSG00000116604	4205 4208 4209	3	5	0	MEF2A MEF2C MEF2D	ADCAD1 RSRFC4 RSRFC9 mef2 C5DELq14.3 DEL5q14.3	protein-coding	15q26.3!5q14.3!1q22	myocyte enhancer factor 2A ||| myocyte enhancer factor 2C ||| myocyte enhancer factor 2D	.	12.9212	12.7619	12.5981	12.721
sp~Q92520~FAM3C_HUMAN	sp|Q92520|FAM3C_HUMAN	sp|Q92520|FAM3C_HUMAN	__Other	sp|Q92520|FAM3C_HUMAN	2	2	2	sp|Q92520|FAM3C_HUMAN Protein FAM3C OS=Homo sapiens OX=9606 GN=FAM3C PE=1 SV=1	1	2	2	2	7.5	7.5	7.5	24.68	227	227	0	190.5				4127			-1	0	0	0	1	Q92520 NP_055703 NP_001035109 XP_011514039 FAM3C_HUMAN XP_011514038 ENSP00000353025	---	NCBI/UniProt	ENSG00000196937	10447	1	0	0	FAM3C	GS3786 ILEI	protein-coding	7q31.31	FAM3 metabolism regulating signaling molecule C	.	16.3611	16.5047	16.3973	16.4542
sp~Q96BT3~CENPT_HUMAN	sp|Q96BT3|CENPT_HUMAN	sp|Q96BT3|CENPT_HUMAN	__Other	sp|Q96BT3|CENPT_HUMAN	1	1	1	sp|Q96BT3|CENPT_HUMAN Centromere protein T OS=Homo sapiens OX=9606 GN=CENPT PE=1 SV=2	1	1	1	1	3.9	3.9	3.9	60.422	561	561	0	38.168				4286			-1	0	0	0	1	Q96BT3 Q96BT3-1 NP_079358 CENPT_HUMAN ENSP00000457810	---	NCBI/UniProt	ENSG00000102901	80152	1	0	0	CENPT	C16orf56 CENP-T SSMGA	protein-coding	16q22.1	centromere protein T	.	13.6389	13.7875	13.5999	13.5496
sp~Q9NYC9~DYH9_HUMAN	sp|Q9NYC9|DYH9_HUMAN	sp|Q9NYC9|DYH9_HUMAN	__Other	sp|Q9NYC9|DYH9_HUMAN	1	1	1	sp|Q9NYC9|DYH9_HUMAN Dynein axonemal heavy chain 9 OS=Homo sapiens OX=9606 GN=DNAH9 PE=1 SV=3	1	1	1	1	0.2	0.2	0.2	511.87	4486	4486	1	-2	+			5518	1078	651	-1	0	0	0	1	Q9NYC9 NP_001363 Q9NYC9-1 DYH9_HUMAN ENSP00000262442	---	NCBI/UniProt	ENSG00000007174	1770	1	0	0	DNAH9	CILD40 DNAH17L DNEL1 DYH9 Dnahc9 HL-20 HL20	protein-coding	17p12	dynein axonemal heavy chain 9	.	15.5657	15.3875	15.4128	14.9484
sp~Q7L3B6~CD37L_HUMAN	sp|Q7L3B6|CD37L_HUMAN	sp|Q7L3B6|CD37L_HUMAN	__Other	sp|Q7L3B6|CD37L_HUMAN	1	1	1	sp|Q7L3B6|CD37L_HUMAN Hsp90 co-chaperone Cdc37-like 1 OS=Homo sapiens OX=9606 GN=CDC37L1 PE=1 SV=1	1	1	1	1	2.7	2.7	2.7	38.834	337	337	0.0055406	0.99591				3408			-1	0	0	0	1	Q7L3B6 CD37L_HUMAN NP_060383 ENSP00000371278	---	NCBI/UniProt	ENSG00000106993	55664	1	0	0	CDC37L1	CDC37B HARC	protein-coding	9p24.1	cell division cycle 37 like 1	.	10.9607	11.2295	11.0838	10.8644
sp~Q9BSQ5~CCM2_HUMAN	sp|Q9BSQ5|CCM2_HUMAN	sp|Q9BSQ5|CCM2_HUMAN	__Other	sp|Q9BSQ5|CCM2_HUMAN	1	1	1	sp|Q9BSQ5|CCM2_HUMAN Cerebral cavernous malformations 2 protein OS=Homo sapiens OX=9606 GN=CCM2 PE=1 SV=1	1	1	1	1	4.3	4.3	4.3	48.836	444	444	0	3.3607				4755			-1	0	0	0	1	Q9BSQ5 ENSP00000258781 CCM2_HUMAN NP_113631 Q9BSQ5-1	---	NCBI/UniProt	ENSG00000136280	83605	1	0	0	CCM2	C7orf22 OSM PP10187	protein-coding	7p13	CCM2 scaffold protein	.	13.0639	13.2671	13.2606	12.9829
sp~Q7Z494~NPHP3_HUMAN	sp|Q7Z494|NPHP3_HUMAN	sp|Q7Z494|NPHP3_HUMAN	__Other	sp|Q7Z494|NPHP3_HUMAN	1	1	1	sp|Q7Z494|NPHP3_HUMAN Nephrocystin-3 OS=Homo sapiens OX=9606 GN=NPHP3 PE=1 SV=1	1	1	1	1	1.2	1.2	1.2	150.86	1330	1330	0.002902	1.1486				3455			-1	0	0	0	1	Q7Z494 NP_694972 Q7Z494-1 NPHP3_HUMAN ENSP00000338766	---	NCBI/UniProt	ENSG00000113971	27031	1	0	0	NPHP3	CFAP31 MKS7 NPH3 RHPD RHPD1 SLSN3	protein-coding	3q22.1	nephrocystin 3	.	15.1423	15.3988	15.2578	15.203
sp~Q68D10~SPT2_HUMAN	sp|Q68D10|SPT2_HUMAN	sp|Q68D10|SPT2_HUMAN	__Other	sp|Q68D10|SPT2_HUMAN	2	2	2	sp|Q68D10|SPT2_HUMAN Protein SPT2 homolog OS=Homo sapiens OX=9606 GN=SPTY2D1 PE=1 SV=3	1	2	2	2	3.8	3.8	3.8	75.598	685	685	0	4.3643				3172			-1	0	0	0	1	Q68D10 Q68D10-1 NP_919261 SPT2_HUMAN ENSP00000337991	---	NCBI/UniProt	ENSG00000179119	144108	1	0	0	SPTY2D1	Spt2	protein-coding	11p15.1	SPT2 chromatin protein domain containing 1	.	16.5192	16.6284	16.5626	16.3786
sp~Q96IW7~SC22A_HUMAN	sp|Q96IW7|SC22A_HUMAN	sp|Q96IW7|SC22A_HUMAN	__Other	sp|Q96IW7|SC22A_HUMAN	1	1	1	sp|Q96IW7|SC22A_HUMAN Vesicle-trafficking protein SEC22a OS=Homo sapiens OX=9606 GN=SEC22A PE=1 SV=1	1	1	1	1	6.8	6.8	6.8	34.947	307	307	0	117.58				4451			-1	0	0	0	1	Q96IW7 XP_011510978 SC22A_HUMAN XP_011510975 ENSP00000420343 XP_011510977 ENSP00000417972 NP_036562	---	NCBI/UniProt	ENSG00000121542	26984	1	0	0	SEC22A	SEC22L2	protein-coding	3q21.1	SEC22 homolog A, vesicle trafficking protein	.	12.7651	12.8775	13.0774	12.6605
sp~Q9Y6W5~WASF2_HUMAN	sp|Q9Y6W5|WASF2_HUMAN	sp|Q9Y6W5|WASF2_HUMAN	__Other	sp|Q9Y6W5|WASF2_HUMAN	1	1	1	sp|Q9Y6W5|WASF2_HUMAN Actin-binding protein WASF2 OS=Homo sapiens OX=9606 GN=WASF2 PE=1 SV=3	1	1	1	1	2.2	2.2	2.2	54.283	498	498	0	1.9295				6199			-1	0	0	0	1	Q9Y6W5 NP_008921 ENSP00000483313 WASF2_HUMAN Q9Y6W5-1	---	NCBI/UniProt	ENSG00000158195	10163	1	0	0	WASF2	IMD2 SCAR2 WASF4 WAVE2 dJ393P12.2	protein-coding	1p36.11	WASP family member 2	.	12.4571	12.9465	12.4289	13.2635
sp~P63098~CANB1_HUMAN	sp|P63098|CANB1_HUMAN	sp|P63098|CANB1_HUMAN	__Other	sp|P63098|CANB1_HUMAN	2	2	2	sp|P63098|CANB1_HUMAN Calcineurin subunit B type 1 OS=Homo sapiens OX=9606 GN=PPP3R1 PE=1 SV=2	1	2	2	2	15.3	15.3	15.3	19.3	170	170	0	68.509				2146			-1	0	0	0	1	P63098 NP_000936 CANB1_HUMAN ENSP00000234310	---	NCBI/UniProt	ENSG00000221823	5534	1	0	0	PPP3R1	CALNB1 CNB CNB1	protein-coding	2p14	protein phosphatase 3 regulatory subunit B, alpha	.	15.6977	15.5508	15.6876	15.4038
sp~P18085~ARF4_HUMAN	sp|P18085|ARF4_HUMAN	sp|P18085|ARF4_HUMAN	__Other	sp|P18085|ARF4_HUMAN	3	1	1	sp|P18085|ARF4_HUMAN ADP-ribosylation factor 4 OS=Homo sapiens OX=9606 GN=ARF4 PE=1 SV=3	1	3	1	1	31.1	13.9	13.9	20.511	180	180	0	22.657				1257	308	22	-1	0	0	0	1	P18085 ARF4_HUMAN ENSP00000306010 NP_001651	---	NCBI/UniProt	ENSG00000168374	378	1	0	0	ARF4	ARF2	protein-coding	3p14.3	ADP ribosylation factor 4	.	14.4718	14.3651	14.4852	14.2432
sp~Q96HR8~NAF1_HUMAN	sp|Q96HR8|NAF1_HUMAN	sp|Q96HR8|NAF1_HUMAN	__Other	sp|Q96HR8|NAF1_HUMAN	1	1	1	sp|Q96HR8|NAF1_HUMAN H/ACA ribonucleoprotein complex non-core subunit NAF1 OS=Homo sapiens OX=9606 GN=NAF1 PE=1 SV=2	1	1	1	1	2.4	2.4	2.4	53.716	494	494	0	2.5882				4430			-1	0	0	0	1	Q96HR8 NP_612395 ENSP00000274054 Q96HR8-1 NAF1_HUMAN XP_011530712	---	NCBI/UniProt	ENSG00000145414	92345	1	0	0	NAF1	---	protein-coding	4q32.2	nuclear assembly factor 1 ribonucleoprotein	.	14.7153	14.8424	14.8056	14.7673
sp~Q9P2T1~GMPR2_HUMAN	sp|Q9P2T1|GMPR2_HUMAN	sp|Q9P2T1|GMPR2_HUMAN	__Other	sp|Q9P2T1|GMPR2_HUMAN	1	1	1	sp|Q9P2T1|GMPR2_HUMAN GMP reductase 2 OS=Homo sapiens OX=9606 GN=GMPR2 PE=1 SV=1	1	1	1	1	3.4	3.4	3.4	37.874	348	348	0	6.6039				5634			-1	0	0	0	1	Q9P2T1 ENSP00000453299 NP_001002002 NP_001002001 ENSP00000382369 ENSP00000347449 NP_001002000 Q9P2T1-1 GMPR2_HUMAN	---	NCBI/UniProt	ENSG00000100938 ENSG00000284752	51292	1	0	0	GMPR2	GMPR-2	protein-coding	14q12	guanosine monophosphate reductase 2	.	13.6487	13.6876	13.7887	13.5622
sp~Q01469~FABP5_HUMAN	sp|Q01469|FABP5_HUMAN	sp|Q01469|FABP5_HUMAN	__Other	sp|Q01469|FABP5_HUMAN	1	1	1	sp|Q01469|FABP5_HUMAN Fatty acid-binding protein 5 OS=Homo sapiens OX=9606 GN=FABP5 PE=1 SV=3	1	1	1	1	12.6	12.6	12.6	15.164	135	135	0	7.9587				2260			-1	0	0	0	1	Q01469 FABP5_HUMAN NP_001435 ENSP00000297258	---	NCBI/UniProt	ENSG00000164687	2171	1	0	0	FABP5	E-FABP EFABP KFABP PA-FABP PAFABP	protein-coding	8q21.13	fatty acid binding protein 5	.	16.2296	15.9496	16.0674	15.9056
sp~Q9Y2X7~GIT1_HUMAN	sp|Q9Y2X7|GIT1_HUMAN	sp|Q9Y2X7|GIT1_HUMAN	__Other	sp|Q9Y2X7|GIT1_HUMAN	1	1	1	sp|Q9Y2X7|GIT1_HUMAN ARF GTPase-activating protein GIT1 OS=Homo sapiens OX=9606 GN=GIT1 PE=1 SV=2	1	1	1	1	1.3	1.3	1.3	84.34	761	761	0	12.376				6001			-1	0	0	0	1	Q9Y2X7 GIT1_HUMAN NP_054749 Q9Y2X7-1 ENSP00000225394	---	NCBI/UniProt	ENSG00000108262	28964	1	0	0	GIT1	p95-APP1	protein-coding	17q11.2	GIT ArfGAP 1	.	14.6518	13.7617	13.4441	12.4899
sp~Q86SZ2~TPC6B_HUMAN	sp|Q86SZ2|TPC6B_HUMAN	sp|Q86SZ2|TPC6B_HUMAN	__Other	sp|Q86SZ2|TPC6B_HUMAN	2	2	2	sp|Q86SZ2|TPC6B_HUMAN Trafficking protein particle complex subunit 6B OS=Homo sapiens OX=9606 GN=TRAPPC6B PE=1 SV=1	1	2	2	2	12	12	12	17.983	158	158	0	19.477				3510			-1	0	0	0	1	Q86SZ2 ENSP00000330289 TPC6B_HUMAN NP_001073005 Q86SZ2-1	---	NCBI/UniProt	ENSG00000182400	122553	1	0	0	TRAPPC6B	NEDMEBA TPC6	protein-coding	14q21.1	trafficking protein particle complex subunit 6B	.	14.6701	15.6831	15.6468	15.6322
sp~P09488~GSTM1_HUMAN;sp~P28161~GSTM2_HUMAN	sp|P28161|GSTM2_HUMAN;sp|P09488|GSTM1_HUMAN	sp|P09488|GSTM1_HUMAN;sp|P28161|GSTM2_HUMAN	__Other	sp|P09488|GSTM1_HUMAN;sp|P28161|GSTM2_HUMAN	1;1	1;1	1;1	sp|P28161|GSTM2_HUMAN Glutathione S-transferase Mu 2 OS=Homo sapiens OX=9606 GN=GSTM2 PE=1 SV=2;sp|P09488|GSTM1_HUMAN Glutathione S-transferase Mu 1 OS=Homo sapiens OX=9606 GN=GSTM1 PE=1 SV=3	2	1	1	1	3.2	3.2	3.2	25.744	218	218;218	0.006327	0.91089				1052			-1;-1	0	0	0	1	P09488 P28161 NP_000552 P09488-1 GSTM2_HUMAN ENSP00000241337 ENSP00000311469 P28161-1 NP_000839 GSTM1_HUMAN	---	NCBI/UniProt	ENSG00000134184 ENSG00000213366	2944 2946	2	2	0	GSTM1 GSTM2	GST1 GSTM1-1 GSTM1a-1a GSTM1b-1b GTH4 GTM1 H-B MU MU-1 GST4 GSTM GSTM2-2 GTHMUS	protein-coding	1p13.3	glutathione S-transferase mu 1 ||| glutathione S-transferase mu 2	.	14.9455	14.844	14.8558	14.7777
sp~Q15293~RCN1_HUMAN	sp|Q15293|RCN1_HUMAN	sp|Q15293|RCN1_HUMAN	__Other	sp|Q15293|RCN1_HUMAN	1	1	1	sp|Q15293|RCN1_HUMAN Reticulocalbin-1 OS=Homo sapiens OX=9606 GN=RCN1 PE=1 SV=1	1	1	1	1	8.2	8.2	8.2	38.89	331	331	0	155.67				2761	840	311	-1	0	0	0	1	Q15293 RCN1_HUMAN ENSP00000054950 NP_002892 Q15293-1	---	NCBI/UniProt	ENSG00000049449	5954	1	0	0	RCN1	HEL-S-84 PIG20 RCAL RCN	protein-coding	11p13	reticulocalbin 1	.	16.0276	16.0064	16.2616	15.7457
sp~Q96AQ8~MCUR1_HUMAN	sp|Q96AQ8|MCUR1_HUMAN	sp|Q96AQ8|MCUR1_HUMAN	__Other	sp|Q96AQ8|MCUR1_HUMAN	1	1	1	sp|Q96AQ8|MCUR1_HUMAN Mitochondrial calcium uniporter regulator 1 OS=Homo sapiens OX=9606 GN=MCUR1 PE=1 SV=1	1	1	1	1	2.5	2.5	2.5	39.694	359	359	0.0022453	1.2496				4269			-1	0	0	0	1	Q96AQ8 ENSP00000368468 NP_001026883 MCUR1_HUMAN Q96AQ8-1	---	NCBI/UniProt	ENSG00000050393	63933	1	0	0	MCUR1	C6orf79 CCDC90A FMP32	protein-coding	6p23	mitochondrial calcium uniporter regulator 1	.	13.7005	14.5014	14.4496	14.4572
sp~Q8IWT6~LRC8A_HUMAN	sp|Q8IWT6|LRC8A_HUMAN	sp|Q8IWT6|LRC8A_HUMAN	__Other	sp|Q8IWT6|LRC8A_HUMAN	1	1	1	sp|Q8IWT6|LRC8A_HUMAN Volume-regulated anion channel subunit LRRC8A OS=Homo sapiens OX=9606 GN=LRRC8A PE=1 SV=1	1	1	1	1	1.4	1.4	1.4	94.198	810	810	0	4.4921				3654			-1	0	0	0	1	Q8IWT6 XP_005252152 XP_011517166 ENSP00000361682 XP_011517165 NP_062540 LRC8A_HUMAN XP_011517167 NP_001120716 NP_001120717 XP_006717249 XP_005252153 ENSP00000361680 ENSP00000259324	TCSA_GESP	NCBI/UniProt	ENSG00000136802	56262	1	0	1	LRRC8A	AGM5 HsLRRC8A LRRC8 SWELL1	protein-coding	9q34.11	leucine rich repeat containing 8 VRAC subunit A	.	13.2837	13.4227	12.8242	12.6844
sp~P28676~GRAN_HUMAN	sp|P28676|GRAN_HUMAN	sp|P28676|GRAN_HUMAN	__Other	sp|P28676|GRAN_HUMAN	2	2	2	sp|P28676|GRAN_HUMAN Grancalcin OS=Homo sapiens OX=9606 GN=GCA PE=1 SV=2	1	2	2	2	11.1	11.1	11.1	24.01	217	217	0	15.724				1439			-1	0	0	0	1	P28676 NP_036330 ENSP00000394842 GRAN_HUMAN	---	NCBI/UniProt	ENSG00000115271	25801	1	0	0	GCA	GCL	protein-coding	2q24.2	grancalcin	.	13.6543	13.9464	13.9382	13.7558
sp~P10109~ADX_HUMAN	sp|P10109|ADX_HUMAN	sp|P10109|ADX_HUMAN	__Other	sp|P10109|ADX_HUMAN	2	2	2	sp|P10109|ADX_HUMAN Adrenodoxin, mitochondrial OS=Homo sapiens OX=9606 GN=FDX1 PE=1 SV=1	1	2	2	2	9.8	9.8	9.8	19.393	184	184	0	1.8309				1083			-1	0	0	0	1	P10109 ADX_HUMAN NP_004100 ENSP00000260270	---	NCBI/UniProt	ENSG00000137714	2230	1	0	0	FDX1	ADX FDX LOH11CR1D	protein-coding	11q22.3	ferredoxin 1	.	16.1773	16.8784	16.9526	16.9095
sp~Q86TB9~PATL1_HUMAN	sp|Q86TB9|PATL1_HUMAN	sp|Q86TB9|PATL1_HUMAN	__Other	sp|Q86TB9|PATL1_HUMAN	1	1	1	sp|Q86TB9|PATL1_HUMAN Protein PAT1 homolog 1 OS=Homo sapiens OX=9606 GN=PATL1 PE=1 SV=2	1	1	1	1	2.5	2.5	2.5	86.849	770	770	0	52.395				3512			-1	0	0	0	1	Q86TB9 ENSP00000300146 NP_689929 Q86TB9-1 PATL1_HUMAN	---	NCBI/UniProt	ENSG00000166889	219988	1	0	0	PATL1	Pat1b hPat1b	protein-coding	11q12.1	PAT1 homolog 1, processing body mRNA decay factor	.	9.75743	9.56133	9.38517	9.59039
sp~Q9BUL9~RPP25_HUMAN	sp|Q9BUL9|RPP25_HUMAN	sp|Q9BUL9|RPP25_HUMAN	__Other	sp|Q9BUL9|RPP25_HUMAN	1	1	1	sp|Q9BUL9|RPP25_HUMAN Ribonuclease P protein subunit p25 OS=Homo sapiens OX=9606 GN=RPP25 PE=1 SV=1	1	1	1	1	8	8	8	20.632	199	199	0	2.4025				4805			-1	0	0	0	1	Q9BUL9 ENSP00000317691 RPP25_HUMAN NP_060263	---	NCBI/UniProt	ENSG00000178718	54913	1	0	0	RPP25	---	protein-coding	15q24.2	ribonuclease P and MRP subunit p25	.	14.2369	15.1313	15.2367	15.3301
sp~Q96TA2~YMEL1_HUMAN	sp|Q96TA2|YMEL1_HUMAN	sp|Q96TA2|YMEL1_HUMAN	__Other	sp|Q96TA2|YMEL1_HUMAN	3	3	3	sp|Q96TA2|YMEL1_HUMAN ATP-dependent zinc metalloprotease YME1L1 OS=Homo sapiens OX=9606 GN=YME1L1 PE=1 SV=2	1	3	3	3	4.9	4.9	4.9	86.454	773	773	0	12.722				4615			-1	0	0	0	1	Q96TA2 YMEL1_HUMAN NP_647473 Q96TA2-1 ENSP00000318480	---	NCBI/UniProt	ENSG00000136758	10730	1	0	0	YME1L1	FTSH MEG4 OPA11 PAMP YME1L	protein-coding	10p12.1	YME1 like 1 ATPase	.	15.785	16.0882	16.2633	16.2608
sp~O14653~GOSR2_HUMAN	sp|O14653|GOSR2_HUMAN	sp|O14653|GOSR2_HUMAN	__Other	sp|O14653|GOSR2_HUMAN	2	2	2	sp|O14653|GOSR2_HUMAN Golgi SNAP receptor complex member 2 OS=Homo sapiens OX=9606 GN=GOSR2 PE=1 SV=2	1	2	2	2	9.9	9.9	9.9	24.775	212	212	0	4.4635				284			-1	0	0	0	1	O14653 ENSP00000492751 O14653-1 GOSR2_HUMAN NP_004278	---	NCBI/UniProt	ENSG00000108433	9570	1	0	0	GOSR2	Bos1 EPM6 GS27	protein-coding	17q21.32	golgi SNAP receptor complex member 2	.	14.041	14.5805	14.5832	14.6396
sp~O94864~ST65G_HUMAN	sp|O94864|ST65G_HUMAN	sp|O94864|ST65G_HUMAN	__Other	sp|O94864|ST65G_HUMAN	2	2	2	sp|O94864|ST65G_HUMAN STAGA complex 65 subunit gamma OS=Homo sapiens OX=9606 GN=SUPT7L PE=1 SV=1	1	2	2	2	5.6	5.6	5.6	46.192	414	414	0	3.6172				739			-1	0	0	0	1	O94864 ENSP00000336750 ST65G_HUMAN NP_055675 NP_001269658 O94864-1	---	NCBI/UniProt	ENSG00000119760	9913	1	0	0	SUPT7L	SPT7L STAF65 STAF65(gamma) STAF65G SUPT7H	protein-coding	2p23.3	SPT7 like, STAGA complex subunit gamma	.	14.0013	14.8496	14.7752	14.9393
sp~Q96JB5~CK5P3_HUMAN	sp|Q96JB5|CK5P3_HUMAN	sp|Q96JB5|CK5P3_HUMAN	__Other	sp|Q96JB5|CK5P3_HUMAN	3	3	3	sp|Q96JB5|CK5P3_HUMAN CDK5 regulatory subunit-associated protein 3 OS=Homo sapiens OX=9606 GN=CDK5RAP3 PE=1 SV=2	1	3	3	3	6.3	6.3	6.3	56.92	506	506	0	11.045				4461			-1	0	0	0	1	Q96JB5 NP_788276 Q96JB5-1 CK5P3_HUMAN ENSP00000344683	---	NCBI/UniProt	ENSG00000108465	80279	1	0	0	CDK5RAP3	C53 HSF-27 IC53 LZAP MST016 OK/SW-cl.114 PP1553	protein-coding	17q21.32	CDK5 regulatory subunit associated protein 3	.	14.5127	14.9578	15.0538	15.0723
sp~P54277~PMS1_HUMAN	sp|P54277|PMS1_HUMAN	sp|P54277|PMS1_HUMAN	__Other	sp|P54277|PMS1_HUMAN	2	2	2	sp|P54277|PMS1_HUMAN PMS1 protein homolog 1 OS=Homo sapiens OX=9606 GN=PMS1 PE=1 SV=1	1	2	2	2	1.8	1.8	1.8	105.83	932	932	0	2.6961				1949			-1	0	0	0	1	P54277 ENSP00000406490 PMS1_HUMAN NP_001307976 P54277-1 NP_001307974 NP_000525 NP_001307977	---	NCBI/UniProt	ENSG00000064933	5378	1	0	0	PMS1	HNPCC3 MLH2 PMSL1 hPMS1	protein-coding	2q32.2	PMS1 homolog 1, mismatch repair system component	.	14.5318	14.5299	14.5044	14.5474
sp~Q96HA4~CA159_HUMAN	sp|Q96HA4|CA159_HUMAN	sp|Q96HA4|CA159_HUMAN	__Other	sp|Q96HA4|CA159_HUMAN	1	1	1	sp|Q96HA4|CA159_HUMAN Uncharacterized protein C1orf159 OS=Homo sapiens OX=9606 GN=C1orf159 PE=1 SV=2	1	1	1	1	3.2	3.2	3.2	40.283	380	380	0	5.7355				4419			-1	0	0	0	1	Q96HA4 CA159_HUMAN NP_001317235 ENSP00000368644 Q96HA4-1	CSPA_highconf TCSA_GESP SURFY_ML	NCBI/UniProt	ENSG00000131591	54991	1	0	1	C1orf159	---	protein-coding	1p36.33	chromosome 1 open reading frame 159	.	12.7926	12.7174	12.898	12.8402
sp~Q9H1E5~TMX4_HUMAN	sp|Q9H1E5|TMX4_HUMAN	sp|Q9H1E5|TMX4_HUMAN	__Other	sp|Q9H1E5|TMX4_HUMAN	2	2	2	sp|Q9H1E5|TMX4_HUMAN Thioredoxin-related transmembrane protein 4 OS=Homo sapiens OX=9606 GN=TMX4 PE=1 SV=1	1	2	2	2	8.3	8.3	8.3	38.952	349	349	0	12.207				5023			-1	0	0	0	1	Q9H1E5 ENSP00000246024 NP_066979 TMX4_HUMAN	CSPA_highconf SURFY_ML	NCBI/UniProt	ENSG00000125827	56255	1	0	1	TMX4	DJ971N18.2 PDIA14 TXNDC13	protein-coding	20p12.3	thioredoxin related transmembrane protein 4	.	15.3818	15.463	15.3912	15.4818
sp~O43583~DENR_HUMAN	sp|O43583|DENR_HUMAN	sp|O43583|DENR_HUMAN	__Other	sp|O43583|DENR_HUMAN	2	2	2	sp|O43583|DENR_HUMAN Density-regulated protein OS=Homo sapiens OX=9606 GN=DENR PE=1 SV=2	1	2	2	2	11.6	11.6	11.6	22.092	198	198	0	3.9061				451			-1	0	0	0	1	O43583 DENR_HUMAN NP_003668 ENSP00000280557	---	NCBI/UniProt	ENSG00000139726	8562	1	0	0	DENR	DRP DRP1 SMAP-3	protein-coding	12q24.31	density regulated re-initiation and release factor	.	13.5737	13.9262	13.4339	14.5783
sp~Q6NUS6~TECT3_HUMAN	sp|Q6NUS6|TECT3_HUMAN	sp|Q6NUS6|TECT3_HUMAN	__Other	sp|Q6NUS6|TECT3_HUMAN	1	1	1	sp|Q6NUS6|TECT3_HUMAN Tectonic-3 OS=Homo sapiens OX=9606 GN=TCTN3 PE=1 SV=2	1	1	1	1	2	2	2	66.156	607	607	0.0076197	0.83184				3228			-1	0	0	0	1	Q6NUS6 TECT3_HUMAN Q6NUS6-1 NP_056446 ENSP00000360261	TCSA_GESP SURFY_ML	NCBI/UniProt	ENSG00000119977	26123	1	0	1	TCTN3	C10orf61 JBTS18 OFD4 TECT3	protein-coding	10q24.1	tectonic family member 3	.	15.0079	14.8401	14.9662	14.7911
sp~P02765~FETUA_HUMAN;CON__P12763	CON__P12763;sp|P02765|FETUA_HUMAN	sp|P02765|FETUA_HUMAN;CON__P12763	__Other	sp|P02765|FETUA_HUMAN;CON__P12763	4;2	4;2	4;2	;sp|P02765|FETUA_HUMAN Alpha-2-HS-glycoprotein OS=Homo sapiens OX=9606 GN=AHSG PE=1 SV=2	2	4	4	4	16.2	16.2	16.2	38.418	359	359;367	0	137.47			+	24			-1;-1	1	0	0	1	P02765 FETUA_HUMAN ENSP00000393887 NP_001613	---	NCBI/UniProt	ENSG00000145192	197	1	0	0	AHSG	A2HS AHS APMR1 FETUA HSGA	protein-coding	3q27.3	alpha 2-HS glycoprotein	.	17.3092	17.6255	17.4882	17.9487
sp~O15182~CETN3_HUMAN	sp|O15182|CETN3_HUMAN	sp|O15182|CETN3_HUMAN	__Other	sp|O15182|CETN3_HUMAN	1	1	1	sp|O15182|CETN3_HUMAN Centrin-3 OS=Homo sapiens OX=9606 GN=CETN3 PE=1 SV=2	1	1	1	1	9.6	9.6	9.6	19.55	167	167	0	1.8372				353			-1	0	0	0	1	O15182 ENSP00000283122 ENSP00000430361 NP_004356 NP_001284697 CETN3_HUMAN	---	NCBI/UniProt	ENSG00000153140	1070	1	0	0	CETN3	CDC31 CEN3	protein-coding	5q14.3	centrin 3	.	13.5573	13.8112	13.1906	14.3176
sp~P50461~CSRP3_HUMAN	sp|P50461|CSRP3_HUMAN	sp|P50461|CSRP3_HUMAN	__Other	sp|P50461|CSRP3_HUMAN	1	1	1	sp|P50461|CSRP3_HUMAN Cysteine and glycine-rich protein 3 OS=Homo sapiens OX=9606 GN=CSRP3 PE=1 SV=1	1	1	1	1	6.7	6.7	6.7	20.969	194	194	0	254.09				1834			-1	0	0	0	1	P50461 P50461-1 CSRP3_HUMAN ENSP00000265968 NP_003467	---	NCBI/UniProt	ENSG00000129170	8048	1	0	0	CSRP3	CLP CMD1M CMH12 CRP3 LMO4 MLP	protein-coding	11p15.1	cysteine and glycine rich protein 3	.	13.8789	14.0742	14.2449	14.0756
sp~Q9P1U1~ARP3B_HUMAN	sp|Q9P1U1|ARP3B_HUMAN	sp|Q9P1U1|ARP3B_HUMAN	__Other	sp|Q9P1U1|ARP3B_HUMAN	1	1	1	sp|Q9P1U1|ARP3B_HUMAN Actin-related protein 3B OS=Homo sapiens OX=9606 GN=ACTR3B PE=2 SV=1	1	1	1	1	5	5	5	47.607	418	418	0.0010473	1.3654				5589			-1	0	0	0	1	Q9P1U1 ENSP00000256001 Q9P1U1-1 NP_065178 ARP3B_HUMAN	---	NCBI/UniProt	ENSG00000133627	57180	1	0	0	ACTR3B	ARP11 ARP3BETA	protein-coding	7q36.1-q36.2	actin related protein 3B	.	11.1559	10.7515	11.1223	11.1524
sp~Q70Z53~F10C1_HUMAN	sp|Q70Z53|F10C1_HUMAN	sp|Q70Z53|F10C1_HUMAN	__Other	sp|Q70Z53|F10C1_HUMAN	1	1	1	sp|Q70Z53|F10C1_HUMAN Protein FRA10AC1 OS=Homo sapiens OX=9606 GN=FRA10AC1 PE=1 SV=3	1	1	1	1	3.5	3.5	3.5	37.548	315	315	0.0010573	1.4556				3382			-1	0	0	0	1	Q70Z53 ENSP00000360488 Q70Z53-1 NP_001334643 F10C1_HUMAN NP_660289 NP_001334644 NP_001334642 NP_001334641	---	NCBI/UniProt	ENSG00000148690	118924	1	0	0	FRA10AC1	C10orf4 F26C11.1-like FRA10A	protein-coding	10q23.33	FRA10A associated CGG repeat 1	.	12.9629	12.5777	12.6204	12.4748
sp~Q9H6Y7~RN167_HUMAN	sp|Q9H6Y7|RN167_HUMAN	sp|Q9H6Y7|RN167_HUMAN	__Other	sp|Q9H6Y7|RN167_HUMAN	1	1	1	sp|Q9H6Y7|RN167_HUMAN E3 ubiquitin-protein ligase RNF167 OS=Homo sapiens OX=9606 GN=RNF167 PE=1 SV=1	1	1	1	1	12.3	12.3	12.3	38.298	350	350	0	2.1593				5120			-1	0	0	0	1	Q9H6Y7 NP_056343 NP_001307290 RN167_HUMAN NP_001307285 ENSP00000460190 ENSP00000262482 ENSP00000458189 NP_001307288 NP_001307293 NP_001307292 NP_001307294 ENSP00000458794 NP_001307286 NP_001307287 NP_001307291 NP_001362414 NP_001307289 ENSP00000459324	SURFY_ML	NCBI/UniProt	ENSG00000108523	26001	1	0	1	RNF167	5730408C10Rik LP2254 RING105	protein-coding	17p13.2	ring finger protein 167	.	8.59769	8.07649	8.39608	9.45081
sp~P15514~AREG_HUMAN	sp|P15514|AREG_HUMAN	sp|P15514|AREG_HUMAN	__Other	sp|P15514|AREG_HUMAN	1	1	1	sp|P15514|AREG_HUMAN Amphiregulin OS=Homo sapiens OX=9606 GN=AREG PE=1 SV=2	1	1	1	1	3.6	3.6	3.6	27.895	252	252	0.00035945	1.6811				1197			-1	0	0	0	1	P15514 NP_001648 AREG_HUMAN ENSP00000379097	GO_0009986 CSPA_highconf TCSA_GESP SURFY_ML	NCBI/UniProt	ENSG00000109321	374	1	0	1	AREG	AR AREGB CRDGF SDGF	protein-coding	4q13.3	amphiregulin	.	13.1745	13.1035	13.1203	13.2623
sp~P31327~CPSM_HUMAN	sp|P31327|CPSM_HUMAN	sp|P31327|CPSM_HUMAN	__Other	sp|P31327|CPSM_HUMAN	4	2	2	sp|P31327|CPSM_HUMAN Carbamoyl-phosphate synthase [ammonia], mitochondrial OS=Homo sapiens OX=9606 GN=CPS1 PE=1 SV=2	1	4	2	2	2.3	1.3	1.3	164.94	1500	1500	0	3.0665				1497			-1	0	0	0	1	P31327 NP_001116105 NP_001356186 ENSP00000233072 ENSP00000500537 NP_001866 ENSP00000501022 CPSM_HUMAN P31327-1	---	NCBI/UniProt	ENSG00000021826	1373	1	0	0	CPS1	CPSASE1 GATD6 PHN	protein-coding	2q34	carbamoyl-phosphate synthase 1	.	17.8873	16.5459	16.1061	14.7171
sp~Q96RD7~PANX1_HUMAN	sp|Q96RD7|PANX1_HUMAN	sp|Q96RD7|PANX1_HUMAN	__Other	sp|Q96RD7|PANX1_HUMAN	1	1	1	sp|Q96RD7|PANX1_HUMAN Pannexin-1 OS=Homo sapiens OX=9606 GN=PANX1 PE=1 SV=4	1	1	1	1	4.7	4.7	4.7	48.05	426	426	0	131.2				4566			-1	0	0	0	1	Q96RD7 NP_056183 PANX1_HUMAN Q96RD7-1 ENSP00000227638	CSPA_highconf TCSA_GESP SURFY_trainingset	NCBI/UniProt	ENSG00000110218	24145	1	0	1	PANX1	MRS1 OOMD7 PX1 UNQ2529	protein-coding	11q21	pannexin 1	.	13.0724	12.8702	13.1051	12.6256
sp~Q8WV24~PHLA1_HUMAN	sp|Q8WV24|PHLA1_HUMAN	sp|Q8WV24|PHLA1_HUMAN	__Other	sp|Q8WV24|PHLA1_HUMAN	3	3	3	sp|Q8WV24|PHLA1_HUMAN Pleckstrin homology-like domain family A member 1 OS=Homo sapiens OX=9606 GN=PHLDA1 PE=1 SV=4	1	3	3	3	4.2	4.2	4.2	45.016	401	401	0	5.4769				4064			-1	0	0	0	1	Q8WV24 NP_031376 ENSP00000266671 PHLA1_HUMAN	---	NCBI/UniProt	ENSG00000139289	22822	1	0	0	PHLDA1	DT1P1B11 PHRIP TDAG51	protein-coding	12q21.2	pleckstrin homology like domain family A member 1	.	16.7029	16.6713	16.6146	16.3729
sp~P14921~ETS1_HUMAN;sp~P15036~ETS2_HUMAN	sp|P14921|ETS1_HUMAN;sp|P15036|ETS2_HUMAN	sp|P14921|ETS1_HUMAN;sp|P15036|ETS2_HUMAN	__Other	sp|P14921|ETS1_HUMAN	3;1	3;1	3;1	sp|P14921|ETS1_HUMAN Protein C-ets-1 OS=Homo sapiens OX=9606 GN=ETS1 PE=1 SV=1	2	3	3	3	6.3	6.3	6.3	50.407	441	441;469	0	10.231				1181			-1;-1	0	0	0	1	P14921 P15036 NP_005230 ENSP00000354194 NP_005229 ENSP00000324578 XP_005260992 P14921-1 ETS2_HUMAN XP_016883779 ETS1_HUMAN	---	NCBI/UniProt	ENSG00000134954 ENSG00000157557	2113 2114	2	5	0	ETS1 ETS2	ETS-1 EWSR2 c-ets-1 p54 ETS2IT1	protein-coding	11q24.3!21q22.2	ETS proto-oncogene 1, transcription factor ||| ETS proto-oncogene 2, transcription factor	.	16.084	16.1367	16.1432	15.951
sp~Q9UNZ5~L10K_HUMAN	sp|Q9UNZ5|L10K_HUMAN	sp|Q9UNZ5|L10K_HUMAN	__Other	sp|Q9UNZ5|L10K_HUMAN	2	2	2	sp|Q9UNZ5|L10K_HUMAN Leydig cell tumor 10 kDa protein homolog OS=Homo sapiens OX=9606 GN=C19orf53 PE=1 SV=1	1	2	2	2	18.2	18.2	18.2	10.576	99	99	0	3.7713				5904			-1	0	0	0	1	Q9UNZ5 ENSP00000465432 L10K_HUMAN NP_054766	---	NCBI/UniProt	ENSG00000104979	28974	1	0	0	C19orf53	HSPC023 LYDG10	protein-coding	19p13.13	chromosome 19 open reading frame 53	.	15.3757	15.1946	15.2938	15.2357
sp~P00966~ASSY_HUMAN	sp|P00966|ASSY_HUMAN	sp|P00966|ASSY_HUMAN	__Other	sp|P00966|ASSY_HUMAN	1	1	1	sp|P00966|ASSY_HUMAN Argininosuccinate synthase OS=Homo sapiens OX=9606 GN=ASS1 PE=1 SV=2	1	1	1	1	3.4	3.4	3.4	46.53	412	412	0	25.408				906			-1	0	0	0	1	P00966 NP_446464 ENSP00000253004 NP_000041 ENSP00000361469 XP_005272257 ASSY_HUMAN	---	NCBI/UniProt	ENSG00000130707	445	1	0	0	ASS1	ASS CTLN1	protein-coding	9q34.11	argininosuccinate synthase 1	.	17.1902	16.4895	16.4203	15.8225
sp~Q53GA4~PHLA2_HUMAN	sp|Q53GA4|PHLA2_HUMAN	sp|Q53GA4|PHLA2_HUMAN	__Other	sp|Q53GA4|PHLA2_HUMAN	1	1	1	sp|Q53GA4|PHLA2_HUMAN Pleckstrin homology-like domain family A member 2 OS=Homo sapiens OX=9606 GN=PHLDA2 PE=1 SV=2	1	1	1	1	5.9	5.9	5.9	17.092	152	152	0.00088339	1.4778				2982			-1	0	0	0	1	Q53GA4 NP_003302 PHLA2_HUMAN ENSP00000319231	---	NCBI/UniProt	ENSG00000181649 ENSG00000274538	7262	1	0	0	PHLDA2	BRW1C BWR1C HLDA2 IPL TSSC3	protein-coding	11p15.4	pleckstrin homology like domain family A member 2	.	16.3222	16.3345	16.2778	16.2137
sp~P00749~UROK_HUMAN	sp|P00749|UROK_HUMAN	sp|P00749|UROK_HUMAN	__Other	sp|P00749|UROK_HUMAN	2	2	2	sp|P00749|UROK_HUMAN Urokinase-type plasminogen activator OS=Homo sapiens OX=9606 GN=PLAU PE=1 SV=3	1	2	2	2	5.8	5.8	5.8	48.523	431	431	0	5.118				904			-1	0	0	0	1	P00749 ENSP00000361850 UROK_HUMAN P00749-1 NP_001138503 NP_002649 ENSP00000388474 NP_001306120	---	NCBI/UniProt	ENSG00000122861	5328	1	0	0	PLAU	ATF BDPLT5 QPD UPA URK u-PA	protein-coding	10q22.2	plasminogen activator, urokinase	.	16.3803	16.3387	16.4192	16.024
sp~Q9NYT0~PLEK2_HUMAN	sp|Q9NYT0|PLEK2_HUMAN	sp|Q9NYT0|PLEK2_HUMAN	__Other	sp|Q9NYT0|PLEK2_HUMAN	1	1	1	sp|Q9NYT0|PLEK2_HUMAN Pleckstrin-2 OS=Homo sapiens OX=9606 GN=PLEK2 PE=1 SV=1	1	1	1	1	2.5	2.5	2.5	39.97	353	353	0.0010547	1.4343				5529			-1	0	0	0	1	Q9NYT0 NP_057529 ENSP00000216446 PLEK2_HUMAN	TCSA_GESP	NCBI/UniProt	ENSG00000100558	26499	1	0	1	PLEK2	---	protein-coding	14q23.3-q24.1	pleckstrin 2	.	15.2374	15.223	15.1623	14.9726
sp~Q7L590~MCM10_HUMAN	sp|Q7L590|MCM10_HUMAN	sp|Q7L590|MCM10_HUMAN	__Other	sp|Q7L590|MCM10_HUMAN	4	4	4	sp|Q7L590|MCM10_HUMAN Protein MCM10 homolog OS=Homo sapiens OX=9606 GN=MCM10 PE=1 SV=2	1	4	4	4	5.1	5.1	5.1	98.182	875	875	0	6.2518				3412	917	770	-1	0	0	0	1	Q7L590 NP_877428 MCM10_HUMAN ENSP00000418268 XP_011517840 Q7L590-1	---	NCBI/UniProt	ENSG00000065328	55388	1	0	0	MCM10	CNA43 DNA43 IMD80 PRO2249	protein-coding	10p13	minichromosome maintenance 10 replication initiation factor	.	14.9473	14.9095	14.7741	14.8415
sp~Q9NP84~TNR12_HUMAN	sp|Q9NP84|TNR12_HUMAN	sp|Q9NP84|TNR12_HUMAN	__Other	sp|Q9NP84|TNR12_HUMAN	1	1	1	sp|Q9NP84|TNR12_HUMAN Tumor necrosis factor receptor superfamily member 12A OS=Homo sapiens OX=9606 GN=TNFRSF12A PE=1 SV=1	1	1	1	1	6.2	6.2	6.2	13.911	129	129	0.001051	1.3871				5274			-1	0	0	0	1	Q9NP84 NP_057723 TNR12_HUMAN Q9NP84-1 ENSP00000326737	TCSA_GESP	NCBI/UniProt	ENSG00000006327	51330	1	0	1	TNFRSF12A	CD266 FN14 TWEAKR	protein-coding	16p13.3	TNF receptor superfamily member 12A	.	13.2205	13.4884	13.3685	13.0736
sp~Q6P1N9~TATD1_HUMAN	sp|Q6P1N9|TATD1_HUMAN	sp|Q6P1N9|TATD1_HUMAN	__Other	sp|Q6P1N9|TATD1_HUMAN	3	3	3	sp|Q6P1N9|TATD1_HUMAN Deoxyribonuclease TATDN1 OS=Homo sapiens OX=9606 GN=TATDN1 PE=1 SV=2	1	3	3	3	13.8	13.8	13.8	33.601	297	297	0	93.039				3253			-1	0	0	0	1	Q6P1N9 TATD1_HUMAN ENSP00000487380 NP_001304819 NP_001304820 Q6P1N9-1	---	NCBI/UniProt	ENSG00000147687	83940	1	0	0	TATDN1	CDA11	protein-coding	8q24.13	TatD DNase domain containing 1	.	15.978	16.1794	16.27	16.1677
sp~Q7Z4H3~HDDC2_HUMAN	sp|Q7Z4H3|HDDC2_HUMAN	sp|Q7Z4H3|HDDC2_HUMAN	__Other	sp|Q7Z4H3|HDDC2_HUMAN	2	2	2	sp|Q7Z4H3|HDDC2_HUMAN 5-deoxynucleotidase HDDC2 OS=Homo sapiens OX=9606 GN=HDDC2 PE=1 SV=1	1	2	2	2	12.3	12.3	12.3	23.39	204	204	0	9.459				3458			-1	0	0	0	1	Q7Z4H3 Q7Z4H3-1 NP_057147 HDDC2_HUMAN ENSP00000381220	---	NCBI/UniProt	ENSG00000111906	51020	1	0	0	HDDC2	C6orf74 CGI-130 NS5ATP2 dJ167O5.2	protein-coding	6q22.31	HD domain containing 2	.	15.3181	15.5851	15.7005	15.5919
sp~Q14376~GALE_HUMAN	sp|Q14376|GALE_HUMAN	sp|Q14376|GALE_HUMAN	__Other	sp|Q14376|GALE_HUMAN	2	2	2	sp|Q14376|GALE_HUMAN UDP-glucose 4-epimerase OS=Homo sapiens OX=9606 GN=GALE PE=1 SV=2	1	2	2	2	10.1	10.1	10.1	38.281	348	348	0	184.74				2642			-1	0	0	0	1	Q14376 ENSP00000483375 Q14376-1 ENSP00000363621 NP_001008217 NP_000394 NP_001121093 GALE_HUMAN	---	NCBI/UniProt	ENSG00000117308	2582	1	0	0	GALE	SDR1E1	protein-coding	1p36.11	UDP-galactose-4-epimerase	.	14.7006	14.7299	14.6695	14.5733
sp~Q9NQ92~COPRS_HUMAN	sp|Q9NQ92|COPRS_HUMAN	sp|Q9NQ92|COPRS_HUMAN	__Other	sp|Q9NQ92|COPRS_HUMAN	1	1	1	sp|Q9NQ92|COPRS_HUMAN Coordinator of PRMT5 and differentiation stimulator OS=Homo sapiens OX=9606 GN=COPRS PE=1 SV=3	1	1	1	1	6.5	6.5	6.5	20.066	184	184	0	323.31				5302			-1	0	0	0	1	Q9NQ92 COPRS_HUMAN NP_060875 ENSP00000304327	---	NCBI/UniProt	ENSG00000172301	55352	1	0	0	COPRS	C17orf79 COPR5 HSA272196 TTP1	protein-coding	17q11.2	coordinator of PRMT5 and differentiation stimulator	.	15.1466	14.7997	14.9405	14.6037
sp~Q8IY22~CMIP_HUMAN	sp|Q8IY22|CMIP_HUMAN	sp|Q8IY22|CMIP_HUMAN	__Other	sp|Q8IY22|CMIP_HUMAN	3	3	3	sp|Q8IY22|CMIP_HUMAN C-Maf-inducing protein OS=Homo sapiens OX=9606 GN=CMIP PE=1 SV=3	1	3	3	3	3.2	3.2	3.2	86.33	773	773	0	30.388				3682			-1	0	0	0	1	Q8IY22 NP_938204 Q8IY22-1 ENSP00000446100 CMIP_HUMAN	---	NCBI/UniProt	ENSG00000153815	80790	1	0	0	CMIP	TCMIP	protein-coding	16q23.2-q23.3	c-Maf inducing protein	.	16.137	16.0878	16.1436	15.9281
sp~O75496~GEMI_HUMAN	sp|O75496|GEMI_HUMAN	sp|O75496|GEMI_HUMAN	__Other	sp|O75496|GEMI_HUMAN	1	1	1	sp|O75496|GEMI_HUMAN Geminin OS=Homo sapiens OX=9606 GN=GMNN PE=1 SV=1	1	1	1	1	5.7	5.7	5.7	23.565	209	209	0.0019077	1.29				642			-1	0	0	0	1	O75496 NP_056979 NP_001238918 NP_001238920 NP_001238919 GEMI_HUMAN ENSP00000477506 ENSP00000230056 ENSP00000348902 XP_005249216	---	NCBI/UniProt	ENSG00000112312	51053	1	0	0	GMNN	Gem MGORS6	protein-coding	6p22.3	geminin DNA replication inhibitor	.	14.637	14.5327	14.592	14.3114
sp~O95630~STABP_HUMAN	sp|O95630|STABP_HUMAN	sp|O95630|STABP_HUMAN	__Other	sp|O95630|STABP_HUMAN	1	1	1	sp|O95630|STABP_HUMAN STAM-binding protein OS=Homo sapiens OX=9606 GN=STAMBP PE=1 SV=1	1	1	1	1	3.5	3.5	3.5	48.076	424	424	0	2.1569				842			-1	0	0	0	1	O95630 NP_001340897 ENSP00000344742 ENSP00000377636 NP_006454 NP_001340896 ENSP00000507081 ENSP00000506833 ENSP00000507054 NP_964010 O95630-1 NP_998787 XP_011530785 ENSP00000377633 STABP_HUMAN	TCSA_GESP	NCBI/UniProt	ENSG00000124356	10617	1	0	1	STAMBP	AMSH MICCAP	protein-coding	2p13.1	STAM binding protein	.	13.9182	13.2914	14.3711	13.5983
sp~Q9Y5N6~ORC6_HUMAN	sp|Q9Y5N6|ORC6_HUMAN	sp|Q9Y5N6|ORC6_HUMAN	__Other	sp|Q9Y5N6|ORC6_HUMAN	1	1	1	sp|Q9Y5N6|ORC6_HUMAN Origin recognition complex subunit 6 OS=Homo sapiens OX=9606 GN=ORC6 PE=1 SV=1	1	1	1	1	4.4	4.4	4.4	28.107	252	252	0	4.3488				6126			-1	0	0	0	1	Q9Y5N6 ENSP00000219097 NP_055136 ORC6_HUMAN	---	NCBI/UniProt	ENSG00000091651	23594	1	0	0	ORC6	ORC6L	protein-coding	16q11.2	origin recognition complex subunit 6	.	14.4325	14.367	14.457	14.377
sp~Q8WUM9~S20A1_HUMAN	sp|Q8WUM9|S20A1_HUMAN	sp|Q8WUM9|S20A1_HUMAN	__Other	sp|Q8WUM9|S20A1_HUMAN	2	2	2	sp|Q8WUM9|S20A1_HUMAN Sodium-dependent phosphate transporter 1 OS=Homo sapiens OX=9606 GN=SLC20A1 PE=1 SV=1	1	2	2	2	3.1	3.1	3.1	73.699	679	679	0	187.79				4054			-1	0	0	0	1	Q8WUM9 ENSP00000272542 NP_005406 S20A1_HUMAN	TCSA_GESP	NCBI/UniProt	ENSG00000144136	6574	1	0	1	SLC20A1	GLVR1 Glvr-1 PIT1 PiT-1	protein-coding	2q14.1	solute carrier family 20 member 1	.	15.6261	15.5685	15.6507	15.4891
sp~Q9NXE8~CWC25_HUMAN	sp|Q9NXE8|CWC25_HUMAN	sp|Q9NXE8|CWC25_HUMAN	__Other	sp|Q9NXE8|CWC25_HUMAN	1	1	1	sp|Q9NXE8|CWC25_HUMAN Pre-mRNA-splicing factor CWC25 homolog OS=Homo sapiens OX=9606 GN=CWC25 PE=1 SV=1	1	1	1	1	2.8	2.8	2.8	49.647	425	425	0	323.31				5498			-1	0	0	0	1	Q9NXE8 NP_060218 CWC25_HUMAN ENSP00000478070 Q9NXE8-1	---	NCBI/UniProt	ENSG00000273559 ENSG00000276761	54883	1	0	0	CWC25	CCDC49	protein-coding	17q12	CWC25 spliceosome associated protein homolog	.	13.7443	13.5862	13.6589	13.4232
sp~P05121~PAI1_HUMAN	sp|P05121|PAI1_HUMAN	sp|P05121|PAI1_HUMAN	__Other	sp|P05121|PAI1_HUMAN	3	3	3	sp|P05121|PAI1_HUMAN Plasminogen activator inhibitor 1 OS=Homo sapiens OX=9606 GN=SERPINE1 PE=1 SV=1	1	3	3	3	6.7	6.7	6.7	45.059	402	402	0	10.934				954			-1	0	0	0	1	P05121 PAI1_HUMAN NP_000593 P05121-1 ENSP00000223095	---	NCBI/UniProt	ENSG00000106366	5054	1	0	0	SERPINE1	PAI PAI-1 PAI1 PLANH1	protein-coding	7q22.1	serpin family E member 1	.	16.8321	16.8995	17.3208	17.3253
sp~Q8WW12~PCNP_HUMAN	sp|Q8WW12|PCNP_HUMAN	sp|Q8WW12|PCNP_HUMAN	NP	sp|Q8WW12|PCNP_HUMAN	3	3	3	sp|Q8WW12|PCNP_HUMAN PEST proteolytic signal-containing nuclear protein OS=Homo sapiens OX=9606 GN=PCNP PE=1 SV=2	1	3	3	3	19.7	19.7	19.7	18.925	178	178	0	19.154				4082			-1	0	0	0	1	Q8WW12 PCNP_HUMAN NP_001307329 NP_001307328 NP_001307330 NP_001307327 NP_001307326 Q8WW12-1	---	NCBI/UniProt	ENSG00000081154	57092	1	0	0	PCNP	---	protein-coding	3q12.3	PEST proteolytic signal containing nuclear protein	.	16.4594	16.3547	16.3085	16.2945
sp~Q8N9N8~EIF1A_HUMAN	sp|Q8N9N8|EIF1A_HUMAN	sp|Q8N9N8|EIF1A_HUMAN	__Other	sp|Q8N9N8|EIF1A_HUMAN	1	1	1	sp|Q8N9N8|EIF1A_HUMAN Probable RNA-binding protein EIF1AD OS=Homo sapiens OX=9606 GN=EIF1AD PE=1 SV=1	1	1	1	1	9.7	9.7	9.7	19.053	165	165	0	94.469				3823			-1	0	0	0	1	Q8N9N8 ENSP00000435439 NP_001229410 NP_001229412 ENSP00000436644 ENSP00000435942 NP_115701 NP_001229413 NP_001229415 NP_001229411 ENSP00000434056 EIF1A_HUMAN ENSP00000309175 XP_016873901 NP_001229414	---	NCBI/UniProt	ENSG00000175376	84285	1	0	0	EIF1AD	OBELIX haponin	protein-coding	11q13.1	eukaryotic translation initiation factor 1A domain containing	.	13.9326	13.9952	14.0352	13.9816
sp~O95997~PTTG1_HUMAN;sp~Q9NZH4~PTTG3_HUMAN;sp~Q9NZH5~PTTG2_HUMAN	sp|Q9NZH5|PTTG2_HUMAN;sp|Q9NZH4|PTTG3_HUMAN;sp|O95997|PTTG1_HUMAN	sp|O95997|PTTG1_HUMAN;sp|Q9NZH4|PTTG3_HUMAN;sp|Q9NZH5|PTTG2_HUMAN	__Other	sp|O95997|PTTG1_HUMAN;sp|Q9NZH4|PTTG3_HUMAN;sp|Q9NZH5|PTTG2_HUMAN	1;1;1	1;1;1	1;1;1	sp|Q9NZH5|PTTG2_HUMAN Securin-2 OS=Homo sapiens OX=9606 GN=PTTG2 PE=1 SV=2;sp|Q9NZH4|PTTG3_HUMAN Putative pituitary tumor-transforming gene 3 protein OS=Homo sapiens OX=9606 GN=PTTG3P PE=5 SV=1;sp|O95997|PTTG1_HUMAN Securin OS=Homo sapiens OX=9606 GN=PTTG1	3	1	1	1	4.5	4.5	4.5	22.301	202	202;202;202	0	2.0696				878			-1;-1;-1	0	0	0	1	O95997 Q9NZH5 Q9NZH4 NP_001269312 PTTG2_HUMAN ENSP00000430642 PTTG1_HUMAN PTTG3_HUMAN NP_001269311 ENSP00000344936 ENSP00000377536 Q9NZH5-1 NP_004210	---	NCBI/UniProt	ENSG00000164611 ENSG00000250254	9232 10744 26255	3	5	0	PTTG1 PTTG2 PTTG3P	EAP1 HPTTG PTTG TUTR1 PTTG3 rcPTTG1	protein-coding|pseudo	5q33.3!4p14!8q13.1	PTTG1 regulator of sister chromatid separation, securin ||| pituitary tumor-transforming 2 ||| pituitary tumor-transforming 3, pseudogene	.	14.3294	14.4492	14.2341	14.2701
sp~P17707~DCAM_HUMAN	sp|P17707|DCAM_HUMAN	sp|P17707|DCAM_HUMAN	__Other	sp|P17707|DCAM_HUMAN	2	2	2	sp|P17707|DCAM_HUMAN S-adenosylmethionine decarboxylase proenzyme OS=Homo sapiens OX=9606 GN=AMD1 PE=1 SV=2	1	2	2	2	7.8	7.8	7.8	38.339	334	334	0	16.385				1245			-1	0	0	0	1	P17707 ENSP00000357880 P17707-1 DCAM_HUMAN NP_001625	---	NCBI/UniProt	ENSG00000123505	262	1	0	0	AMD1	ADOMETDC AMD SAMDC	protein-coding	6q21	adenosylmethionine decarboxylase 1	.	14.9098	14.8074	14.7369	14.6945
sp~O96014~WNT11_HUMAN	sp|O96014|WNT11_HUMAN	sp|O96014|WNT11_HUMAN	__Other	sp|O96014|WNT11_HUMAN	1	1	1	sp|O96014|WNT11_HUMAN Protein Wnt-11 OS=Homo sapiens OX=9606 GN=WNT11 PE=1 SV=2	1	1	1	1	7.1	7.1	7.1	39.179	354	354	0	21.317				886			-1	0	0	0	1	O96014 WNT11_HUMAN ENSP00000325526 XP_005274288 NP_004617	---	NCBI/UniProt	ENSG00000085741	7481	1	0	0	WNT11	HWNT11	protein-coding	11q13.5	Wnt family member 11	.	11.4005	11.3396	11.4967	11.299
sp~O94907~DKK1_HUMAN	sp|O94907|DKK1_HUMAN	sp|O94907|DKK1_HUMAN	__Other	sp|O94907|DKK1_HUMAN	1	1	1	sp|O94907|DKK1_HUMAN Dickkopf-related protein 1 OS=Homo sapiens OX=9606 GN=DKK1 PE=1 SV=1	1	1	1	1	4.5	4.5	4.5	28.671	266	266	0	150.72				746			-1	0	0	0	1	O94907 DKK1_HUMAN ENSP00000363081 NP_036374	---	NCBI/UniProt	ENSG00000107984	22943	1	0	0	DKK1	DKK-1 SK	protein-coding	10q21.1	dickkopf WNT signaling pathway inhibitor 1	.	13.6832	13.7706	13.6417	13.8217
sp~Q9BVS4~RIOK2_HUMAN	sp|Q9BVS4|RIOK2_HUMAN	sp|Q9BVS4|RIOK2_HUMAN	__Other	sp|Q9BVS4|RIOK2_HUMAN	3	3	3	sp|Q9BVS4|RIOK2_HUMAN Serine/threonine-protein kinase RIO2 OS=Homo sapiens OX=9606 GN=RIOK2 PE=1 SV=2	1	3	3	3	8	8	8	63.282	552	552	0	323.31				4840			-1	0	0	0	1	Q9BVS4 RIOK2_HUMAN NP_060813 ENSP00000283109 Q9BVS4-1	---	NCBI/UniProt	ENSG00000058729	55781	1	0	0	RIOK2	RIO2	protein-coding	5q15	RIO kinase 2	.	16.0699	15.9856	15.9279	16.0198
sp~Q53HC5~KLH26_HUMAN	sp|Q53HC5|KLH26_HUMAN	sp|Q53HC5|KLH26_HUMAN	__Other	sp|Q53HC5|KLH26_HUMAN	1	1	1	sp|Q53HC5|KLH26_HUMAN Kelch-like protein 26 OS=Homo sapiens OX=9606 GN=KLHL26 PE=1 SV=2	1	1	1	1	1.8	1.8	1.8	68.139	615	615	0.00018041	1.7042				2990			-1	0	0	0	1	Q53HC5 ENSP00000300976 KLH26_HUMAN NP_060786	---	NCBI/UniProt	ENSG00000167487	55295	1	0	0	KLHL26	---	protein-coding	19p13.11	kelch like family member 26	.	13.0293	12.9677	12.6085	12.3948
sp~Q96GX9~MTNB_HUMAN	sp|Q96GX9|MTNB_HUMAN	sp|Q96GX9|MTNB_HUMAN	__Other	sp|Q96GX9|MTNB_HUMAN	1	1	1	sp|Q96GX9|MTNB_HUMAN Methylthioribulose-1-phosphate dehydratase OS=Homo sapiens OX=9606 GN=APIP PE=1 SV=1	1	1	1	1	6.2	6.2	6.2	27.125	242	242	0	26.88				4411			-1	0	0	0	1	Q96GX9 NP_057041 Q96GX9-1 MTNB_HUMAN ENSP00000379133	---	NCBI/UniProt	ENSG00000149089	51074	1	0	0	APIP	APIP2 CGI-29 CGI29 MMRP19 hAPIP	protein-coding	11p13	APAF1 interacting protein	.	15.4271	15.3686	15.2418	15.3147
sp~Q8IYA6~CKP2L_HUMAN	sp|Q8IYA6|CKP2L_HUMAN	sp|Q8IYA6|CKP2L_HUMAN	__Other	sp|Q8IYA6|CKP2L_HUMAN	2	2	2	sp|Q8IYA6|CKP2L_HUMAN Cytoskeleton-associated protein 2-like OS=Homo sapiens OX=9606 GN=CKAP2L PE=1 SV=4	1	2	2	2	2.6	2.6	2.6	83.586	745	745	0	3.4769				3690			-1	0	0	0	1	Q8IYA6 NP_689728 ENSP00000305204 CKP2L_HUMAN Q8IYA6-1	---	NCBI/UniProt	ENSG00000169607	150468	1	0	0	CKAP2L	---	protein-coding	2q14.1	cytoskeleton associated protein 2 like	.	15.6336	15.571	15.6193	15.6348
sp~O75190~DNJB6_HUMAN;sp~Q8NHS0~DNJB8_HUMAN	sp|Q8NHS0|DNJB8_HUMAN;sp|O75190|DNJB6_HUMAN	sp|O75190|DNJB6_HUMAN;sp|Q8NHS0|DNJB8_HUMAN	__Other	sp|O75190|DNJB6_HUMAN;sp|Q8NHS0|DNJB8_HUMAN	1;1	1;1	1;1	sp|Q8NHS0|DNJB8_HUMAN DnaJ homolog subfamily B member 8 OS=Homo sapiens OX=9606 GN=DNAJB8 PE=1 SV=1;sp|O75190|DNJB6_HUMAN DnaJ homolog subfamily B member 6 OS=Homo sapiens OX=9606 GN=DNAJB6 PE=1 SV=2	2	1	1	1	7.8	7.8	7.8	25.686	232	232;326	0	200.42				601			-1;-1	0	0	0	1	O75190 Q8NHS0 O75190-1 XP_006713582 NP_699161 NP_490647 ENSP00000316053 ENSP00000262177 DNJB6_HUMAN DNJB8_HUMAN ENSP00000417418	---	NCBI/UniProt	ENSG00000105993 ENSG00000179407	10049 165721	2	5	0	DNAJB6 DNAJB8	DJ4 DnaJ HHDJ1 HSJ-2 HSJ2 LGMD1D LGMD1E LGMDD1 MRJ MSJ-1 CT156 DJ6	protein-coding	7q36.3!3q21.3	DnaJ heat shock protein family (Hsp40) member B6 ||| DnaJ heat shock protein family (Hsp40) member B8	.	16.1431	16.0957	16.1371	16.0004
sp~Q8TE49~OTU7A_HUMAN	sp|Q8TE49|OTU7A_HUMAN	sp|Q8TE49|OTU7A_HUMAN	__Other	sp|Q8TE49|OTU7A_HUMAN	2	1	1	sp|Q8TE49|OTU7A_HUMAN OTU domain-containing protein 7A OS=Homo sapiens OX=9606 GN=OTUD7A PE=1 SV=1	1	2	1	1	1.8	0.8	0.8	100.68	926	926	0.0096737	0.75706				4005			-1	0	0	0	1	Q8TE49 NP_570971 Q8TE49-1 ENSP00000453883 OTU7A_HUMAN	---	NCBI/UniProt	ENSG00000169918	161725	1	0	0	OTUD7A	C15orf16 C16ORF15 CEZANNE2 OTUD7	protein-coding	15q13.3	OTU deubiquitinase 7A	.	14.0505	13.8632	13.9269	13.7923
sp~Q8NFI3~ENASE_HUMAN	sp|Q8NFI3|ENASE_HUMAN	sp|Q8NFI3|ENASE_HUMAN	__Other	sp|Q8NFI3|ENASE_HUMAN	1	1	1	sp|Q8NFI3|ENASE_HUMAN Cytosolic endo-beta-N-acetylglucosaminidase OS=Homo sapiens OX=9606 GN=ENGASE PE=1 SV=1	1	1	1	1	3.2	3.2	3.2	83.986	743	743	0	323.31				3922			-1	0	0	0	1	Q8NFI3 Q8NFI3-1 NP_001036038 ENASE_HUMAN ENSP00000462333	---	NCBI/UniProt	ENSG00000167280	64772	1	0	0	ENGASE	---	protein-coding	17q25.3	endo-beta-N-acetylglucosaminidase	.	13.3301	13.4959	13.4688	13.2483
sp~Q99741~CDC6_HUMAN	sp|Q99741|CDC6_HUMAN	sp|Q99741|CDC6_HUMAN	__Other	sp|Q99741|CDC6_HUMAN	3	3	3	sp|Q99741|CDC6_HUMAN Cell division control protein 6 homolog OS=Homo sapiens OX=9606 GN=CDC6 PE=1 SV=1	1	3	3	3	7.3	7.3	7.3	62.72	560	560	0	17.041				4663			-1	0	0	0	1	Q99741 NP_001245 ENSP00000209728 CDC6_HUMAN	---	NCBI/UniProt	ENSG00000094804	990	1	0	0	CDC6	CDC18L HsCDC18 HsCDC6 MGORS5	protein-coding	17q21.2	cell division cycle 6	.	16.1174	16.1018	15.9974	16.0238
sp~Q5HYK3~COQ5_HUMAN	sp|Q5HYK3|COQ5_HUMAN	sp|Q5HYK3|COQ5_HUMAN	__Other	sp|Q5HYK3|COQ5_HUMAN	1	1	1	sp|Q5HYK3|COQ5_HUMAN 2-methoxy-6-polyprenyl-1,4-benzoquinol methylase, mitochondrial OS=Homo sapiens OX=9606 GN=COQ5 PE=1 SV=2	1	1	1	1	3.4	3.4	3.4	37.14	327	327	0	42.07				3025			-1	0	0	0	1	Q5HYK3 ENSP00000288532 NP_115690 COQ5_HUMAN	---	NCBI/UniProt	ENSG00000110871	84274	1	0	0	COQ5	COQ10D9	protein-coding	12q24.31	coenzyme Q5, methyltransferase	.	15.3482	15.3802	15.2488	15.7847
sp~Q5TCZ1~SPD2A_HUMAN	sp|Q5TCZ1|SPD2A_HUMAN	sp|Q5TCZ1|SPD2A_HUMAN	__Other	sp|Q5TCZ1|SPD2A_HUMAN	2	1	1	sp|Q5TCZ1|SPD2A_HUMAN SH3 and PX domain-containing protein 2A OS=Homo sapiens OX=9606 GN=SH3PXD2A PE=1 SV=1	1	2	1	1	2.1	1.1	1.1	125.29	1133	1133	0	18.542				3106			-1	0	0	0	1	Q5TCZ1 Q5TCZ1-1 SPD2A_HUMAN	---	NCBI/UniProt	ENSG00000107957	9644	1	0	0	SH3PXD2A	FISH SH3MD1 TKS5	protein-coding	10q24.33	SH3 and PX domains 2A	.	12.0166	12.0667	11.9728	11.8947
sp~O95182~NDUA7_HUMAN	sp|O95182|NDUA7_HUMAN	sp|O95182|NDUA7_HUMAN	__Other	sp|O95182|NDUA7_HUMAN	2	2	2	sp|O95182|NDUA7_HUMAN NADH dehydrogenase [ubiquinone] 1 alpha subcomplex subunit 7 OS=Homo sapiens OX=9606 GN=NDUFA7 PE=1 SV=3	1	2	2	2	9.7	9.7	9.7	12.551	113	113	0	3.6176				777			-1	0	0	0	1	O95182 ENSP00000301457 NP_004992 NDUA7_HUMAN	---	NCBI/UniProt	ENSG00000267855	4701	1	0	0	NDUFA7	B14.5a CI-B14.5a	protein-coding	19p13.2	NADH:ubiquinone oxidoreductase subunit A7	.	14.5484	14.9097	14.9386	14.8681
sp~Q9Y4A8~NF2L3_HUMAN	sp|Q9Y4A8|NF2L3_HUMAN	sp|Q9Y4A8|NF2L3_HUMAN	__Other	sp|Q9Y4A8|NF2L3_HUMAN	1	1	1	sp|Q9Y4A8|NF2L3_HUMAN Nuclear factor erythroid 2-related factor 3 OS=Homo sapiens OX=9606 GN=NFE2L3 PE=1 SV=1	1	1	1	1	5	5	5	76.153	694	694	0	67.909				6069			-1	0	0	0	1	Q9Y4A8 ENSP00000056233 NP_004280 NF2L3_HUMAN	---	NCBI/UniProt	ENSG00000050344	9603	1	0	0	NFE2L3	NRF3	protein-coding	7p15.2	nuclear factor, erythroid 2 like 3	.	12.1596	12.306	12.3594	12.254
sp~E9PAV3~NACAM_HUMAN;sp~Q13765~NACA_HUMAN	sp|Q13765|NACA_HUMAN;sp|E9PAV3|NACAM_HUMAN	sp|E9PAV3|NACAM_HUMAN;sp|Q13765|NACA_HUMAN	__Other	sp|E9PAV3|NACAM_HUMAN;sp|Q13765|NACA_HUMAN	2;2	2;2	2;2	sp|Q13765|NACA_HUMAN Nascent polypeptide-associated complex subunit alpha OS=Homo sapiens OX=9606 GN=NACA PE=1 SV=1;sp|E9PAV3|NACAM_HUMAN Nascent polypeptide-associated complex subunit alpha, muscle-specific form OS=Homo sapiens OX=9606 GN=NACA PE=1 SV=1	2	2	2	2	24.7	24.7	24.7	23.384	215	215;2078	0	53.235				183	25	215	-1;-1	0	0	0	1	E9PAV3 Q13765 NACA_HUMAN ENSP00000377469 NP_001307122 NACAM_HUMAN NP_001106672 ENSP00000403817 ENSP00000447821 NP_005585 ENSP00000446801 NP_001352825 E9PAV3-1 Q13765-1 ENSP00000349212 NP_001106673	---	NCBI/UniProt	ENSG00000196531	4666	1	0	0	NACA	HSD48 NAC-alpha NACA1 skNAC	protein-coding	12q13.3	nascent polypeptide associated complex subunit alpha	.	13.471	13.8009	13.273	13.9964
sp~Q02297~NRG1_HUMAN	sp|Q02297|NRG1_HUMAN	sp|Q02297|NRG1_HUMAN	__Other	sp|Q02297|NRG1_HUMAN	1	1	1	sp|Q02297|NRG1_HUMAN Pro-neuregulin-1, membrane-bound isoform OS=Homo sapiens OX=9606 GN=NRG1 PE=1 SV=3	1	1	1	1	1.7	1.7	1.7	70.391	640	640	0	263.23				2280			-1	0	0	0	1	Q02297 NP_001153471 ENSP00000498833 NRG1_HUMAN ENSP00000499045 ENSP00000498590 ENSP00000498946 NP_001153477 Q02297-1 ENSP00000498646 NP_001309136 NP_001153467 NP_001309134 ENSP00000499008 NP_001309135	TCSA_GESP SURFY_ML	NCBI/UniProt	ENSG00000157168	3084	1	0	1	NRG1	ARIA GGF GGF2 HGL HRG HRG1 HRGA MST131 MSTP131 NDF NRG1-IT2 SMDF	protein-coding	8p12	neuregulin 1	.	13.0753	13.0796	13.1268	13.2766
sp~P29317~EPHA2_HUMAN;sp~P54753~EPHB3_HUMAN;sp~P54762~EPHB1_HUMAN;sp~P54764~EPHA4_HUMAN;sp~Q15375~EPHA7_HUMAN;sp~Q9UF33~EPHA6_HUMAN	sp|P29317|EPHA2_HUMAN;sp|P54762|EPHB1_HUMAN;sp|P54764|EPHA4_HUMAN;sp|Q15375|EPHA7_HUMAN;sp|P54753|EPHB3_HUMAN;sp|Q9UF33|EPHA6_HUMAN	sp|P29317|EPHA2_HUMAN;sp|P54753|EPHB3_HUMAN;sp|P54762|EPHB1_HUMAN;sp|P54764|EPHA4_HUMAN;sp|Q15375|EPHA7_HUMAN;sp|Q9UF33|EPHA6_HUMAN	__Other	sp|P29317|EPHA2_HUMAN	6;1;1;1;1;1	6;1;1;1;1;1	5;0;0;0;0;0	sp|P29317|EPHA2_HUMAN Ephrin type-A receptor 2 OS=Homo sapiens OX=9606 GN=EPHA2 PE=1 SV=2	6	6	6	5	6.4	6.4	5.2	108.27	976	976;984;986;998;998;1036	0	125.47				1449			-1;-1;-1;-1;-1;-1	0	0	0	1	P29317 P54764 Q9UF33 Q15375 P54762 P54753 EPHB3_HUMAN ENSP00000332118 NP_004432 ENSP00000351209 NP_004422 ENSP00000381097 EPHA6_HUMAN ENSP00000281821 EPHA4_HUMAN P54764-1 EPHA2_HUMAN P29317-1 Q9UF33-1 NP_001363394 EPHA7_HUMAN Q15375-1 EPHB1_HUMAN ENSP00000386829 NP_004429 P54762-1 ENSP00000506130 NP_004434 NP_001291465	GO_0009986 CSPA_highconf TCSA_GESP SURFY_trainingset SURFY_ML	NCBI/UniProt	ENSG00000142627 ENSG00000116106 ENSG00000080224 ENSG00000135333 ENSG00000154928 ENSG00000182580	1969 2043 285220 2045 2047 2049	6	5	1	EPHA2 EPHA4 EPHA6 EPHA7 EPHB1 EPHB3	ARCC2 CTPA CTPP1 CTRCT6 ECK EK8 HEK8 SEK TYRO1 EHK-2 EHK2 EK12 EPA6 HEK12 PRO57066 EHK-3 EHK3 EK11 HEK11 ELK EPHT2 Hek6 NET EK2 ETK2 HEK2 TYRO6	protein-coding	1p36.13!2q36.1!3q11.2!6q16.1!3q22.2!3q27.1	EPH receptor A2 ||| EPH receptor A4 ||| EPH receptor A6 ||| EPH receptor A7 ||| EPH receptor B1 ||| EPH receptor B3	.	15.8424	15.8216	15.8101	15.8239
sp~P46781~RS9_HUMAN	sp|P46781|RS9_HUMAN	sp|P46781|RS9_HUMAN	__Other	sp|P46781|RS9_HUMAN	2	2	2	sp|P46781|RS9_HUMAN 40S ribosomal protein S9 OS=Homo sapiens OX=9606 GN=RPS9 PE=1 SV=3	1	2	2	2	5.7	5.7	5.7	22.591	194	194	0	162.75				1713			-1	0	0	0	1	P46781 RS9_HUMAN NP_001308631 NP_001308630 NP_001308633 ENSP00000375632 ENSP00000302896 NP_001004	---	NCBI/UniProt	ENSG00000170889 ENSG00000274005 ENSG00000274626 ENSG00000274646 ENSG00000274950 ENSG00000275323 ENSG00000277079 ENSG00000277359 ENSG00000278081 ENSG00000278270	6203	1	0	0	RPS9	S9	protein-coding	19q13.42	ribosomal protein S9	.	14.4556	15.4444	14.5888	15.7216
sp~P19823~ITIH2_HUMAN;CON__Q9TRI1	sp|P19823|ITIH2_HUMAN;CON__Q9TRI1	sp|P19823|ITIH2_HUMAN;CON__Q9TRI1	__Other	sp|P19823|ITIH2_HUMAN;CON__Q9TRI1	1;1	1;1	1;1	sp|P19823|ITIH2_HUMAN Inter-alpha-trypsin inhibitor heavy chain H2 OS=Homo sapiens OX=9606 GN=ITIH2 PE=1 SV=2;	2	1	1	1	1.3	1.3	1.3	106.46	946	946;946	0.006013	0.93448			+	58			-1;-1	1	0	0	1	P19823 NP_002207 ITIH2_HUMAN ENSP00000351190	---	NCBI/UniProt	ENSG00000151655	3698	1	0	0	ITIH2	H2P SHAP	protein-coding	10p14	inter-alpha-trypsin inhibitor heavy chain 2	.	14.1938	14.8888	15.1232	15.1725
sp~P43699~NKX21_HUMAN;sp~Q9H2Z4~NKX24_HUMAN	sp|Q9H2Z4|NKX24_HUMAN;sp|P43699|NKX21_HUMAN	sp|P43699|NKX21_HUMAN;sp|Q9H2Z4|NKX24_HUMAN	__Other	sp|P43699|NKX21_HUMAN;sp|Q9H2Z4|NKX24_HUMAN	2;2	2;2	1;1	sp|Q9H2Z4|NKX24_HUMAN Homeobox protein Nkx-2.4 OS=Homo sapiens OX=9606 GN=NKX2-4 PE=1 SV=3;sp|P43699|NKX21_HUMAN Homeobox protein Nkx-2.1 OS=Homo sapiens OX=9606 GN=NKX2-1 PE=1 SV=1	2	2	2	1	4.2	4.2	2.3	36.179	354	354;371	0	8.5175				1685			-1;-1	0	0	0	1	P43699 Q9H2Z4 ENSP00000345147 NP_149416 ENSP00000429607 NKX21_HUMAN NP_003308 P43699-1 NKX24_HUMAN	---	NCBI/UniProt	ENSG00000136352 ENSG00000125816	7080 644524	2	5	0	NKX2-1 NKX2-4	BCH BHC NK-2 NKX2.1 NKX2A NMTC1 T/EBP TEBP TITF1 TTF-1 TTF1 NKX2.4 NKX2D	protein-coding	14q13.3!20p11.22	NK2 homeobox 1 ||| NK2 homeobox 4	.	11.8349	11.9248	11.8663	11.8752
sp~O14965~AURKA_HUMAN	sp|O14965|AURKA_HUMAN	sp|O14965|AURKA_HUMAN	__Other	sp|O14965|AURKA_HUMAN	2	1	1	sp|O14965|AURKA_HUMAN Aurora kinase A OS=Homo sapiens OX=9606 GN=AURKA PE=1 SV=3	1	2	1	1	5.5	3	3	45.823	403	403	0	34.591				322			-1	0	0	0	1	O14965 NP_940839 NP_940836 ENSP00000379250 XP_016883524 ENSP00000379249 NP_003591 ENSP00000379251 ENSP00000216911 NP_001310233 NP_940837 NP_940835 ENSP00000360407 ENSP00000321591 NP_001310234 NP_001310232 AURKA_HUMAN NP_940838	---	NCBI/UniProt	ENSG00000087586	6790	1	0	0	AURKA	AIK ARK1 AURA BTAK PPP1R47 STK15 STK6 STK7	protein-coding	20q13.2	aurora kinase A	.	15.0759	14.8534	14.6685	14.7603
sp~P21741~MK_HUMAN	sp|P21741|MK_HUMAN	sp|P21741|MK_HUMAN	__Other	sp|P21741|MK_HUMAN	2	2	2	sp|P21741|MK_HUMAN Midkine OS=Homo sapiens OX=9606 GN=MDK PE=1 SV=1	1	2	2	2	12.6	12.6	12.6	15.585	143	143	0	6.04				1325			-1	0	0	0	1	P21741 NP_001257479 XP_011518418 ENSP00000352852 NP_001012333 NP_001257480 MK_HUMAN XP_016873253 P21741-1 ENSP00000385451 NP_002382 NP_001012334 ENSP00000378932 ENSP00000384034 ENSP00000378933	---	NCBI/UniProt	ENSG00000110492	4192	1	0	0	MDK	ARAP MK NEGF2	protein-coding	11p11.2	midkine	.	14.4226	14.486	14.4307	14.6323
sp~Q9H8H3~MET7A_HUMAN	sp|Q9H8H3|MET7A_HUMAN	sp|Q9H8H3|MET7A_HUMAN	__Other	sp|Q9H8H3|MET7A_HUMAN	1	1	1	sp|Q9H8H3|MET7A_HUMAN Putative methyltransferase-like protein 7A OS=Homo sapiens OX=9606 GN=METTL7A PE=1 SV=1	1	1	1	1	6.1	6.1	6.1	28.319	244	244	0.00017989	1.6857				5149			-1	0	0	0	1	Q9H8H3 ENSP00000331787 MET7A_HUMAN NP_054752	---	NCBI/UniProt	ENSG00000185432	25840	1	0	0	METTL7A	AAM-B AAMB	protein-coding	12q13.12	methyltransferase like 7A	.	13.7529	13.8919	13.9929	13.9648
sp~Q8IVH2~FOXP4_HUMAN	sp|Q8IVH2|FOXP4_HUMAN	sp|Q8IVH2|FOXP4_HUMAN	__Other	sp|Q8IVH2|FOXP4_HUMAN	1	1	1	sp|Q8IVH2|FOXP4_HUMAN Forkhead box protein P4 OS=Homo sapiens OX=9606 GN=FOXP4 PE=1 SV=1	1	1	1	1	1.6	1.6	1.6	73.488	680	680	0	4.6273				3627			-1	0	0	0	1	Q8IVH2 FOXP4_HUMAN ENSP00000309823 Q8IVH2-1 NP_001012426	---	NCBI/UniProt	ENSG00000137166	116113	1	0	0	FOXP4	hFKHLA	protein-coding	6p21.1	forkhead box P4	.	14.1615	13.9905	14.037	14.4258
sp~Q8N3V7~SYNPO_HUMAN	sp|Q8N3V7|SYNPO_HUMAN	sp|Q8N3V7|SYNPO_HUMAN	__Other	sp|Q8N3V7|SYNPO_HUMAN	2	2	2	sp|Q8N3V7|SYNPO_HUMAN Synaptopodin OS=Homo sapiens OX=9606 GN=SYNPO PE=1 SV=2	1	2	2	2	5.5	5.5	5.5	99.462	929	929	0	323.31				3759			-1	0	0	0	1	Q8N3V7 NP_001159681 Q8N3V7-1 ENSP00000377789 SYNPO_HUMAN ENSP00000428378 XP_011535854 NP_001159680	---	NCBI/UniProt	ENSG00000171992	11346	1	0	0	SYNPO	---	protein-coding	5q33.1	synaptopodin	.	13.9052	13.9872	13.8153	13.8993
sp~Q7Z2K8~GRIN1_HUMAN	sp|Q7Z2K8|GRIN1_HUMAN	sp|Q7Z2K8|GRIN1_HUMAN	__Other	sp|Q7Z2K8|GRIN1_HUMAN	3	3	3	sp|Q7Z2K8|GRIN1_HUMAN G protein-regulated inducer of neurite outgrowth 1 OS=Homo sapiens OX=9606 GN=GPRIN1 PE=1 SV=2	1	3	3	3	2.6	2.6	2.6	102.4	1008	1008	0	2.1856				3430			-1	0	0	0	1	Q7Z2K8 NP_443131 GRIN1_HUMAN ENSP00000305839 Q7Z2K8-1	TCSA_GESP	NCBI/UniProt	ENSG00000169258	114787	1	0	1	GPRIN1	GRIN1	protein-coding	5q35.2	G-protein regulated inducer of neurite outgrowth 1	.	14.445	14.3498	14.4757	14.5371
sp~Q76N32~CEP68_HUMAN	sp|Q76N32|CEP68_HUMAN	sp|Q76N32|CEP68_HUMAN	__Other	sp|Q76N32|CEP68_HUMAN	2	2	2	sp|Q76N32|CEP68_HUMAN Centrosomal protein of 68 kDa OS=Homo sapiens OX=9606 GN=CEP68 PE=1 SV=2	1	2	2	2	3.3	3.3	3.3	81.101	757	757	0	6.1573				3392			-1	0	0	0	1	Q76N32 Q76N32-1 CEP68_HUMAN ENSP00000367229 NP_001306029 NP_055962	---	NCBI/UniProt	ENSG00000011523	23177	1	0	0	CEP68	KIAA0582	protein-coding	2p14	centrosomal protein 68	.	12.7595	12.6258	12.7801	12.962
sp~Q9BRK3~MXRA8_HUMAN	sp|Q9BRK3|MXRA8_HUMAN	sp|Q9BRK3|MXRA8_HUMAN	__Other	sp|Q9BRK3|MXRA8_HUMAN	2	2	2	sp|Q9BRK3|MXRA8_HUMAN Matrix remodeling-associated protein 8 OS=Homo sapiens OX=9606 GN=MXRA8 PE=1 SV=1	1	2	2	2	4.8	4.8	4.8	49.131	442	442	0	17.184				4723			-1	0	0	0	1	Q9BRK3 NP_115724 ENSP00000307887 MXRA8_HUMAN NP_001269511 Q9BRK3-1	GO_0009986 CSPA_highconf TCSA_GESP SURFY_ML	NCBI/UniProt	ENSG00000162576	54587	1	0	1	MXRA8	ASP3	protein-coding	1p36.33	matrix remodeling associated 8	.	14.7568	14.7262	14.893	14.9241
sp~Q86VQ6~TRXR3_HUMAN	sp|Q86VQ6|TRXR3_HUMAN	sp|Q86VQ6|TRXR3_HUMAN	__Other	sp|Q86VQ6|TRXR3_HUMAN	1	1	1	sp|Q86VQ6|TRXR3_HUMAN Thioredoxin reductase 3 OS=Homo sapiens OX=9606 GN=TXNRD3 PE=1 SV=4	1	1	1	1	1.4	1.4	1.4	70.682	643	643	0.0017379	1.3116				3552			-1	0	0	0	1	Q86VQ6 ENSP00000430031 ENSP00000429584 TRXR3_HUMAN NP_443115 NP_001166984	---	NCBI/UniProt	ENSG00000197763	114112	1	0	0	TXNRD3	TGR TR2 TR2IT1 TRXR3 TXNRD3IT1 TXNRD3NB TXNRD3NT1	protein-coding	3q21.3	thioredoxin reductase 3	.	13.5392	13.5375	13.5301	13.486
sp~O43292~GPAA1_HUMAN	sp|O43292|GPAA1_HUMAN	sp|O43292|GPAA1_HUMAN	__Other	sp|O43292|GPAA1_HUMAN	2	2	2	sp|O43292|GPAA1_HUMAN Glycosylphosphatidylinositol anchor attachment 1 protein OS=Homo sapiens OX=9606 GN=GPAA1 PE=1 SV=3	1	2	2	2	3.4	3.4	3.4	67.622	621	621	0	2.7503				420			-1	0	0	0	1	O43292 ENSP00000347206 GPAA1_HUMAN O43292-1 NP_003792	---	NCBI/UniProt	ENSG00000197858	8733	1	0	0	GPAA1	GAA1 GPIBD15 hGAA1	protein-coding	8q24.3	glycosylphosphatidylinositol anchor attachment 1	.	16.2339	16.4148	16.0635	16.49
sp~P53370~NUDT6_HUMAN	sp|P53370|NUDT6_HUMAN	sp|P53370|NUDT6_HUMAN	__Other	sp|P53370|NUDT6_HUMAN	1	1	1	sp|P53370|NUDT6_HUMAN Nucleoside diphosphate-linked moiety X motif 6 OS=Homo sapiens OX=9606 GN=NUDT6 PE=1 SV=2	1	1	1	1	3.2	3.2	3.2	35.678	316	316	0	16.557				1924			-1	0	0	0	1	P53370 NP_009014 ENSP00000306070 NUDT6_HUMAN P53370-1	---	NCBI/UniProt	ENSG00000170917	11162	1	0	0	NUDT6	ASFGF2 FGF-AS FGF2AS GFG-1 GFG1	protein-coding	4q28.1	nudix hydrolase 6	.	13.7781	13.8496	13.8593	13.9554
sp~P08253~MMP2_HUMAN	sp|P08253|MMP2_HUMAN	sp|P08253|MMP2_HUMAN	__Other	sp|P08253|MMP2_HUMAN	1	1	1	sp|P08253|MMP2_HUMAN 72 kDa type IV collagenase OS=Homo sapiens OX=9606 GN=MMP2 PE=1 SV=2	1	1	1	1	1.4	1.4	1.4	73.881	660	660	0.0027364	1.1669				1028			-1	0	0	0	1	P08253 P08253-1 NP_004521 MMP2_HUMAN ENSP00000219070	---	NCBI/UniProt	ENSG00000087245	4313	1	0	0	MMP2	CLG4 CLG4A MMP-2 MMP-II MONA TBE-1	protein-coding	16q12.2	matrix metallopeptidase 2	.	13.722	13.7014	13.7405	13.8287
sp~P06703~S10A6_HUMAN	sp|P06703|S10A6_HUMAN	sp|P06703|S10A6_HUMAN	__Other	sp|P06703|S10A6_HUMAN	2	2	2	sp|P06703|S10A6_HUMAN Protein S100-A6 OS=Homo sapiens OX=9606 GN=S100A6 PE=1 SV=1	1	2	2	2	35.6	35.6	35.6	10.18	90	90	0	82.351				975			-1	0	0	0	1	P06703 ENSP00000357708 XP_016857522 ENSP00000473589 S10A6_HUMAN NP_055439	---	NCBI/UniProt	ENSG00000197956	6277	1	0	0	S100A6	2A9 5B10 CABP CACY PRA S10A6	protein-coding	1q21.3	S100 calcium binding protein A6	.	14.3329	14.4704	14.1293	14.8963
sp~O94986~CE152_HUMAN	sp|O94986|CE152_HUMAN	sp|O94986|CE152_HUMAN	__Other	sp|O94986|CE152_HUMAN	2	2	2	sp|O94986|CE152_HUMAN Centrosomal protein of 152 kDa OS=Homo sapiens OX=9606 GN=CEP152 PE=1 SV=4	1	2	2	2	1.1	1.1	1.1	195.62	1710	1710	0	2.4702				762			-1	0	0	0	1	O94986 XP_006720500 NP_001181927 O94986-4 ENSP00000370337 CE152_HUMAN	---	NCBI/UniProt	ENSG00000103995	22995	1	0	0	CEP152	MCPH4 MCPH9 SCKL5	protein-coding	15q21.1	centrosomal protein 152	.	14.6568	14.756	14.7072	14.578
sp~P34059~GALNS_HUMAN	sp|P34059|GALNS_HUMAN	sp|P34059|GALNS_HUMAN	__Other	sp|P34059|GALNS_HUMAN	2	2	2	sp|P34059|GALNS_HUMAN N-acetylgalactosamine-6-sulfatase OS=Homo sapiens OX=9606 GN=GALNS PE=1 SV=1	1	2	2	2	3.4	3.4	3.4	58.025	522	522	0	65.112				1534			-1	0	0	0	1	P34059 ENSP00000268695 GALNS_HUMAN NP_000503	---	NCBI/UniProt	ENSG00000141012	2588	1	0	0	GALNS	GALNAC6S GAS GalN6S MPS4A	protein-coding	16q24.3	galactosamine (N-acetyl)-6-sulfatase	.	12.4837	12.708	12.5633	12.5744
sp~Q9H5U6~ZCHC4_HUMAN	sp|Q9H5U6|ZCHC4_HUMAN	sp|Q9H5U6|ZCHC4_HUMAN	__Other	sp|Q9H5U6|ZCHC4_HUMAN	1	1	1	sp|Q9H5U6|ZCHC4_HUMAN rRNA N6-adenosine-methyltransferase ZCCHC4 OS=Homo sapiens OX=9606 GN=ZCCHC4 PE=1 SV=3	1	1	1	1	2.9	2.9	2.9	59.009	513	513	0.00053343	1.5347				5094			-1	0	0	0	1	Q9H5U6 NP_079212 ENSP00000303468 ZCHC4_HUMAN Q9H5U6-1	---	NCBI/UniProt	ENSG00000168228	29063	1	0	0	ZCCHC4	HSPC052 ZGRF4	protein-coding	4p15.2	zinc finger CCHC-type containing 4	.	14.6206	14.8786	14.6134	15.2694
sp~Q86WD7~SPA9_HUMAN	sp|Q86WD7|SPA9_HUMAN	sp|Q86WD7|SPA9_HUMAN	__Other	sp|Q86WD7|SPA9_HUMAN	1	1	1	sp|Q86WD7|SPA9_HUMAN Serpin A9 OS=Homo sapiens OX=9606 GN=SERPINA9 PE=1 SV=3	1	1	1	1	2.2	2.2	2.2	46.556	417	417	1	-2	+			3564	925;926	395;396	-1	0	0	0	1	Q86WD7 XP_011535017 Q86WD7-1 XP_011535016 ENSP00000369723 ENSP00000501517 NP_783866 SPA9_HUMAN	---	NCBI/UniProt	ENSG00000170054	327657	1	0	0	SERPINA9	GCET1 SERPINA11 SERPINA11b	protein-coding	14q32.13	serpin family A member 9	.	14.2819	14.5706	14.5745	14.5158
sp~O94811~TPPP_HUMAN	sp|O94811|TPPP_HUMAN	sp|O94811|TPPP_HUMAN	__Other	sp|O94811|TPPP_HUMAN	1	1	1	sp|O94811|TPPP_HUMAN Tubulin polymerization-promoting protein OS=Homo sapiens OX=9606 GN=TPPP PE=1 SV=1	1	1	1	1	3.7	3.7	3.7	23.693	219	219	0.0024105	1.2308				728			-1	0	0	0	1	O94811 NP_008961 XP_005248294 ENSP00000353785 TPPP_HUMAN	---	NCBI/UniProt	ENSG00000171368	11076	1	0	0	TPPP	TPPP/p25 TPPP1 p24 p25 p25alpha	protein-coding	5p15.33	tubulin polymerization promoting protein	.	14.4244	14.3484	14.42	14.3737
sp~O15360~FANCA_HUMAN	sp|O15360|FANCA_HUMAN	sp|O15360|FANCA_HUMAN	__Other	sp|O15360|FANCA_HUMAN	1	1	1	sp|O15360|FANCA_HUMAN Fanconi anemia group A protein OS=Homo sapiens OX=9606 GN=FANCA PE=1 SV=2	1	1	1	1	0.6	0.6	0.6	162.77	1455	1455	0.0082713	0.82127				376			-1	0	0	0	1	O15360 FANCA_HUMAN O15360-1 ENSP00000373952 NP_000126	---	NCBI/UniProt	ENSG00000187741	2175	1	0	0	FANCA	FA FA-H FA1 FAA FACA FAH FANCH	protein-coding	16q24.3	FA complementation group A	.	14.8759	14.867	14.9896	15.0497
sp~Q96AQ6~PBIP1_HUMAN	sp|Q96AQ6|PBIP1_HUMAN	sp|Q96AQ6|PBIP1_HUMAN	__Other	sp|Q96AQ6|PBIP1_HUMAN	3	3	3	sp|Q96AQ6|PBIP1_HUMAN Pre-B-cell leukemia transcription factor-interacting protein 1 OS=Homo sapiens OX=9606 GN=PBXIP1 PE=1 SV=1	1	3	3	3	5.3	5.3	5.3	80.642	731	731	0	147.86				4268			-1	0	0	0	1	Q96AQ6 Q96AQ6-1 NP_065385 PBIP1_HUMAN ENSP00000357448	---	NCBI/UniProt	ENSG00000163346	57326	1	0	0	PBXIP1	HPIP	protein-coding	1q21.3	PBX homeobox interacting protein 1	.	15.4664	15.4756	15.6077	15.5532
sp~Q9UFN0~NPS3A_HUMAN	sp|Q9UFN0|NPS3A_HUMAN	sp|Q9UFN0|NPS3A_HUMAN	__Other	sp|Q9UFN0|NPS3A_HUMAN	2	2	2	sp|Q9UFN0|NPS3A_HUMAN Protein NipSnap homolog 3A OS=Homo sapiens OX=9606 GN=NIPSNAP3A PE=1 SV=2	1	2	2	2	12.6	12.6	12.6	28.466	247	247	0	105.62				5693			-1	0	0	0	1	Q9UFN0 NP_001316499 NPS3A_HUMAN NP_056284 ENSP00000363899	---	NCBI/UniProt	ENSG00000136783	25934	1	0	0	NIPSNAP3A	HSPC299 NIPSNAP4 TASSC	protein-coding	9q31.1	nipsnap homolog 3A	.	13.9768	14.1838	13.9413	15.0154
sp~Q9UBS4~DJB11_HUMAN	sp|Q9UBS4|DJB11_HUMAN	sp|Q9UBS4|DJB11_HUMAN	__Other	sp|Q9UBS4|DJB11_HUMAN	3	3	3	sp|Q9UBS4|DJB11_HUMAN DnaJ homolog subfamily B member 11 OS=Homo sapiens OX=9606 GN=DNAJB11 PE=1 SV=1	1	3	3	3	12	12	12	40.513	358	358	0	323.31				5666	1092	220	-1	0	0	0	1	Q9UBS4 NP_057390 ENSP00000265028 DJB11_HUMAN	---	NCBI/UniProt	ENSG00000090520	51726	1	0	0	DNAJB11	ABBP-2 ABBP2 DJ9 Dj-9 EDJ ERdj3 ERj3 ERj3p PKD6 PRO1080 UNQ537	protein-coding	3q27.3	DnaJ heat shock protein family (Hsp40) member B11	.	18.9426	19.0966	19.0902	19.1887
sp~Q53EL6~PDCD4_HUMAN	sp|Q53EL6|PDCD4_HUMAN	sp|Q53EL6|PDCD4_HUMAN	__Other	sp|Q53EL6|PDCD4_HUMAN	3	3	3	sp|Q53EL6|PDCD4_HUMAN Programmed cell death protein 4 OS=Homo sapiens OX=9606 GN=PDCD4 PE=1 SV=2	1	3	3	3	7	7	7	51.735	469	469	0	4.2576				2974	881	304	-1	0	0	0	1	Q53EL6 PDCD4_HUMAN Q53EL6-1 ENSP00000280154 NP_055271	---	NCBI/UniProt	ENSG00000150593	27250	1	0	0	PDCD4	H731	protein-coding	10q25.2	programmed cell death 4	.	14.5958	14.5634	14.7043	14.5751
sp~Q9Y5J7~TIM9_HUMAN	sp|Q9Y5J7|TIM9_HUMAN	sp|Q9Y5J7|TIM9_HUMAN	__Other	sp|Q9Y5J7|TIM9_HUMAN	1	1	1	sp|Q9Y5J7|TIM9_HUMAN Mitochondrial import inner membrane translocase subunit Tim9 OS=Homo sapiens OX=9606 GN=TIMM9 PE=1 SV=1	1	1	1	1	27	27	27	10.378	89	89	0	95.064				6119			-1	0	0	0	1	Q9Y5J7 ENSP00000492665 ENSP00000451198 NP_001291420 ENSP00000378588 NP_001291416 TIM9_HUMAN NP_001291417 ENSP00000451006 NP_036592 NP_001291419 ENSP00000452091 NP_001291414 ENSP00000492122 NP_001291418 NP_001291415	---	NCBI/UniProt	ENSG00000100575	26520	1	0	0	TIMM9	TIM9 TIM9A	protein-coding	14q23.1	translocase of inner mitochondrial membrane 9	.	14.1584	14.4851	14.0429	14.9598
sp~P14384~CBPM_HUMAN	sp|P14384|CBPM_HUMAN	sp|P14384|CBPM_HUMAN	__Other	sp|P14384|CBPM_HUMAN	1	1	1	sp|P14384|CBPM_HUMAN Carboxypeptidase M OS=Homo sapiens OX=9606 GN=CPM PE=1 SV=2	1	1	1	1	2.3	2.3	2.3	50.513	443	443	0	2.2684				1173			-1	0	0	0	1	P14384 NP_938079 ENSP00000447255 NP_001005502 ENSP00000448517 NP_001865 CBPM_HUMAN	GO_0009986 CSPA_highconf TCSA_GESP SURFY_GPI	NCBI/UniProt	ENSG00000135678	1368	1	0	1	CPM	---	protein-coding	12q15	carboxypeptidase M	.	13.7035	13.7188	13.8317	13.6616
sp~P83110~HTRA3_HUMAN	sp|P83110|HTRA3_HUMAN	sp|P83110|HTRA3_HUMAN	__Other	sp|P83110|HTRA3_HUMAN	1	1	1	sp|P83110|HTRA3_HUMAN Serine protease HTRA3 OS=Homo sapiens OX=9606 GN=HTRA3 PE=1 SV=2	1	1	1	1	2.6	2.6	2.6	48.607	453	453	0	2.8198				2208			-1	0	0	0	1	P83110 NP_444272 HTRA3_HUMAN ENSP00000303766 P83110-1	---	NCBI/UniProt	ENSG00000170801	94031	1	0	0	HTRA3	Prsp Tasp	protein-coding	4p16.1	HtrA serine peptidase 3	.	13.3212	13.4452	13.477	13.5672
sp~Q8NE86~MCU_HUMAN	sp|Q8NE86|MCU_HUMAN	sp|Q8NE86|MCU_HUMAN	__Other	sp|Q8NE86|MCU_HUMAN	6	6	6	sp|Q8NE86|MCU_HUMAN Calcium uniporter protein, mitochondrial OS=Homo sapiens OX=9606 GN=MCU PE=1 SV=1	1	6	6	6	15.7	15.7	15.7	39.866	351	351	0	158.58				3898			-1	0	0	0	1	Q8NE86 Q8NE86-1 MCU_HUMAN NP_612366 ENSP00000362144	---	NCBI/UniProt	ENSG00000156026	90550	1	0	0	MCU	C10orf42 CCDC109A HsMCU	protein-coding	10q22.1	mitochondrial calcium uniporter	.	17.2565	17.2436	17.261	17.3469
sp~P07197~NFM_HUMAN	sp|P07197|NFM_HUMAN	sp|P07197|NFM_HUMAN	__Other	sp|P07197|NFM_HUMAN	1	1	1	sp|P07197|NFM_HUMAN Neurofilament medium polypeptide OS=Homo sapiens OX=9606 GN=NEFM PE=1 SV=3	1	1	1	1	0.9	0.9	0.9	102.47	916	916	0.00035907	1.6605				987			-1	0	0	0	1	P07197 NFM_HUMAN NP_005373 P07197-1 ENSP00000221166	---	NCBI/UniProt	ENSG00000104722	4741	1	0	0	NEFM	NEF3 NF-M NFM	protein-coding	8p21.2	neurofilament medium chain	.	13.4823	13.7109	13.6034	13.7764
sp~Q9HCU8~DPOD4_HUMAN	sp|Q9HCU8|DPOD4_HUMAN	sp|Q9HCU8|DPOD4_HUMAN	__Other	sp|Q9HCU8|DPOD4_HUMAN	1	1	1	sp|Q9HCU8|DPOD4_HUMAN DNA polymerase delta subunit 4 OS=Homo sapiens OX=9606 GN=POLD4 PE=1 SV=1	1	1	1	1	30.8	30.8	30.8	12.433	107	107	0	245.92				5249			-1	0	0	0	1	Q9HCU8 Q9HCU8-1 ENSP00000311368 NP_066996 DPOD4_HUMAN	---	NCBI/UniProt	ENSG00000175482	57804	1	0	0	POLD4	POLDS p12	protein-coding	11q13.2	DNA polymerase delta 4, accessory subunit	.	12.6008	12.6706	12.5493	12.5964
sp~Q5T3F8~CSCL2_HUMAN	sp|Q5T3F8|CSCL2_HUMAN	sp|Q5T3F8|CSCL2_HUMAN	__Other	sp|Q5T3F8|CSCL2_HUMAN	1	1	1	sp|Q5T3F8|CSCL2_HUMAN CSC1-like protein 2 OS=Homo sapiens OX=9606 GN=TMEM63B PE=1 SV=1	1	1	1	1	1.4	1.4	1.4	94.957	832	832	0	8.5554				3083			-1	0	0	0	1	Q5T3F8 CSCL2_HUMAN Q5T3F8-1 NP_001305721 ENSP00000327154 XP_005249274 NP_060896 ENSP00000259746 XP_006715198 XP_005249270 XP_016866489	TCSA_GESP SURFY_ML	NCBI/UniProt	ENSG00000137216	55362	1	0	1	TMEM63B	C6orf110	protein-coding	6p21.1	transmembrane protein 63B	.	13.0058	12.9599	12.9547	12.9202
sp~O00115~DNS2A_HUMAN	sp|O00115|DNS2A_HUMAN	sp|O00115|DNS2A_HUMAN	__Other	sp|O00115|DNS2A_HUMAN	2	2	2	sp|O00115|DNS2A_HUMAN Deoxyribonuclease-2-alpha OS=Homo sapiens OX=9606 GN=DNASE2 PE=1 SV=2	1	2	2	2	5.8	5.8	5.8	39.58	360	360	0	4.0078				187			-1	0	0	0	1	O00115 DNS2A_HUMAN NP_001366 ENSP00000222219 O00115-1	---	NCBI/UniProt	ENSG00000105612	1777	1	0	0	DNASE2	DNASE2A DNL DNL2	protein-coding	19p13.13	deoxyribonuclease 2, lysosomal	.	15.085	15.1127	15.0827	15.141
sp~Q8NDX5~PHC3_HUMAN	sp|Q8NDX5|PHC3_HUMAN	sp|Q8NDX5|PHC3_HUMAN	__Other	sp|Q8NDX5|PHC3_HUMAN	1	1	1	sp|Q8NDX5|PHC3_HUMAN Polyhomeotic-like protein 3 OS=Homo sapiens OX=9606 GN=PHC3 PE=1 SV=1	1	1	1	1	1	1	1	106.16	983	983	0	2.3073				3893			-1	0	0	0	1	Q8NDX5 Q8NDX5-1 ENSP00000420271 PHC3_HUMAN NP_001295045	---	NCBI/UniProt	ENSG00000173889	80012	1	0	0	PHC3	EDR3 HPH3	protein-coding	3q26.2	polyhomeotic homolog 3	.	12.0108	11.6714	11.5898	11.8807
sp~Q9GZR1~SENP6_HUMAN	sp|Q9GZR1|SENP6_HUMAN	sp|Q9GZR1|SENP6_HUMAN	__Other	sp|Q9GZR1|SENP6_HUMAN	1	1	1	sp|Q9GZR1|SENP6_HUMAN Sentrin-specific protease 6 OS=Homo sapiens OX=9606 GN=SENP6 PE=1 SV=2	1	1	1	1	1.6	1.6	1.6	126.14	1112	1112	0	6.2235				4964			-1	0	0	0	1	Q9GZR1 ENSP00000321820 NP_001291721 SENP6_HUMAN Q9GZR1-1	---	NCBI/UniProt	ENSG00000112701	26054	1	0	0	SENP6	SSP1 SUSP1	protein-coding	6q14.1	SUMO specific peptidase 6	.	11.5635	11.761	11.6268	11.1036
sp~Q15599~NHRF2_HUMAN	sp|Q15599|NHRF2_HUMAN	sp|Q15599|NHRF2_HUMAN	__Other	sp|Q15599|NHRF2_HUMAN	3	3	3	sp|Q15599|NHRF2_HUMAN Na(+)/H(+) exchange regulatory cofactor NHE-RF2 OS=Homo sapiens OX=9606 GN=NHERF2 PE=1 SV=2	1	3	3	3	10.4	10.4	10.4	37.413	337	337	0	70.977				2801			-1	0	0	0	1	Q15599 ENSP00000408005 NHRF2_HUMAN NP_001123484 Q15599-1	TCSA_GESP	NCBI/UniProt	ENSG00000065054	9351	1	0	1	SLC9A3R2	E3KARP NHE3RF2 NHERF-2 NHERF2 OCTS2 SIP-1 SIP1 TKA-1	protein-coding	16p13.3	SLC9A3 regulator 2	.	16.0183	16.0566	16.0197	16.106
sp~Q9Y237~PIN4_HUMAN	sp|Q9Y237|PIN4_HUMAN	sp|Q9Y237|PIN4_HUMAN	__Other	sp|Q9Y237|PIN4_HUMAN	1	1	1	sp|Q9Y237|PIN4_HUMAN Peptidyl-prolyl cis-trans isomerase NIMA-interacting 4 OS=Homo sapiens OX=9606 GN=PIN4 PE=1 SV=1	1	1	1	1	9.2	9.2	9.2	13.81	131	131	0	3.2714				5941			-1	0	0	0	1	Q9Y237 NP_006214 PIN4_HUMAN Q9Y237-1 ENSP00000362773	---	NCBI/UniProt	ENSG00000102309	5303	1	0	0	PIN4	EPVH PAR14 PAR17	protein-coding	Xq13.1	peptidylprolyl cis/trans isomerase, NIMA-interacting 4	.	12.8532	13.0885	12.5595	13.6685
sp~Q13011~ECH1_HUMAN	sp|Q13011|ECH1_HUMAN	sp|Q13011|ECH1_HUMAN	__Other	sp|Q13011|ECH1_HUMAN	5	5	5	sp|Q13011|ECH1_HUMAN Delta(3,5)-Delta(2,4)-dienoyl-CoA isomerase, mitochondrial OS=Homo sapiens OX=9606 GN=ECH1 PE=1 SV=2	1	5	5	5	20.1	20.1	20.1	35.816	328	328	0	323.31				2437			-1	0	0	0	1	Q13011 ENSP00000221418 ECH1_HUMAN NP_001389	---	NCBI/UniProt	ENSG00000104823 ENSG00000282853	1891	1	0	0	ECH1	HPXEL	protein-coding	19q13.2	enoyl-CoA hydratase 1	.	15.8132	15.8371	15.9167	15.9213
sp~B2RUZ4~SMIM1_HUMAN	sp|B2RUZ4|SMIM1_HUMAN	sp|B2RUZ4|SMIM1_HUMAN	__Other	sp|B2RUZ4|SMIM1_HUMAN	1	1	1	sp|B2RUZ4|SMIM1_HUMAN Small integral membrane protein 1 OS=Homo sapiens OX=9606 GN=SMIM1 PE=1 SV=1	1	1	1	1	28.2	28.2	28.2	8.749	78	78	0	9.3219				179			-1	0	0	0	1	B2RUZ4 NP_001275512 NP_001157196 ENSP00000457386 ENSP00000496314 SMIM1_HUMAN	TCSA_GESP	NCBI/UniProt	ENSG00000235169	388588	1	0	1	SMIM1	Vel	protein-coding	1p36.32	small integral membrane protein 1 (Vel blood group)	.	11.7832	11.8618	11.7997	11.6569
sp~Q13938~CAYP1_HUMAN	sp|Q13938|CAYP1_HUMAN	sp|Q13938|CAYP1_HUMAN	__Other	sp|Q13938|CAYP1_HUMAN	3	3	3	sp|Q13938|CAYP1_HUMAN Calcyphosin OS=Homo sapiens OX=9606 GN=CAPS PE=1 SV=2	1	3	3	3	11.3	11.3	11.3	30.24	275	275	0	91.681				2586			-1	0	0	0	1	Q13938 CAYP1_HUMAN ENSP00000403263 Q13938-1 NP_542157	---	NCBI/UniProt	ENSG00000105519	828	1	0	0	CAPS	CAPS1	protein-coding	19p13.3	calcyphosine	.	15.4217	15.4668	15.5099	15.4053
sp~P43353~AL3B1_HUMAN	sp|P43353|AL3B1_HUMAN	sp|P43353|AL3B1_HUMAN	__Other	sp|P43353|AL3B1_HUMAN	1	1	1	sp|P43353|AL3B1_HUMAN Aldehyde dehydrogenase family 3 member B1 OS=Homo sapiens OX=9606 GN=ALDH3B1 PE=1 SV=1	1	1	1	1	1.7	1.7	1.7	51.839	468	468	0.0030685	1.1375				1680			-1	0	0	0	1	P43353 ENSP00000473990 NP_000685 AL3B1_HUMAN P43353-1 NP_001154945 ENSP00000478486	---	NCBI/UniProt	ENSG00000006534	221	1	0	0	ALDH3B1	ALDH4 ALDH7	protein-coding	11q13.2	aldehyde dehydrogenase 3 family member B1	.	14.146	14.1217	14.0152	14.1688
sp~O14944~EREG_HUMAN	sp|O14944|EREG_HUMAN	sp|O14944|EREG_HUMAN	__Other	sp|O14944|EREG_HUMAN	1	1	1	sp|O14944|EREG_HUMAN Proepiregulin OS=Homo sapiens OX=9606 GN=EREG PE=1 SV=1	1	1	1	1	6.5	6.5	6.5	19.044	169	169	0	3.7361				319			-1	0	0	0	1	O14944 NP_001423 ENSP00000244869 EREG_HUMAN	TCSA_GESP SURFY_trainingset	NCBI/UniProt	ENSG00000124882	2069	1	0	1	EREG	EPR ER Ep	protein-coding	4q13.3	epiregulin	.	15.1639	15.1425	15.1765	15.2894
CON__P05784	CON__P05784	CON__P05784	__Other	CON__P05784	4	1	1		1	4	1	1	8.5	2.1	2.1	47.538	423	423	0	111.66			+	19			-1	1	0	0	0	---	---	---	---	---	0	1	0	---	---	---	---	---	.	16.9786	15.0968	14.6055	12.8936
REV__sp~Q96I27~ZN625_HUMAN	REV__sp|Q96I27|ZN625_HUMAN	REV__sp|Q96I27|ZN625_HUMAN	__REV	REV__sp|Q96I27|ZN625_HUMAN	1	1	1	sp|Q96I27|ZN625_HUMAN Zinc finger protein 625 OS=Homo sapiens OX=9606 GN=ZNF625 PE=1 SV=1	1	1	1	1	0	0	0	34.746	306	306	0.0010588	1.4658		+		110			-1	0	1	0	0	---	---	---	---	---	0	1	0	---	---	---	---	---	.	14.5522	14.6032	14.5319	14.1801
sp~P08263~GSTA1_HUMAN;sp~P09210~GSTA2_HUMAN;sp~Q16772~GSTA3_HUMAN;sp~Q7RTV2~GSTA5_HUMAN	sp|Q7RTV2|GSTA5_HUMAN;sp|Q16772|GSTA3_HUMAN;sp|P09210|GSTA2_HUMAN;sp|P08263|GSTA1_HUMAN	sp|P08263|GSTA1_HUMAN;sp|P09210|GSTA2_HUMAN;sp|Q16772|GSTA3_HUMAN;sp|Q7RTV2|GSTA5_HUMAN	__Other	sp|P08263|GSTA1_HUMAN;sp|P09210|GSTA2_HUMAN;sp|Q16772|GSTA3_HUMAN;sp|Q7RTV2|GSTA5_HUMAN	1;1;1;1	1;1;1;1	1;1;1;1	sp|Q7RTV2|GSTA5_HUMAN Glutathione S-transferase A5 OS=Homo sapiens OX=9606 GN=GSTA5 PE=1 SV=1;sp|Q16772|GSTA3_HUMAN Glutathione S-transferase A3 OS=Homo sapiens OX=9606 GN=GSTA3 PE=1 SV=3;sp|P09210|GSTA2_HUMAN Glutathione S-transferase A2 OS=Homo sapiens O	4	1	1	1	3.2	3.2	3.2	25.722	222	222;222;222;222	0.0096753	0.7585				1029			-1;-1;-1;-1	0	0	0	1	P08263 P09210 Q16772 Q7RTV2 NP_714543 GSTA3_HUMAN ENSP00000420168 GSTA1_HUMAN NP_000838 NP_000837 XP_011512834 GSTA2_HUMAN GSTA5_HUMAN ENSP00000211122 ENSP00000360028 NP_665683 ENSP00000335620	---	NCBI/UniProt	ENSG00000243955 ENSG00000244067 ENSG00000174156 ENSG00000182793	2938 2939 2940 221357	4	2	0	GSTA1 GSTA2 GSTA3 GSTA5	GST-epsilon GST2 GSTA1-1 GTH1 GSTA2-2 GTA2 GTH2 GSTA3-3 GTA3	protein-coding	6p12.2	glutathione S-transferase alpha 1 ||| glutathione S-transferase alpha 2 ||| glutathione S-transferase alpha 3 ||| glutathione S-transferase alpha 5	.	15.1273	13.891	13.4756	12.4556
sp~P05412~JUN_HUMAN	sp|P05412|JUN_HUMAN	sp|P05412|JUN_HUMAN	__Other	sp|P05412|JUN_HUMAN	1	1	1	sp|P05412|JUN_HUMAN Transcription factor Jun OS=Homo sapiens OX=9606 GN=JUN PE=1 SV=2	1	1	1	1	4.5	4.5	4.5	35.675	331	331	0	4.7237				965			-1	0	0	0	1	P05412 ENSP00000360266 NP_002219 JUN_HUMAN	---	NCBI/UniProt	ENSG00000177606	3725	1	0	0	JUN	AP-1 AP1 c-Jun cJUN p39	protein-coding	1p32.1	Jun proto-oncogene, AP-1 transcription factor subunit	.	14.1437	14.099	14.0786	13.8405
REV__sp~Q9BRT6~LLPH_HUMAN	REV__sp|Q9BRT6|LLPH_HUMAN	REV__sp|Q9BRT6|LLPH_HUMAN	__REV	REV__sp|Q9BRT6|LLPH_HUMAN	1	1	1	sp|Q9BRT6|LLPH_HUMAN Protein LLP homolog OS=Homo sapiens OX=9606 GN=LLPH PE=1 SV=1	1	1	1	1	0	0	0	15.225	129	129	1	-2	+	+		112	17;18	56;57	-1	0	1	0	0	---	---	---	---	---	0	1	0	---	---	---	---	---	.	15.5587	15.5124	15.5995	15.3832
sp~P47974~TISD_HUMAN	sp|P47974|TISD_HUMAN	sp|P47974|TISD_HUMAN	__Other	sp|P47974|TISD_HUMAN	1	1	1	sp|P47974|TISD_HUMAN mRNA decay activator protein ZFP36L2 OS=Homo sapiens OX=9606 GN=ZFP36L2 PE=1 SV=3	1	1	1	1	2.8	2.8	2.8	51.062	494	494	0	12.524				1729			-1	0	0	0	1	P47974 TISD_HUMAN NP_008818 ENSP00000282388	---	NCBI/UniProt	ENSG00000152518	678	1	0	0	ZFP36L2	BRF2 ERF-2 ERF2 RNF162C TIS11D	protein-coding	2p21	ZFP36 ring finger protein like 2	.	14.4423	14.4014	14.3407	14.3387
sp~P68402~PA1B2_HUMAN	sp|P68402|PA1B2_HUMAN	sp|P68402|PA1B2_HUMAN	__Other	sp|P68402|PA1B2_HUMAN	4	4	4	sp|P68402|PA1B2_HUMAN Platelet-activating factor acetylhydrolase IB subunit alpha2 OS=Homo sapiens OX=9606 GN=PAFAH1B2 PE=1 SV=1	1	4	4	4	24.5	24.5	24.5	25.569	229	229	0	323.31				2167			-1	0	0	0	1	P68402 ENSP00000435289 NP_002563 P68402-1 PA1B2_HUMAN	---	NCBI/UniProt	ENSG00000168092	5049	1	0	0	PAFAH1B2	HEL-S-303	protein-coding	11q23.3	platelet activating factor acetylhydrolase 1b catalytic subunit 2	.	18.0061	17.936	17.9429	17.7754
sp~P0DP73~D130B_HUMAN;sp~P0DP74~D130A_HUMAN	sp|P0DP74|D130A_HUMAN;sp|P0DP73|D130B_HUMAN	sp|P0DP73|D130B_HUMAN;sp|P0DP74|D130A_HUMAN	__Other	sp|P0DP73|D130B_HUMAN;sp|P0DP74|D130A_HUMAN	1;1	1;1	1;1	sp|P0DP74|D130A_HUMAN Beta-defensin 130A OS=Homo sapiens OX=9606 GN=DEFB130A PE=2 SV=1;sp|P0DP73|D130B_HUMAN Beta-defensin 130B OS=Homo sapiens OX=9606 GN=DEFB130B PE=2 SV=1	2	1	1	1	24.1	24.1	24.1	8.7355	79	79;79	0	6.1271				1081			-1;-1	0	0	0	1	P0DP74 P0DP73 ENSP00000392568 D130A_HUMAN NP_001182186 D130B_HUMAN NP_001032893 ENSP00000382951	---	NCBI/UniProt	ENSG00000232948 ENSG00000285249 ENSG00000233050	245940 100133267	2	2	0	DEFB130A DEFB130B	DEFB-30 DEFB130 DEFB130L DEFB30	protein-coding	8p23.1	defensin beta 130A ||| defensin beta 130B	.	16.9051	16.8192	16.8088	16.716
sp~O75312~ZPR1_HUMAN	sp|O75312|ZPR1_HUMAN	sp|O75312|ZPR1_HUMAN	__Other	sp|O75312|ZPR1_HUMAN	2	2	2	sp|O75312|ZPR1_HUMAN Zinc finger protein ZPR1 OS=Homo sapiens OX=9606 GN=ZPR1 PE=1 SV=1	1	2	2	2	7.6	7.6	7.6	50.925	459	459	0	72.584				607			-1	0	0	0	1	O75312 ZPR1_HUMAN ENSP00000394495 NP_001304015 ENSP00000227322 NP_003895	---	NCBI/UniProt	ENSG00000109917	8882	1	0	0	ZPR1	GKAF ZNF259	protein-coding	11q23.3	ZPR1 zinc finger	.	14.4045	14.2556	14.3279	14.0208
sp~Q9H074~PAIP1_HUMAN	sp|Q9H074|PAIP1_HUMAN	sp|Q9H074|PAIP1_HUMAN	__Other	sp|Q9H074|PAIP1_HUMAN	1	1	1	sp|Q9H074|PAIP1_HUMAN Polyadenylate-binding protein-interacting protein 1 OS=Homo sapiens OX=9606 GN=PAIP1 PE=1 SV=1	1	1	1	1	4.2	4.2	4.2	53.524	479	479	0	147.48				4982			-1	0	0	0	1	Q9H074 PAIP1_HUMAN NP_006442 Q9H074-1 ENSP00000302768	---	NCBI/UniProt	ENSG00000172239	10605	1	0	0	PAIP1	---	protein-coding	5p12	poly(A) binding protein interacting protein 1	.	14.6109	14.5121	14.5185	14.3836
sp~P62081~RS7_HUMAN	sp|P62081|RS7_HUMAN	sp|P62081|RS7_HUMAN	__Other	sp|P62081|RS7_HUMAN	3	3	3	sp|P62081|RS7_HUMAN 40S ribosomal protein S7 OS=Homo sapiens OX=9606 GN=RPS7 PE=1 SV=1	1	3	3	3	12.9	12.9	12.9	22.127	194	194	0	5.9473				2086			-1	0	0	0	1	P62081 NP_001002 ENSP00000496757 RS7_HUMAN	---	NCBI/UniProt	ENSG00000171863	6201	1	0	0	RPS7	DBA8 S7 eS7	protein-coding	2p25.3	ribosomal protein S7	.	16.4626	16.24	16.3878	16.2395
sp~Q13442~HAP28_HUMAN	sp|Q13442|HAP28_HUMAN	sp|Q13442|HAP28_HUMAN	__Other	sp|Q13442|HAP28_HUMAN	3	3	3	sp|Q13442|HAP28_HUMAN 28 kDa heat- and acid-stable phosphoprotein OS=Homo sapiens OX=9606 GN=PDAP1 PE=1 SV=1	1	3	3	3	21	21	21	20.63	181	181	0	94.88				2511			-1	0	0	0	1	Q13442 NP_055706 ENSP00000222968 HAP28_HUMAN	---	NCBI/UniProt	ENSG00000106244	11333	1	0	0	PDAP1	HASPP28 PAP PAP1	protein-coding	7q22.1	PDGFA associated protein 1	.	17.815	17.6791	17.6997	17.5332
sp~P37275~ZEB1_HUMAN	sp|P37275|ZEB1_HUMAN	sp|P37275|ZEB1_HUMAN	__Other	sp|P37275|ZEB1_HUMAN	2	2	2	sp|P37275|ZEB1_HUMAN Zinc finger E-box-binding homeobox 1 OS=Homo sapiens OX=9606 GN=ZEB1 PE=1 SV=2	1	2	2	2	2.7	2.7	2.7	124.07	1124	1124	0	14.184				1591			-1	0	0	0	1	P37275 ENSP00000319248 ZEB1_HUMAN P37275-1 NP_110378	---	NCBI/UniProt	ENSG00000148516	6935	1	0	0	ZEB1	AREB6 BZP DELTAEF1 FECD6 NIL2A PPCD3 TCF8 ZFHEP ZFHX1A	protein-coding	10p11.22	zinc finger E-box binding homeobox 1	.	15.3653	15.2583	15.1815	14.9513
sp~P63167~DYL1_HUMAN	sp|P63167|DYL1_HUMAN	sp|P63167|DYL1_HUMAN	__Other	sp|P63167|DYL1_HUMAN	3	2	2	sp|P63167|DYL1_HUMAN Dynein light chain 1, cytoplasmic OS=Homo sapiens OX=9606 GN=DYNLL1 PE=1 SV=1	1	3	2	2	52.8	39.3	39.3	10.366	89	89	0	323.31				2149	628;629	13;17	-1	0	0	0	1	P63167 ENSP00000376297 DYL1_HUMAN ENSP00000376296 NP_001032584 ENSP00000242577 NP_003737 NP_001032583	---	NCBI/UniProt	ENSG00000088986	8655	1	0	0	DYNLL1	DLC1 DLC8 DNCL1 DNCLC1 LC8 LC8a PIN hdlc1	protein-coding	12q24.31	dynein light chain LC8-type 1	.	17.3611	17.3816	17.3977	17.2199
sp~P00374~DYR_HUMAN;sp~Q86XF0~DYR2_HUMAN	sp|P00374|DYR_HUMAN;sp|Q86XF0|DYR2_HUMAN	sp|P00374|DYR_HUMAN;sp|Q86XF0|DYR2_HUMAN	__Other	sp|P00374|DYR_HUMAN	5;2	5;2	5;2	sp|P00374|DYR_HUMAN Dihydrofolate reductase OS=Homo sapiens OX=9606 GN=DHFR PE=1 SV=2	2	5	5	5	34.8	34.8	34.8	21.452	187	187;187	0	176.13				893	141	15	-1;-1	0	0	0	1	Q86XF0 P00374 P00374-1 NP_001182572 NP_000782 ENSP00000377768 ENSP00000396308 NP_789785 DYR2_HUMAN ENSP00000319170 DYR_HUMAN XP_011510839	---	NCBI/UniProt	ENSG00000178700 ENSG00000228716	200895 1719 573971	3	5	0	DHFR2 DHFR DHFRP1	DHFRL1 DHFRP4 DHFRP1 DYR	protein-coding|pseudo	3q11.2!5q14.1!18q11.2	dihydrofolate reductase 2 ||| dihydrofolate reductase ||| dihydrofolate reductase pseudogene 1	.	17.7654	17.691	17.7498	17.5517
sp~P31350~RIR2_HUMAN	sp|P31350|RIR2_HUMAN	sp|P31350|RIR2_HUMAN	__Other	sp|P31350|RIR2_HUMAN	4	4	3	sp|P31350|RIR2_HUMAN Ribonucleoside-diphosphate reductase subunit M2 OS=Homo sapiens OX=9606 GN=RRM2 PE=1 SV=1	1	4	4	3	10.8	10.8	9	44.877	389	389	0	323.31				1498			-1	0	0	0	1	P31350 RIR2_HUMAN ENSP00000302955 NP_001025 P31350-1	---	NCBI/UniProt	ENSG00000171848	6241	1	0	0	RRM2	C2orf48 R2 RR2 RR2M	protein-coding	2p25.1	ribonucleotide reductase regulatory subunit M2	.	18.6393	17.8121	17.5237	17.2375
sp~Q9Y3B8~ORN_HUMAN	sp|Q9Y3B8|ORN_HUMAN	sp|Q9Y3B8|ORN_HUMAN	__Other	sp|Q9Y3B8|ORN_HUMAN	2	2	2	sp|Q9Y3B8|ORN_HUMAN Oligoribonuclease, mitochondrial OS=Homo sapiens OX=9606 GN=REXO2 PE=1 SV=3	1	2	2	2	9.3	9.3	9.3	26.832	237	237	0	40.2				6030			-1	0	0	0	1	Q9Y3B8 Q9Y3B8-1 ENSP00000265881 NP_056338 ORN_HUMAN	---	NCBI/UniProt	ENSG00000076043	25996	1	0	0	REXO2	CGI-114 REX2 RFN SFN	protein-coding	11q23.2	RNA exonuclease 2	.	15.2432	15.132	15.1906	15.0768
sp~P13693~TCTP_HUMAN;sp~Q56UQ5~TPT1L_HUMAN;sp~Q9HAU6~TCTP8_HUMAN	sp|P13693|TCTP_HUMAN;sp|Q9HAU6|TCTP8_HUMAN;sp|Q56UQ5|TPT1L_HUMAN	sp|P13693|TCTP_HUMAN;sp|Q56UQ5|TPT1L_HUMAN;sp|Q9HAU6|TCTP8_HUMAN	__Other	sp|P13693|TCTP_HUMAN;sp|Q56UQ5|TPT1L_HUMAN;sp|Q9HAU6|TCTP8_HUMAN	4;2;2	4;2;2	4;2;2	sp|P13693|TCTP_HUMAN Translationally-controlled tumor protein OS=Homo sapiens OX=9606 GN=TPT1 PE=1 SV=1;sp|Q9HAU6|TCTP8_HUMAN Putative translationally-controlled tumor protein-like protein TPT1P8 OS=Homo sapiens OX=9606 GN=TPT1P8 PE=5 SV=2;sp|Q56UQ5|TPT1L_	3	4	4	4	20.3	20.3	20.3	19.595	172	172;139;140	0	29.33				1158	249	115	-1;-1;-1	0	0	0	1	Q56UQ5 P13693 Q9HAU6 NP_997305 TPT1L_HUMAN ENSP00000431872 NP_003286 TCTP8_HUMAN P13693-1 TCTP_HUMAN	---	NCBI/UniProt	ENSG00000133112	340527 7178 59347	3	5	0	NHSL2 TPT1 TPT1P8	HRF TCTP p02 p23 FKSG2	protein-coding|pseudo	Xq13.1!13q14.13!8p11.23	NHS like 2 ||| tumor protein, translationally-controlled 1 ||| tumor protein, translationally-controlled 1 pseudogene 8	.	18.7681	18.6897	18.6772	18.6652
sp~O43513~MED7_HUMAN	sp|O43513|MED7_HUMAN	sp|O43513|MED7_HUMAN	__Other	sp|O43513|MED7_HUMAN	1	1	1	sp|O43513|MED7_HUMAN Mediator of RNA polymerase II transcription subunit 7 OS=Homo sapiens OX=9606 GN=MED7 PE=1 SV=1	1	1	1	1	4.3	4.3	4.3	27.245	233	233	0	14.741				446			-1	0	0	0	1	O43513 NP_001094286 ENSP00000401046 MED7_HUMAN ENSP00000286317 NP_004261	---	NCBI/UniProt	ENSG00000155868	9443	1	0	0	MED7	ARC34 CRSP33 CRSP9	protein-coding	5q33.3	mediator complex subunit 7	.	13.5522	13.4083	13.4752	13.3705
sp~P05771~KPCB_HUMAN;sp~P17252~KPCA_HUMAN	sp|P17252|KPCA_HUMAN;sp|P05771|KPCB_HUMAN	sp|P05771|KPCB_HUMAN;sp|P17252|KPCA_HUMAN	__Other	sp|P17252|KPCA_HUMAN	5;2	5;2	5;2	sp|P17252|KPCA_HUMAN Protein kinase C alpha type OS=Homo sapiens OX=9606 GN=PRKCA PE=1 SV=4	2	5	5	5	8.8	8.8	8.8	76.749	672	672;671	0	323.31				1235	291;292	299;385	-1;-1	0	0	0	1	P17252 P05771 KPCB_HUMAN KPCA_HUMAN ENSP00000408695 ENSP00000318315 P05771-1 NP_997700 NP_002728	TCSA_GESP	NCBI/UniProt	ENSG00000154229 ENSG00000166501	5578 5579	2	5	1	PRKCA PRKCB	AAG6 PKC-alpha PKCA PKCI+/- PKCalpha PRKACA PKC-beta PKCB PKCI(2) PKCbeta PRKCB1 PRKCB2	protein-coding	17q24.2!16p12.2-p12.1	protein kinase C alpha ||| protein kinase C beta	.	17.7785	17.8348	17.7748	17.7287
sp~P31949~S10AB_HUMAN	sp|P31949|S10AB_HUMAN	sp|P31949|S10AB_HUMAN	__Other	sp|P31949|S10AB_HUMAN	1	1	1	sp|P31949|S10AB_HUMAN Protein S100-A11 OS=Homo sapiens OX=9606 GN=S100A11 PE=1 SV=2	1	1	1	1	15.2	15.2	15.2	11.74	105	105	0	40.876				1514			-1	0	0	0	1	P31949 S10AB_HUMAN NP_005611 ENSP00000271638	---	NCBI/UniProt	ENSG00000163191	6282	1	0	0	S100A11	HEL-S-43 MLN70 S100C	protein-coding	1q21.3	S100 calcium binding protein A11	.	15.1574	15.1569	15.0511	14.9477
sp~P55884~EIF3B_HUMAN	sp|P55884|EIF3B_HUMAN	sp|P55884|EIF3B_HUMAN	__Other	sp|P55884|EIF3B_HUMAN	7	7	7	sp|P55884|EIF3B_HUMAN Eukaryotic translation initiation factor 3 subunit B OS=Homo sapiens OX=9606 GN=EIF3B PE=1 SV=3	1	7	7	7	13.1	13.1	13.1	92.48	814	814	0	323.31				1993			-1	0	0	0	1	P55884 P55884-1 EIF3B_HUMAN ENSP00000354125 ENSP00000380206 XP_011513901 NP_001032360 NP_003742 XP_011513902	---	NCBI/UniProt	ENSG00000106263	8662	1	0	0	EIF3B	EIF3-ETA EIF3-P110 EIF3-P116 EIF3S9 PRT1	protein-coding	7p22.3	eukaryotic translation initiation factor 3 subunit B	.	18.0083	17.9683	17.9709	17.9625
sp~Q12834~CDC20_HUMAN	sp|Q12834|CDC20_HUMAN	sp|Q12834|CDC20_HUMAN	__Other	sp|Q12834|CDC20_HUMAN	2	2	2	sp|Q12834|CDC20_HUMAN Cell division cycle protein 20 homolog OS=Homo sapiens OX=9606 GN=CDC20 PE=1 SV=2	1	2	2	2	5.4	5.4	5.4	54.722	499	499	0	45.379				2405			-1	0	0	0	1	Q12834 CDC20_HUMAN NP_001246 ENSP00000308450	---	NCBI/UniProt	ENSG00000117399	991	1	0	0	CDC20	CDC20A bA276H19.3 p55CDC	protein-coding	1p34.2	cell division cycle 20	.	16.514	16.4639	16.5226	16.4185
sp~Q53SF7~COBL1_HUMAN	sp|Q53SF7|COBL1_HUMAN	sp|Q53SF7|COBL1_HUMAN	__Other	sp|Q53SF7|COBL1_HUMAN	1	1	1	sp|Q53SF7|COBL1_HUMAN Cordon-bleu protein-like 1 OS=Homo sapiens OX=9606 GN=COBLL1 PE=1 SV=3	1	1	1	1	0.6	0.6	0.6	123.87	1128	1128	0.008427	0.81593				2996			-1	0	0	0	1	Q53SF7 Q53SF7-4 COBL1_HUMAN ENSP00000387326 NP_001265389 NP_001265387 ENSP00000487041	---	NCBI/UniProt	ENSG00000082438	22837	1	0	0	COBLL1	COBLR1	protein-coding	2q24.3	cordon-bleu WH2 repeat protein like 1	.	13.9766	13.95	13.9172	13.8705
sp~Q8WWI5~CTL1_HUMAN	sp|Q8WWI5|CTL1_HUMAN	sp|Q8WWI5|CTL1_HUMAN	__Other	sp|Q8WWI5|CTL1_HUMAN	2	2	2	sp|Q8WWI5|CTL1_HUMAN Choline transporter-like protein 1 OS=Homo sapiens OX=9606 GN=SLC44A1 PE=1 SV=1	1	2	2	2	4.1	4.1	4.1	73.301	657	657	0	13.058				4086			-1	0	0	0	1	Q8WWI5 ENSP00000363852 Q8WWI5-1 CTL1_HUMAN NP_536856	CSPA_highconf TCSA_GESP SURFY_trainingset	NCBI/UniProt	ENSG00000070214	23446	1	0	1	SLC44A1	CD92 CDW92 CHTL1 CONATOC CTL1	protein-coding	9q31.1-q31.2	solute carrier family 44 member 1	.	14.8844	14.9518	14.9178	14.8872
sp~Q9NS18~GLRX2_HUMAN	sp|Q9NS18|GLRX2_HUMAN	sp|Q9NS18|GLRX2_HUMAN	__Other	sp|Q9NS18|GLRX2_HUMAN	1	1	1	sp|Q9NS18|GLRX2_HUMAN Glutaredoxin-2, mitochondrial OS=Homo sapiens OX=9606 GN=GLRX2 PE=1 SV=1	1	1	1	1	6.7	6.7	6.7	18.051	164	164	0	3.0784				5365			-1	0	0	0	1	Q9NS18 NP_932066 GLRX2_HUMAN Q9NS18-1 ENSP00000356409	---	NCBI/UniProt	ENSG00000023572	51022	1	0	0	GLRX2	CGI-133 GRX2	protein-coding	1q31.2	glutaredoxin 2	.	16.212	16.2033	16.1916	16.2179
sp~P25786~PSA1_HUMAN	sp|P25786|PSA1_HUMAN	sp|P25786|PSA1_HUMAN	__Other	sp|P25786|PSA1_HUMAN	5	5	5	sp|P25786|PSA1_HUMAN Proteasome subunit alpha type-1 OS=Homo sapiens OX=9606 GN=PSMA1 PE=1 SV=1	1	5	5	5	17.1	17.1	17.1	29.555	263	263	0	199.85				1390	358	261	-1	0	0	0	1	P25786 PSA1_HUMAN ENSP00000379676 NP_002777 P25786-1	---	NCBI/UniProt	ENSG00000129084	5682	1	0	0	PSMA1	HC2 HEL-S-275 NU PROS30	protein-coding	11p15.2	proteasome 20S subunit alpha 1	.	17.7766	17.6906	17.7431	17.6595
sp~Q9BQI0~AIF1L_HUMAN	sp|Q9BQI0|AIF1L_HUMAN	sp|Q9BQI0|AIF1L_HUMAN	__Other	sp|Q9BQI0|AIF1L_HUMAN	1	1	1	sp|Q9BQI0|AIF1L_HUMAN Allograft inflammatory factor 1-like OS=Homo sapiens OX=9606 GN=AIF1L PE=1 SV=1	1	1	1	1	5.3	5.3	5.3	17.068	150	150	0.0012208	1.3609				4706			-1	0	0	0	1	Q9BQI0 Q9BQI0-1 NP_113614 AIF1L_HUMAN ENSP00000247291	---	NCBI/UniProt	ENSG00000126878	83543	1	0	0	AIF1L	C9orf58 IBA2	protein-coding	9q34.12-q34.13	allograft inflammatory factor 1 like	.	13.9086	13.7958	13.7318	13.5809
sp~Q9GZV5~WWTR1_HUMAN	sp|Q9GZV5|WWTR1_HUMAN	sp|Q9GZV5|WWTR1_HUMAN	__Other	sp|Q9GZV5|WWTR1_HUMAN	2	2	2	sp|Q9GZV5|WWTR1_HUMAN WW domain-containing transcription regulator protein 1 OS=Homo sapiens OX=9606 GN=WWTR1 PE=1 SV=1	1	2	2	2	8	8	8	44.101	400	400	0	22.577				4973			-1	0	0	0	1	Q9GZV5 NP_001335291 NP_001161752 ENSP00000419234 NP_056287 ENSP00000353847 ENSP00000419465 XP_016861611 NP_001161750 WWTR1_HUMAN	---	NCBI/UniProt	ENSG00000018408	25937	1	0	0	WWTR1	TAZ	protein-coding	3q25.1	WW domain containing transcription regulator 1	.	15.8166	15.9415	15.7346	15.9219
sp~Q00403~TF2B_HUMAN	sp|Q00403|TF2B_HUMAN	sp|Q00403|TF2B_HUMAN	__Other	sp|Q00403|TF2B_HUMAN	2	2	2	sp|Q00403|TF2B_HUMAN Transcription initiation factor IIB OS=Homo sapiens OX=9606 GN=GTF2B PE=1 SV=1	1	2	2	2	5.1	5.1	5.1	34.833	316	316	0.00053371	1.5411				2238			-1	0	0	0	1	Q00403 TF2B_HUMAN NP_001505 ENSP00000359531	---	NCBI/UniProt	ENSG00000137947	2959	1	0	0	GTF2B	TF2B TFIIB	protein-coding	1p22.2	general transcription factor IIB	.	16.0568	16.0892	16.0977	16.0636
sp~P11142~HSP7C_HUMAN;sp~P54652~HSP72_HUMAN	sp|P11142|HSP7C_HUMAN;sp|P54652|HSP72_HUMAN	sp|P11142|HSP7C_HUMAN;sp|P54652|HSP72_HUMAN	__Other	sp|P11142|HSP7C_HUMAN	17;3	17;3	16;2	sp|P11142|HSP7C_HUMAN Heat shock cognate 71 kDa protein OS=Homo sapiens OX=9606 GN=HSPA8 PE=1 SV=1	2	17	17	16	23.8	23.8	22.4	70.897	646	646;639	0	323.31				1105	221;222;223	93;127;237	-1;-1	0	0	0	1	P54652 P11142 NP_001374860 ENSP00000247207 HSP72_HUMAN NP_006588 ENSP00000378199 XP_011541100 HSP7C_HUMAN ENSP00000432083 NP_068814 ENSP00000227378 P11142-1	TCSA_GESP	NCBI/UniProt	ENSG00000126803 ENSG00000109971	3306 3312	2	5	1	HSPA2 HSPA8	HSP70-2 HSP70-3 HEL-33 HEL-S-72p HSC54 HSC70 HSC71 HSP71 HSP73 HSPA10 LAP-1 LAP1 NIP71	protein-coding	14q23.3!11q24.1	heat shock protein family A (Hsp70) member 2 ||| heat shock protein family A (Hsp70) member 8	.	21.8955	21.8138	21.8016	21.8253
sp~P52788~SPSY_HUMAN	sp|P52788|SPSY_HUMAN	sp|P52788|SPSY_HUMAN	__Other	sp|P52788|SPSY_HUMAN	3	3	3	sp|P52788|SPSY_HUMAN Spermine synthase OS=Homo sapiens OX=9606 GN=SMS PE=1 SV=2	1	3	3	3	7.7	7.7	7.7	41.268	366	366	0	43.214				1909			-1	0	0	0	1	P52788 SPSY_HUMAN NP_004586 P52788-1 ENSP00000385746	---	NCBI/UniProt	ENSG00000102172	6611	1	0	0	SMS	MRSR SPMSY SRS SpS	protein-coding	Xp22.11	spermine synthase	.	15.7968	15.6723	15.737	15.6318
sp~P31689~DNJA1_HUMAN	sp|P31689|DNJA1_HUMAN	sp|P31689|DNJA1_HUMAN	__Other	sp|P31689|DNJA1_HUMAN	11	11	11	sp|P31689|DNJA1_HUMAN DnaJ homolog subfamily A member 1 OS=Homo sapiens OX=9606 GN=DNAJA1 PE=1 SV=2	1	11	11	11	32	32	32	44.868	397	397	0	323.31				1502	399	216	-1	0	0	0	1	P31689 DNJA1_HUMAN P31689-1 ENSP00000369127 NP_001530	---	NCBI/UniProt	ENSG00000086061	3301	1	0	0	DNAJA1	DJ-2 DjA1 HDJ2 HSDJ HSJ-2 HSJ2 HSPF4 NEDD7 hDJ-2	protein-coding	9p21.1	DnaJ heat shock protein family (Hsp40) member A1	.	17.6297	17.6116	17.6124	17.652
sp~P05062~ALDOB_HUMAN	sp|P05062|ALDOB_HUMAN	sp|P05062|ALDOB_HUMAN	__Other	sp|P05062|ALDOB_HUMAN	4	2	2	sp|P05062|ALDOB_HUMAN Fructose-bisphosphate aldolase B OS=Homo sapiens OX=9606 GN=ALDOB PE=1 SV=2	1	4	2	2	12.1	8.2	8.2	39.473	364	364	0	7.2102				949			-1	0	0	0	1	P05062 ALDOB_HUMAN ENSP00000497767 NP_000026	---	NCBI/UniProt	ENSG00000136872	229	1	0	0	ALDOB	ALDB ALDO2	protein-coding	9q31.1	aldolase, fructose-bisphosphate B	.	16.3776	15.1836	14.9904	13.6787
sp~P39748~FEN1_HUMAN	sp|P39748|FEN1_HUMAN	sp|P39748|FEN1_HUMAN	__Other	sp|P39748|FEN1_HUMAN	4	4	4	sp|P39748|FEN1_HUMAN Flap endonuclease 1 OS=Homo sapiens OX=9606 GN=FEN1 PE=1 SV=1	1	4	4	4	12.4	12.4	12.4	42.592	380	380	0	23.492				1611			-1	0	0	0	1	P39748 NP_004102 ENSP00000305480 P39748-1 FEN1_HUMAN	---	NCBI/UniProt	ENSG00000168496	2237	1	0	0	FEN1	FEN-1 MF1 RAD2	protein-coding	11q12.2	flap structure-specific endonuclease 1	.	17.3376	17.2703	17.3584	17.263
sp~Q96DX7~TRI44_HUMAN	sp|Q96DX7|TRI44_HUMAN	sp|Q96DX7|TRI44_HUMAN	__Other	sp|Q96DX7|TRI44_HUMAN	3	3	3	sp|Q96DX7|TRI44_HUMAN Tripartite motif-containing protein 44 OS=Homo sapiens OX=9606 GN=TRIM44 PE=1 SV=1	1	3	3	3	9.9	9.9	9.9	38.472	344	344	0	59.985				4337			-1	0	0	0	1	Q96DX7 ENSP00000299413 TRI44_HUMAN NP_060053	---	NCBI/UniProt	ENSG00000166326	54765	1	0	0	TRIM44	AN3 DIPB HSA249128 MC7	protein-coding	11p13	tripartite motif containing 44	.	15.512	15.4677	15.496	15.4985
sp~Q02241~KIF23_HUMAN	sp|Q02241|KIF23_HUMAN	sp|Q02241|KIF23_HUMAN	__Other	sp|Q02241|KIF23_HUMAN	8	8	8	sp|Q02241|KIF23_HUMAN Kinesin-like protein KIF23 OS=Homo sapiens OX=9606 GN=KIF23 PE=1 SV=3	1	8	8	8	12.2	12.2	12.2	110.06	960	960	0	323.31				2278			-1	0	0	0	1	Q02241 NP_612565 Q02241-1 KIF23_HUMAN ENSP00000497065	---	NCBI/UniProt	ENSG00000137807	9493	1	0	0	KIF23	CHO1 KNSL5 MKLP-1 MKLP1	protein-coding	15q23	kinesin family member 23	.	18.1982	18.1939	18.3143	18.1789
sp~P62841~RS15_HUMAN	sp|P62841|RS15_HUMAN	sp|P62841|RS15_HUMAN	__Other	sp|P62841|RS15_HUMAN	2	2	2	sp|P62841|RS15_HUMAN 40S ribosomal protein S15 OS=Homo sapiens OX=9606 GN=RPS15 PE=1 SV=2	1	2	2	2	31.7	31.7	31.7	17.04	145	145	0	87.68				2125	611;612;613;614	83;89;93;111	-1	0	0	0	1	P62841 ENSP00000467466 RS15_HUMAN NP_001009	---	NCBI/UniProt	ENSG00000115268	6209	1	0	0	RPS15	RIG S15	protein-coding	19p13.3	ribosomal protein S15	.	16.492	16.5071	16.4668	16.4866
sp~P05388~RLA0_HUMAN;sp~Q8NHW5~RLA0L_HUMAN	sp|P05388|RLA0_HUMAN;sp|Q8NHW5|RLA0L_HUMAN	sp|P05388|RLA0_HUMAN;sp|Q8NHW5|RLA0L_HUMAN	__Other	sp|P05388|RLA0_HUMAN	6;2	6;2	6;2	sp|P05388|RLA0_HUMAN 60S acidic ribosomal protein P0 OS=Homo sapiens OX=9606 GN=RPLP0 PE=1 SV=1	2	6	6	6	22.4	22.4	22.4	34.273	317	317;317	0	323.31				964			-1;-1	0	0	0	1	P05388 Q8NHW5 ENSP00000339027 P05388-1 NP_000993 RLA0_HUMAN RLA0L_HUMAN ENSP00000376299 NP_444505	---	NCBI/UniProt	ENSG00000089157	6175 220717	2	5	0	RPLP0 RPLP0P6	L10E LP0 P0 PRLP0 RPP0 RPLP0_2_209	protein-coding|pseudo	12q24.23!2p22.1	ribosomal protein lateral stalk subunit P0 ||| ribosomal protein lateral stalk subunit P0 pseudogene 6	.	18.548	18.415	18.6109	18.2751
sp~Q9NQ90~ANO2_HUMAN	sp|Q9NQ90|ANO2_HUMAN	sp|Q9NQ90|ANO2_HUMAN	__Other	sp|Q9NQ90|ANO2_HUMAN	1	1	1	sp|Q9NQ90|ANO2_HUMAN Anoctamin-2 OS=Homo sapiens OX=9606 GN=ANO2 PE=1 SV=2	1	1	1	1	1.2	1.2	1.2	113.97	1003	1003	0.0024063	1.2179				5301			-1	0	0	0	1	Q9NQ90 NP_001265525 ENSP00000498903 ANO2_HUMAN Q9NQ90-1	TCSA_GESP SURFY_ML	NCBI/UniProt	ENSG00000047617	57101	1	0	1	ANO2	C12orf3 TMEM16B	protein-coding	12p13.31	anoctamin 2	.	14.0781	14.0592	13.944	13.9886
sp~Q9BT73~PSMG3_HUMAN	sp|Q9BT73|PSMG3_HUMAN	sp|Q9BT73|PSMG3_HUMAN	__Other	sp|Q9BT73|PSMG3_HUMAN	2	2	2	sp|Q9BT73|PSMG3_HUMAN Proteasome assembly chaperone 3 OS=Homo sapiens OX=9606 GN=PSMG3 PE=1 SV=1	1	2	2	2	32	32	32	13.104	122	122	0	26.889				4768			-1	0	0	0	1	Q9BT73 NP_115678 ENSP00000384799 PSMG3_HUMAN ENSP00000288607 NP_001127812	---	NCBI/UniProt	ENSG00000157778	84262	1	0	0	PSMG3	C7orf48 PAC3	protein-coding	7p22.3	proteasome assembly chaperone 3	.	16.4692	16.4684	16.4779	16.2941
sp~P08237~PFKAM_HUMAN	sp|P08237|PFKAM_HUMAN	sp|P08237|PFKAM_HUMAN	__Other	sp|P08237|PFKAM_HUMAN	5	5	5	sp|P08237|PFKAM_HUMAN ATP-dependent 6-phosphofructokinase, muscle type OS=Homo sapiens OX=9606 GN=PFKM PE=1 SV=2	1	5	5	5	7.6	7.6	7.6	85.182	780	780	0	13.027				1024	190	186	-1	0	0	0	1	P08237 ENSP00000450369 PFKAM_HUMAN ENSP00000352842 P08237-1 ENSP00000449426 NP_001160159 ENSP00000309438 ENSP00000446945 ENSP00000448253 NP_001160160 NP_000280 NP_001341672 NP_001341671 NP_001341673	---	NCBI/UniProt	ENSG00000152556	5213	1	0	0	PFKM	ATP-PFK GSD7 PFK-1 PFK-A PFK1 PFKA PFKX PPP1R122	protein-coding	12q13.11	phosphofructokinase, muscle	.	17.4369	17.3499	17.3672	17.2719
sp~Q9H7E9~CH033_HUMAN	sp|Q9H7E9|CH033_HUMAN	sp|Q9H7E9|CH033_HUMAN	__Other	sp|Q9H7E9|CH033_HUMAN	2	2	2	sp|Q9H7E9|CH033_HUMAN UPF0488 protein C8orf33 OS=Homo sapiens OX=9606 GN=C8orf33 PE=1 SV=1	1	2	2	2	9.6	9.6	9.6	24.992	229	229	0	80.324				5130			-1	0	0	0	1	Q9H7E9 ENSP00000330361 CH033_HUMAN Q9H7E9-1 NP_075568	---	NCBI/UniProt	ENSG00000182307	65265	1	0	0	C8orf33	---	protein-coding	8q24.3	chromosome 8 open reading frame 33	.	15.1875	15.1334	15.3299	15.007
sp~P15170~ERF3A_HUMAN;sp~Q8IYD1~ERF3B_HUMAN	sp|P15170|ERF3A_HUMAN;sp|Q8IYD1|ERF3B_HUMAN	sp|P15170|ERF3A_HUMAN;sp|Q8IYD1|ERF3B_HUMAN	__Other	sp|P15170|ERF3A_HUMAN	8;3	8;3	8;3	sp|P15170|ERF3A_HUMAN Eukaryotic peptide chain release factor GTP-binding subunit ERF3A OS=Homo sapiens OX=9606 GN=GSPT1 PE=1 SV=1	2	8	8	8	21.6	21.6	21.6	55.755	499	499;628	0	168.3				1189	264;265	95;100	-1;-1	0	0	0	1	P15170 Q8IYD1 P15170-1 NP_060564 ENSP00000341247 ERF3A_HUMAN NP_001123479 ERF3B_HUMAN ENSP00000399539	---	NCBI/UniProt	ENSG00000103342 ENSG00000189369	2935 23708	2	5	0	GSPT1 GSPT2	551G9.2 ETF3A GST1 eRF3a ERF3B GST2	protein-coding	16p13.13!Xp11.22	G1 to S phase transition 1 ||| G1 to S phase transition 2	.	18.5564	18.5212	18.4816	18.3859
sp~P07951~TPM2_HUMAN	sp|P07951|TPM2_HUMAN	sp|P07951|TPM2_HUMAN	__Other	sp|P07951|TPM2_HUMAN	7	1	1	sp|P07951|TPM2_HUMAN Tropomyosin beta chain OS=Homo sapiens OX=9606 GN=TPM2 PE=1 SV=1	1	7	1	1	21.8	3.9	3.9	32.85	284	284	0	4.3098				1014			-1	0	0	0	1	P07951 P07951-1 NP_003280 TPM2_HUMAN XP_016870580 ENSP00000496494	---	NCBI/UniProt	ENSG00000198467	7169	1	0	0	TPM2	AMCD1 DA1 DA2B DA2B4 HEL-S-273 NEM4 TMSB	protein-coding	9p13.3	tropomyosin 2	.	15.2697	15.2053	15.2142	14.8948
sp~Q9NZM5~NOP53_HUMAN	sp|Q9NZM5|NOP53_HUMAN	sp|Q9NZM5|NOP53_HUMAN	__Other	sp|Q9NZM5|NOP53_HUMAN	3	3	3	sp|Q9NZM5|NOP53_HUMAN Ribosome biogenesis protein NOP53 OS=Homo sapiens OX=9606 GN=NOP53 PE=1 SV=2	1	3	3	3	5.9	5.9	5.9	54.389	478	478	0	29.143				5555			-1	0	0	0	1	Q9NZM5 NP_056525 NOP53_HUMAN ENSP00000246802	---	NCBI/UniProt	ENSG00000105373	29997	1	0	0	NOP53	GLTSCR2 PICT-1 PICT1	protein-coding	19q13.33	NOP53 ribosome biogenesis factor	.	16.6103	16.5501	16.6422	16.3779
sp~P34896~GLYC_HUMAN	sp|P34896|GLYC_HUMAN	sp|P34896|GLYC_HUMAN	__Other	sp|P34896|GLYC_HUMAN	4	3	3	sp|P34896|GLYC_HUMAN Serine hydroxymethyltransferase, cytosolic OS=Homo sapiens OX=9606 GN=SHMT1 PE=1 SV=1	1	4	3	3	13.3	10.4	10.4	53.082	483	483	0	323.31				1535	414	170	-1	0	0	0	1	P34896 GLYC_HUMAN ENSP00000318868 XP_016880446 XP_005256824 P34896-1 NP_004160	---	NCBI/UniProt	ENSG00000176974 ENSG00000284320	6470	1	0	0	SHMT1	CSHMT SHMT	protein-coding	17p11.2	serine hydroxymethyltransferase 1	.	17.1004	16.9985	17.0001	16.8894
sp~Q9H467~CUED2_HUMAN	sp|Q9H467|CUED2_HUMAN	sp|Q9H467|CUED2_HUMAN	__Other	sp|Q9H467|CUED2_HUMAN	2	2	2	sp|Q9H467|CUED2_HUMAN CUE domain-containing protein 2 OS=Homo sapiens OX=9606 GN=CUEDC2 PE=1 SV=1	1	2	2	2	6.3	6.3	6.3	32.009	287	287	0	2.7007				5072			-1	0	0	0	1	Q9H467 NP_076945 CUED2_HUMAN ENSP00000358953	---	NCBI/UniProt	ENSG00000107874	79004	1	0	0	CUEDC2	C10orf66 bA18I14.5	protein-coding	10q24.32	CUE domain containing 2	.	15.1895	15.1537	15.215	15.0546
sp~Q8N4J0~CARME_HUMAN	sp|Q8N4J0|CARME_HUMAN	sp|Q8N4J0|CARME_HUMAN	__Other	sp|Q8N4J0|CARME_HUMAN	1	1	1	sp|Q8N4J0|CARME_HUMAN Carnosine N-methyltransferase OS=Homo sapiens OX=9606 GN=CARNMT1 PE=1 SV=1	1	1	1	1	3.2	3.2	3.2	47.185	409	409	0	13.341				3771			-1	0	0	0	1	Q8N4J0 NP_689633 NP_001307426 ENSP00000366030 CARME_HUMAN	---	NCBI/UniProt	ENSG00000156017	138199	1	0	0	CARNMT1	C9orf41 UPF0586	protein-coding	9q21.13	carnosine N-methyltransferase 1	.	14.2346	14.1803	14.1026	14.0714
sp~P56945~BCAR1_HUMAN;sp~Q14511~CASL_HUMAN	sp|P56945|BCAR1_HUMAN;sp|Q14511|CASL_HUMAN	sp|P56945|BCAR1_HUMAN;sp|Q14511|CASL_HUMAN	__Other	sp|P56945|BCAR1_HUMAN	6;1	6;1	6;1	sp|P56945|BCAR1_HUMAN Breast cancer anti-estrogen resistance protein 1 OS=Homo sapiens OX=9606 GN=BCAR1 PE=1 SV=2	2	6	6	6	8	8	8	93.371	870	870;834	0	246.32				2007			-1;-1	0	0	0	1	P56945 Q14511 ENSP00000162330 NP_001257962 P56945-1 NP_055382 ENSP00000478563 Q14511-1 CASL_HUMAN BCAR1_HUMAN	---	NCBI/UniProt	ENSG00000050820 ENSG00000111859	9564 4739	2	5	0	BCAR1 NEDD9	CAS CAS1 CASS1 CRKAS P130Cas CAS-L CAS2 CASL CASS2 HEF1	protein-coding	16q23.1!6p24.2	BCAR1 scaffold protein, Cas family member ||| neural precursor cell expressed, developmentally down-regulated 9	.	16.42	16.3342	16.4405	16.1258
sp~P23526~SAHH_HUMAN	sp|P23526|SAHH_HUMAN	sp|P23526|SAHH_HUMAN	__Other	sp|P23526|SAHH_HUMAN	4	4	4	sp|P23526|SAHH_HUMAN Adenosylhomocysteinase OS=Homo sapiens OX=9606 GN=AHCY PE=1 SV=4	1	4	4	4	9.5	9.5	9.5	47.716	432	432	0	16.076				1364	351;352	167;168	-1	0	0	0	1	P23526 XP_016883198 P23526-1 SAHH_HUMAN ENSP00000217426 NP_000678	---	NCBI/UniProt	ENSG00000101444	191	1	0	0	AHCY	SAHH adoHcyase	protein-coding	20q11.22	adenosylhomocysteinase	.	17.4962	17.3531	17.4125	17.2952
sp~Q8TB52~FBX30_HUMAN	sp|Q8TB52|FBX30_HUMAN	sp|Q8TB52|FBX30_HUMAN	__Other	sp|Q8TB52|FBX30_HUMAN	2	2	2	sp|Q8TB52|FBX30_HUMAN F-box only protein 30 OS=Homo sapiens OX=9606 GN=FBXO30 PE=1 SV=3	1	2	2	2	1.9	1.9	1.9	82.303	745	745	0.003732	1.0982				3960			-1	0	0	0	1	Q8TB52 XP_016866842 ENSP00000237281 FBX30_HUMAN NP_115521 NP_001335021 XP_011534479	---	NCBI/UniProt	ENSG00000118496	84085	1	0	0	FBXO30	Fbx30	protein-coding	6q24.3	F-box protein 30	.	15.7777	15.6988	15.6635	15.636
sp~P26641~EF1G_HUMAN	sp|P26641|EF1G_HUMAN	sp|P26641|EF1G_HUMAN	__Other	sp|P26641|EF1G_HUMAN	7	7	7	sp|P26641|EF1G_HUMAN Elongation factor 1-gamma OS=Homo sapiens OX=9606 GN=EEF1G PE=1 SV=3	1	7	7	7	23.1	23.1	23.1	50.118	437	437	0	123.37				1408	373;374	263;337	-1	0	0	0	1	P26641 EF1G_HUMAN NP_001395 ENSP00000331901 P26641-1	---	NCBI/UniProt	ENSG00000254772	1937	1	0	0	EEF1G	EF1G GIG35	protein-coding	11q12.3	eukaryotic translation elongation factor 1 gamma	.	19.29	19.243	19.2549	19.0865
sp~Q92598~HS105_HUMAN	sp|Q92598|HS105_HUMAN	sp|Q92598|HS105_HUMAN	__Other	sp|Q92598|HS105_HUMAN	11	7	7	sp|Q92598|HS105_HUMAN Heat shock protein 105 kDa OS=Homo sapiens OX=9606 GN=HSPH1 PE=1 SV=1	1	11	7	7	20.3	15	15	96.864	858	858	0	323.31				4148			-1	0	0	0	1	Q92598 Q92598-1 NP_001273434 HS105_HUMAN ENSP00000396090	---	NCBI/UniProt	ENSG00000120694	10808	1	0	0	HSPH1	HSP105 HSP105A HSP105B NY-CO-25	protein-coding	13q12.3	heat shock protein family H (Hsp110) member 1	.	18.1616	18.0656	18.0285	17.8882
sp~O14530~TXND9_HUMAN	sp|O14530|TXND9_HUMAN	sp|O14530|TXND9_HUMAN	__Other	sp|O14530|TXND9_HUMAN	5	5	5	sp|O14530|TXND9_HUMAN Thioredoxin domain-containing protein 9 OS=Homo sapiens OX=9606 GN=TXNDC9 PE=1 SV=2	1	5	5	5	27.9	27.9	27.9	26.534	226	226	0	237.23				268			-1	0	0	0	1	O14530 TXND9_HUMAN NP_005774 ENSP00000264255 O14530-1	---	NCBI/UniProt	ENSG00000115514	10190	1	0	0	TXNDC9	APACD PHLP3	protein-coding	2q11.2	thioredoxin domain containing 9	.	16.6709	16.69	16.6655	16.6696
sp~P47895~AL1A3_HUMAN	sp|P47895|AL1A3_HUMAN	sp|P47895|AL1A3_HUMAN	__Other	sp|P47895|AL1A3_HUMAN	2	2	2	sp|P47895|AL1A3_HUMAN Aldehyde dehydrogenase family 1 member A3 OS=Homo sapiens OX=9606 GN=ALDH1A3 PE=1 SV=2	1	2	2	2	4.9	4.9	4.9	56.108	512	512	0	7.0642				1726			-1	0	0	0	1	P47895 AL1A3_HUMAN NP_000684 NP_001280744 ENSP00000343294 ENSP00000332256	---	NCBI/UniProt	ENSG00000184254	220	1	0	0	ALDH1A3	ALDH1A6 ALDH6 MCOP8 RALDH3	protein-coding	15q26.3	aldehyde dehydrogenase 1 family member A3	.	15.2179	15.1521	15.1595	14.9799
sp~P43003~EAA1_HUMAN	sp|P43003|EAA1_HUMAN	sp|P43003|EAA1_HUMAN	__Other	sp|P43003|EAA1_HUMAN	2	2	2	sp|P43003|EAA1_HUMAN Excitatory amino acid transporter 1 OS=Homo sapiens OX=9606 GN=SLC1A3 PE=1 SV=1	1	2	2	2	3.1	3.1	3.1	59.572	542	542	0	84.445				1671			-1	0	0	0	1	P43003 XP_005248399 ENSP00000265113 P43003-1 EAA1_HUMAN XP_024301949 ENSP00000505238 NP_004163	GO_0009986 TCSA_GESP SURFY_ML	NCBI/UniProt	ENSG00000079215	6507	1	0	1	SLC1A3	EA6 EAAT1 GLAST GLAST1	protein-coding	5p13.2	solute carrier family 1 member 3	.	14.2809	14.2636	14.1563	14.1071
sp~P50990~TCPQ_HUMAN	sp|P50990|TCPQ_HUMAN	sp|P50990|TCPQ_HUMAN	__Other	sp|P50990|TCPQ_HUMAN	8	8	8	sp|P50990|TCPQ_HUMAN T-complex protein 1 subunit theta OS=Homo sapiens OX=9606 GN=CCT8 PE=1 SV=4	1	8	8	8	18.8	18.8	18.8	59.62	548	548	0	323.31				1849	528;529;530	300;385;526	-1	0	0	0	1	P50990 ENSP00000286788 P50990-1 NP_006576 TCPQ_HUMAN	---	NCBI/UniProt	ENSG00000156261	10694	1	0	0	CCT8	C21orf112 Cctq D21S246 PRED71	protein-coding	21q21.3	chaperonin containing TCP1 subunit 8	.	18.8359	18.7397	18.8089	18.6511
sp~Q14117~DPYS_HUMAN;sp~Q14194~DPYL1_HUMAN;sp~Q14195~DPYL3_HUMAN	sp|Q14195|DPYL3_HUMAN;sp|Q14117|DPYS_HUMAN;sp|Q14194|DPYL1_HUMAN	sp|Q14117|DPYS_HUMAN;sp|Q14194|DPYL1_HUMAN;sp|Q14195|DPYL3_HUMAN	__Other	sp|Q14195|DPYL3_HUMAN	5;1;1	5;1;1	4;1;1	sp|Q14195|DPYL3_HUMAN Dihydropyrimidinase-related protein 3 OS=Homo sapiens OX=9606 GN=DPYSL3 PE=1 SV=1	3	5	5	4	10	10	8.8	61.963	570	570;519;572	0	109.65				2622	783	78	-1;-1;-1	0	0	0	1	Q14194 Q14117 Q14195 NP_001275590 Q14195-1 NP_001376 ENSP00000381526 ENSP00000425742 DPYS_HUMAN ENSP00000276651 NP_001275591 NP_001378 DPYL1_HUMAN Q14194-1 DPYL3_HUMAN	---	NCBI/UniProt	ENSG00000072832 ENSG00000147647 ENSG00000113657	1400 1807 1809	3	5	0	CRMP1 DPYS DPYSL3	CRMP-1 DPYSL1 DRP-1 DRP1 ULIP-3 DHP DHPase CRMP-4 CRMP4 DRP-3 DRP3 LCRMP ULIP ULIP-1	protein-coding	4p16.2!8q22.3!5q32	collapsin response mediator protein 1 ||| dihydropyrimidinase ||| dihydropyrimidinase like 3	.	18.4792	18.4209	18.429	18.2762
sp~P45983~MK08_HUMAN	sp|P45983|MK08_HUMAN	sp|P45983|MK08_HUMAN	__Other	sp|P45983|MK08_HUMAN	2	2	2	sp|P45983|MK08_HUMAN Mitogen-activated protein kinase 8 OS=Homo sapiens OX=9606 GN=MAPK8 PE=1 SV=2	1	2	2	2	6.1	6.1	6.1	48.295	427	427	0	23.706				1691			-1	0	0	0	1	P45983 ENSP00000363304 NP_620637 NP_001310257 NP_001310260 MK08_HUMAN P45983-1 NP_001310258	---	NCBI/UniProt	ENSG00000107643	5599	1	0	0	MAPK8	JNK JNK-46 JNK1 JNK1A2 JNK21B1/2 PRKM8 SAPK1 SAPK1c	protein-coding	10q11.22	mitogen-activated protein kinase 8	.	15.4835	15.2894	15.3146	15.2772
sp~Q9BRT6~LLPH_HUMAN	sp|Q9BRT6|LLPH_HUMAN	sp|Q9BRT6|LLPH_HUMAN	__Other	sp|Q9BRT6|LLPH_HUMAN	2	2	2	sp|Q9BRT6|LLPH_HUMAN Protein LLP homolog OS=Homo sapiens OX=9606 GN=LLPH PE=1 SV=1	1	2	2	2	22.5	22.5	22.5	15.225	129	129	0	11.283				4734			-1	0	0	0	1	Q9BRT6 LLPH_HUMAN ENSP00000266604 NP_115714	---	NCBI/UniProt	ENSG00000139233	84298	1	0	0	LLPH	C12orf31 hLLP	protein-coding	12q14.3	LLP homolog, long-term synaptic facilitation factor	.	17.0673	16.9966	17.0325	17.0825
sp~P55263~ADK_HUMAN	sp|P55263|ADK_HUMAN	sp|P55263|ADK_HUMAN	__Other	sp|P55263|ADK_HUMAN	7	7	7	sp|P55263|ADK_HUMAN Adenosine kinase OS=Homo sapiens OX=9606 GN=ADK PE=1 SV=2	1	7	7	7	26.2	26.2	26.2	40.545	362	362	0	285.61				1985			-1	0	0	0	1	P55263 NP_006712 ENSP00000443965 P55263-1 ADK_HUMAN	---	NCBI/UniProt	ENSG00000156110	132	1	0	0	ADK	AK	protein-coding	10q22.2|10q11-q24	adenosine kinase	.	17.6309	17.6337	17.6757	17.5524
sp~P51452~DUS3_HUMAN	sp|P51452|DUS3_HUMAN	sp|P51452|DUS3_HUMAN	__Other	sp|P51452|DUS3_HUMAN	1	1	1	sp|P51452|DUS3_HUMAN Dual specificity protein phosphatase 3 OS=Homo sapiens OX=9606 GN=DUSP3 PE=1 SV=1	1	1	1	1	7	7	7	20.478	185	185	0	108.74				1862			-1	0	0	0	1	P51452 NP_004081 ENSP00000226004 P51452-1 DUS3_HUMAN	---	NCBI/UniProt	ENSG00000108861	1845	1	0	0	DUSP3	VHR	protein-coding	17q21.31	dual specificity phosphatase 3	.	15.273	14.9582	14.9931	14.8512
sp~A2A3N6~PIPSL_HUMAN;sp~O14986~PI51B_HUMAN;sp~O60331~PI51C_HUMAN;sp~Q99755~PI51A_HUMAN	sp|Q99755|PI51A_HUMAN;sp|A2A3N6|PIPSL_HUMAN;sp|O14986|PI51B_HUMAN;sp|O60331|PI51C_HUMAN	sp|A2A3N6|PIPSL_HUMAN;sp|O14986|PI51B_HUMAN;sp|O60331|PI51C_HUMAN;sp|Q99755|PI51A_HUMAN	__Other	sp|A2A3N6|PIPSL_HUMAN;sp|Q99755|PI51A_HUMAN	7;4;2;1	7;4;2;1	7;4;2;1	sp|Q99755|PI51A_HUMAN Phosphatidylinositol 4-phosphate 5-kinase type-1 alpha OS=Homo sapiens OX=9606 GN=PIP5K1A PE=1 SV=1;sp|A2A3N6|PIPSL_HUMAN Putative PIP5K1A and PSMD4-like protein OS=Homo sapiens OX=9606 GN=PIPSL PE=5 SV=1	4	7	7	7	14.2	14.2	14.2	62.633	562	562;862;540;668	0	27.845				4665			-1;-1;-1;-1	0	0	0	1	Q99755 O14986 O60331 A2A3N6 PIPSL_HUMAN ENSP00000265382 PI51A_HUMAN O14986-1 ENSP00000335333 XP_016870677 XP_011517386 ENSP00000435778 XP_005252319 XP_011517385 XP_011517384 NP_001317618 PI51C_HUMAN XP_016870678 NP_036530 PI51B_HUMAN NP_003549 O60331-1 Q99755-1 ENSP00000386432	TCSA_GESP	NCBI/UniProt	ENSG00000143398 ENSG00000107242 ENSG00000186111	8394 8395 23396 266971	4	5	1	PIP5K1A PIP5K1B PIP5K1C PIPSL	MSS4 STM7 LCCS3 PIP5K-GAMMA PIP5K1-gamma PIP5Kgamma PIP5K1L1 PIP5K1P3 PSMD4P2 bA429H9.1	protein-coding|pseudo	1q21.3!9q21.11!19p13.3!10q23.33	phosphatidylinositol-4-phosphate 5-kinase type 1 alpha ||| phosphatidylinositol-4-phosphate 5-kinase type 1 beta ||| phosphatidylinositol-4-phosphate 5-kinase type 1 gamma ||| PIP5K1A and PSMD4 like (pseudogene)	.	16.6068	16.6298	16.6076	16.5494
sp~P61204~ARF3_HUMAN;sp~P84077~ARF1_HUMAN	sp|P84077|ARF1_HUMAN;sp|P61204|ARF3_HUMAN	sp|P61204|ARF3_HUMAN;sp|P84077|ARF1_HUMAN	__Other	sp|P61204|ARF3_HUMAN;sp|P84077|ARF1_HUMAN	7;7	7;7	4;4	sp|P84077|ARF1_HUMAN ADP-ribosylation factor 1 OS=Homo sapiens OX=9606 GN=ARF1 PE=1 SV=2;sp|P61204|ARF3_HUMAN ADP-ribosylation factor 3 OS=Homo sapiens OX=9606 GN=ARF3 PE=1 SV=2	2	7	7	4	32.6	32.6	16.6	20.697	181	181;181	0	323.31				2057	308	22	-1;-1	0	0	0	1	P84077 P61204 ARF1_HUMAN ENSP00000442980 P61204-1 NP_001650 ENSP00000256682 XP_005268913 ENSP00000440005 NP_001019398 NP_001649 ENSP00000272102 NP_001019399 NP_001019397 ARF3_HUMAN	TCSA_GESP	NCBI/UniProt	ENSG00000143761 ENSG00000134287	375 377	2	5	1	ARF1 ARF3	PVNH8	protein-coding	1q42.13!12q13.12	ADP ribosylation factor 1 ||| ADP ribosylation factor 3	.	19.0754	19.0159	19.127	18.9253
sp~Q969T7~5NT3B_HUMAN	sp|Q969T7|5NT3B_HUMAN	sp|Q969T7|5NT3B_HUMAN	__Other	sp|Q969T7|5NT3B_HUMAN	1	1	1	sp|Q969T7|5NT3B_HUMAN 7-methylguanosine phosphate-specific 5-nucleotidase OS=Homo sapiens OX=9606 GN=NT5C3B PE=1 SV=4	1	1	1	1	4	4	4	34.389	300	300	0	3.0611				4244			-1	0	0	0	1	Q969T7 Q969T7-1 ENSP00000389948 NP_443167 5NT3B_HUMAN	---	NCBI/UniProt	ENSG00000141698	115024	1	0	0	NT5C3B	NT5C3L cN-IIIB	protein-coding	17q21.2	5'-nucleotidase, cytosolic IIIB	.	14.8509	14.7361	14.8337	14.7238
sp~P04406~G3P_HUMAN	sp|P04406|G3P_HUMAN	sp|P04406|G3P_HUMAN	__Other	sp|P04406|G3P_HUMAN	14	14	14	sp|P04406|G3P_HUMAN Glyceraldehyde-3-phosphate dehydrogenase OS=Homo sapiens OX=9606 GN=GAPDH PE=1 SV=3	1	14	14	14	43.3	43.3	43.3	36.053	335	335	0	323.31				936	156;157;158;159;160	130;133;231;328;331	-1	0	0	0	1	P04406 P04406-1 NP_002037 NP_001276674 ENSP00000380068 ENSP00000229239 ENSP00000380070 NP_001276675 G3P_HUMAN	---	NCBI/UniProt	ENSG00000111640	2597	1	0	0	GAPDH	G3PD GAPD HEL-S-162eP	protein-coding	12p13.31	glyceraldehyde-3-phosphate dehydrogenase	.	22.5188	22.4604	22.4482	22.3967
sp~Q8TDX7~NEK7_HUMAN;sp~Q9HC98~NEK6_HUMAN	sp|Q8TDX7|NEK7_HUMAN;sp|Q9HC98|NEK6_HUMAN	sp|Q8TDX7|NEK7_HUMAN;sp|Q9HC98|NEK6_HUMAN	__Other	sp|Q8TDX7|NEK7_HUMAN	4;1	4;1	4;1	sp|Q8TDX7|NEK7_HUMAN Serine/threonine-protein kinase Nek7 OS=Homo sapiens OX=9606 GN=NEK7 PE=1 SV=1	2	4	4	4	15.9	15.9	15.9	34.551	302	302;313	0	63.848				4001			-1;-1	0	0	0	1	Q9HC98 Q8TDX7 XP_005251721 ENSP00000356355 Q9HC98-1 XP_006716999 NEK6_HUMAN NP_001159640 ENSP00000319734 NP_001159642 NP_055212 ENSP00000441426 NP_598001 NEK7_HUMAN Q8TDX7-1 ENSP00000442636	---	NCBI/UniProt	ENSG00000119408 ENSG00000151414	10783 140609	2	5	0	NEK6 NEK7	SID6-1512	protein-coding	9q33.3!1q31.3	NIMA related kinase 6 ||| NIMA related kinase 7	.	16.686	16.5783	16.6166	16.5792
sp~P51858~HDGF_HUMAN	sp|P51858|HDGF_HUMAN	sp|P51858|HDGF_HUMAN	__Other	sp|P51858|HDGF_HUMAN	5	5	4	sp|P51858|HDGF_HUMAN Hepatoma-derived growth factor OS=Homo sapiens OX=9606 GN=HDGF PE=1 SV=1	1	5	5	4	33.3	33.3	29.2	26.788	240	240	0	323.31				1886	537	193	-1	0	0	0	1	P51858 NP_004485 P51858-1 HDGF_HUMAN ENSP00000349878	---	NCBI/UniProt	ENSG00000143321	3068	1	0	0	HDGF	HMG1L2	protein-coding	1q23.1	heparin binding growth factor	.	18.8065	18.7248	18.7611	18.6115
sp~Q96G28~CFA36_HUMAN	sp|Q96G28|CFA36_HUMAN	sp|Q96G28|CFA36_HUMAN	__Other	sp|Q96G28|CFA36_HUMAN	1	1	1	sp|Q96G28|CFA36_HUMAN Cilia- and flagella-associated protein 36 OS=Homo sapiens OX=9606 GN=CFAP36 PE=1 SV=2	1	1	1	1	3.2	3.2	3.2	39.446	342	342	0.00018038	1.7029				4395			-1	0	0	0	1	Q96G28 NP_542398 Q96G28-1 CFA36_HUMAN ENSP00000295117	---	NCBI/UniProt	ENSG00000163001	112942	1	0	0	CFAP36	BARTL1 CCDC104	protein-coding	2p16.1	cilia and flagella associated protein 36	.	15.4305	15.2869	15.3304	15.0523
sp~P62273~RS29_HUMAN	sp|P62273|RS29_HUMAN	sp|P62273|RS29_HUMAN	__Other	sp|P62273|RS29_HUMAN	2	2	2	sp|P62273|RS29_HUMAN 40S ribosomal protein S29 OS=Homo sapiens OX=9606 GN=RPS29 PE=1 SV=2	1	2	2	2	33.9	33.9	33.9	6.6767	56	56	0	4.5207				2099			-1	0	0	0	1	P62273 RS29_HUMAN P62273-1 NP_001023 ENSP00000245458	---	NCBI/UniProt	ENSG00000213741	6235	1	0	0	RPS29	DBA13 S29 uS14	protein-coding	14q21.3	ribosomal protein S29	.	17.3156	17.2715	17.2583	17.2277
sp~Q9NZL4~HPBP1_HUMAN	sp|Q9NZL4|HPBP1_HUMAN	sp|Q9NZL4|HPBP1_HUMAN	__Other	sp|Q9NZL4|HPBP1_HUMAN	3	3	3	sp|Q9NZL4|HPBP1_HUMAN Hsp70-binding protein 1 OS=Homo sapiens OX=9606 GN=HSPBP1 PE=1 SV=2	1	3	3	3	12.8	12.8	12.8	39.302	359	359	0	43.197				5550			-1	0	0	0	1	Q9NZL4 ENSP00000398244 Q9NZL4-1 ENSP00000467574 NP_001284529 NP_001123578 ENSP00000255631 NP_036399 XP_016882033 HPBP1_HUMAN	---	NCBI/UniProt	ENSG00000133265	23640	1	0	0	HSPBP1	FES1	protein-coding	19q13.42	HSPA (Hsp70) binding protein 1	.	15.6661	15.623	15.6907	15.6294
sp~O00628~PEX7_HUMAN	sp|O00628|PEX7_HUMAN	sp|O00628|PEX7_HUMAN	__Other	sp|O00628|PEX7_HUMAN	1	1	1	sp|O00628|PEX7_HUMAN Peroxisomal targeting signal 2 receptor OS=Homo sapiens OX=9606 GN=PEX7 PE=1 SV=1	1	1	1	1	4.3	4.3	4.3	35.891	323	323	0	1.831				255			-1	0	0	0	1	O00628 PEX7_HUMAN ENSP00000315680 NP_000279 O00628-1	---	NCBI/UniProt	ENSG00000112357	5191	1	0	0	PEX7	PBD9B PTS2R RCDP1 RD	protein-coding	6q23.3	peroxisomal biogenesis factor 7	.	13.987	14.1065	13.9653	13.9127
sp~Q86YV9~HPS6_HUMAN	sp|Q86YV9|HPS6_HUMAN	sp|Q86YV9|HPS6_HUMAN	__Other	sp|Q86YV9|HPS6_HUMAN	4	4	4	sp|Q86YV9|HPS6_HUMAN BLOC-2 complex member HPS6 OS=Homo sapiens OX=9606 GN=HPS6 PE=1 SV=1	1	4	4	4	6.2	6.2	6.2	82.974	775	775	0	99.754				3604			-1	0	0	0	1	Q86YV9 NP_079023 HPS6_HUMAN ENSP00000299238	---	NCBI/UniProt	ENSG00000166189	79803	1	0	0	HPS6	BLOC2S3	protein-coding	10q24.32	HPS6 biogenesis of lysosomal organelles complex 2 subunit 3	.	17.0653	17.0534	16.9215	16.9397
sp~Q8N543~OGFD1_HUMAN	sp|Q8N543|OGFD1_HUMAN	sp|Q8N543|OGFD1_HUMAN	__Other	sp|Q8N543|OGFD1_HUMAN	3	3	3	sp|Q8N543|OGFD1_HUMAN Prolyl 3-hydroxylase OGFOD1 OS=Homo sapiens OX=9606 GN=OGFOD1 PE=1 SV=1	1	3	3	3	5.4	5.4	5.4	63.245	542	542	0	88.17				3776			-1	0	0	0	1	Q8N543 NP_060703 OGFD1_HUMAN ENSP00000457258 Q8N543-1	---	NCBI/UniProt	ENSG00000087263	55239	1	0	0	OGFOD1	TPA1	protein-coding	16q13	2-oxoglutarate and iron dependent oxygenase domain containing 1	.	15.9501	15.9317	15.856	15.7972
sp~Q8WVY7~UBCP1_HUMAN	sp|Q8WVY7|UBCP1_HUMAN	sp|Q8WVY7|UBCP1_HUMAN	__Other	sp|Q8WVY7|UBCP1_HUMAN	2	2	2	sp|Q8WVY7|UBCP1_HUMAN Ubiquitin-like domain-containing CTD phosphatase 1 OS=Homo sapiens OX=9606 GN=UBLCP1 PE=1 SV=2	1	2	2	2	4.7	4.7	4.7	36.804	318	318	0.0024055	1.2177				4080			-1	0	0	0	1	Q8WVY7 NP_659486 UBCP1_HUMAN ENSP00000296786	---	NCBI/UniProt	ENSG00000164332	134510	1	0	0	UBLCP1	CPUB1	protein-coding	5q33.3	ubiquitin like domain containing CTD phosphatase 1	.	17.0659	16.9075	17.0091	16.911
sp~P67936~TPM4_HUMAN	sp|P67936|TPM4_HUMAN	sp|P67936|TPM4_HUMAN	__Other	sp|P67936|TPM4_HUMAN	8	8	4	sp|P67936|TPM4_HUMAN Tropomyosin alpha-4 chain OS=Homo sapiens OX=9606 GN=TPM4 PE=1 SV=3	1	8	8	4	28.6	28.6	17.3	28.521	248	248	0	320.12				2160			-1	0	0	0	1	P67936 ENSP00000495347 P67936-1 TPM4_HUMAN NP_003281	---	NCBI/UniProt	ENSG00000167460	7171	1	0	0	TPM4	HEL-S-108	protein-coding	19p13.12-p13.11	tropomyosin 4	.	19.1132	18.9332	19.087	18.6603
sp~Q9Y570~PPME1_HUMAN	sp|Q9Y570|PPME1_HUMAN	sp|Q9Y570|PPME1_HUMAN	__Other	sp|Q9Y570|PPME1_HUMAN	4	4	4	sp|Q9Y570|PPME1_HUMAN Protein phosphatase methylesterase 1 OS=Homo sapiens OX=9606 GN=PPME1 PE=1 SV=3	1	4	4	4	18.1	18.1	18.1	42.315	386	386	0	116.51				6106			-1	0	0	0	1	Q9Y570 Q9Y570-1 ENSP00000329867 NP_057231 PPME1_HUMAN	---	NCBI/UniProt	ENSG00000214517	51400	1	0	0	PPME1	ABDH19 PME-1	protein-coding	11q13.4	protein phosphatase methylesterase 1	.	17.849	17.8385	17.8476	17.7792
sp~A0A3B3IRV3~MCTS2_HUMAN;sp~Q9ULC4~MCTS1_HUMAN	sp|Q9ULC4|MCTS1_HUMAN;sp|A0A3B3IRV3|MCTS2_HUMAN	sp|A0A3B3IRV3|MCTS2_HUMAN;sp|Q9ULC4|MCTS1_HUMAN	__Other	sp|A0A3B3IRV3|MCTS2_HUMAN;sp|Q9ULC4|MCTS1_HUMAN	4;2	4;2	4;2	sp|Q9ULC4|MCTS1_HUMAN Malignant T-cell-amplified sequence 1 OS=Homo sapiens OX=9606 GN=MCTS1 PE=1 SV=1;sp|A0A3B3IRV3|MCTS2_HUMAN Malignant T-cell-amplified sequence 2 OS=Homo sapiens OX=9606 GN=MCTS2 PE=3 SV=1	2	4	4	4	37.6	37.6	37.6	20.555	181	181;181	0	125.04				5840	1115;1116	44;112	-1;-1	0	0	0	1	Q9ULC4 A0A3B3IRV3 MCTS1_HUMAN Q9ULC4-1 A0A3B3IRV3_HUMAN NP_054779 ENSP00000360367	---	NCBI/UniProt	ENSG00000232119 ENSG00000288295 ENSG00000101898	28985 100101490	2	5	0	MCTS1 MCTS2P	MCT-1 MCT1 MCTS2 PSIMCT-1	protein-coding|pseudo	Xq24!20q11.21	MCTS1 re-initiation and release factor ||| MCTS family member 2, pseudogene	.	17.1703	17.1237	17.1156	17.056
sp~Q8IX18~DHX40_HUMAN	sp|Q8IX18|DHX40_HUMAN	sp|Q8IX18|DHX40_HUMAN	__Other	sp|Q8IX18|DHX40_HUMAN	3	3	3	sp|Q8IX18|DHX40_HUMAN Probable ATP-dependent RNA helicase DHX40 OS=Homo sapiens OX=9606 GN=DHX40 PE=1 SV=2	1	3	3	3	4.9	4.9	4.9	88.559	779	779	0	4.2451				3665			-1	0	0	0	1	Q8IX18 Q8IX18-1 DHX40_HUMAN ENSP00000251241 NP_078888	---	NCBI/UniProt	ENSG00000108406	79665	1	0	0	DHX40	ARG147 DDX40 PAD	protein-coding	17q23.1	DEAH-box helicase 40	.	17.2681	17.2267	17.1236	17.1428
sp~Q14671~PUM1_HUMAN	sp|Q14671|PUM1_HUMAN	sp|Q14671|PUM1_HUMAN	__Other	sp|Q14671|PUM1_HUMAN	2	1	1	sp|Q14671|PUM1_HUMAN Pumilio homolog 1 OS=Homo sapiens OX=9606 GN=PUM1 PE=1 SV=3	1	2	1	1	2.4	0.9	0.9	126.47	1186	1186	0	2.7306				2663			-1	0	0	0	1	Q14671 NP_055491 PUM1_HUMAN Q14671-1 ENSP00000257075	---	NCBI/UniProt	ENSG00000134644	9698	1	0	0	PUM1	HSPUM PUMH PUMH1 PUML1 SCA47	protein-coding	1p35.2	pumilio RNA binding family member 1	.	16.0685	15.9189	16.1127	15.9735
sp~Q06203~PUR1_HUMAN	sp|Q06203|PUR1_HUMAN	sp|Q06203|PUR1_HUMAN	__Other	sp|Q06203|PUR1_HUMAN	3	3	3	sp|Q06203|PUR1_HUMAN Amidophosphoribosyltransferase OS=Homo sapiens OX=9606 GN=PPAT PE=1 SV=1	1	3	3	3	4.4	4.4	4.4	57.398	517	517	0	17.405				2333			-1	0	0	0	1	Q06203 NP_002694 PUR1_HUMAN ENSP00000264220	---	NCBI/UniProt	ENSG00000128059	5471	1	0	0	PPAT	ATASE GPAT PRAT	protein-coding	4q12	phosphoribosyl pyrophosphate amidotransferase	.	16.5708	16.5063	16.5337	16.4305
sp~O75506~HSBP1_HUMAN	sp|O75506|HSBP1_HUMAN	sp|O75506|HSBP1_HUMAN	__Other	sp|O75506|HSBP1_HUMAN	1	1	1	sp|O75506|HSBP1_HUMAN Heat shock factor-binding protein 1 OS=Homo sapiens OX=9606 GN=HSBP1 PE=1 SV=1	1	1	1	1	9.2	9.2	9.2	8.5435	76	76	0.0084339	0.82045				643			-1	0	0	0	1	O75506 HSBP1_HUMAN NP_001528 ENSP00000392896	---	NCBI/UniProt	ENSG00000230989	3281	1	0	0	HSBP1	NPC-A-13	protein-coding	16q23.3	heat shock factor binding protein 1	.	14.7543	14.6389	14.6542	14.6863
sp~P62701~RS4X_HUMAN	sp|P62701|RS4X_HUMAN	sp|P62701|RS4X_HUMAN	__Other	sp|P62701|RS4X_HUMAN	7	7	3	sp|P62701|RS4X_HUMAN 40S ribosomal protein S4, X isoform OS=Homo sapiens OX=9606 GN=RPS4X PE=1 SV=2	1	7	7	3	26.6	26.6	16.3	29.597	263	263	0	323.31				2116			-1	0	0	0	1	P62701 NP_000998 ENSP00000362744 RS4X_HUMAN	---	NCBI/UniProt	ENSG00000198034	6191	1	0	0	RPS4X	CCG2 DXS306 RPS4 S4 SCAR SCR10	protein-coding	Xq13.1	ribosomal protein S4 X-linked	.	19.1075	19.0938	19.1303	19.0165
sp~Q8IWR1~TRI59_HUMAN	sp|Q8IWR1|TRI59_HUMAN	sp|Q8IWR1|TRI59_HUMAN	__Other	sp|Q8IWR1|TRI59_HUMAN	4	4	4	sp|Q8IWR1|TRI59_HUMAN Tripartite motif-containing protein 59 OS=Homo sapiens OX=9606 GN=TRIM59 PE=1 SV=1	1	4	4	4	16.4	16.4	16.4	47.113	403	403	0	15.397				3652			-1	0	0	0	1	Q8IWR1 Q8IWR1-1 ENSP00000311219 TRI59_HUMAN NP_775107	---	NCBI/UniProt	ENSG00000213186	286827	1	0	0	TRIM59	IFT80L MRF1 RNF104 TRIM57 TSBF1	protein-coding	3q25.33	tripartite motif containing 59	.	15.3709	15.3126	15.4295	15.1713
sp~Q9UKY7~CDV3_HUMAN	sp|Q9UKY7|CDV3_HUMAN	sp|Q9UKY7|CDV3_HUMAN	__Other	sp|Q9UKY7|CDV3_HUMAN	3	3	3	sp|Q9UKY7|CDV3_HUMAN Protein CDV3 homolog OS=Homo sapiens OX=9606 GN=CDV3 PE=1 SV=1	1	3	3	3	10.9	10.9	10.9	27.335	258	258	0	61.601				5827	1112	134	-1	0	0	0	1	Q9UKY7 ENSP00000425297 NP_001269694 NP_001269692 NP_001269691 CDV3_HUMAN Q9UKY7-1 ENSP00000421495 NP_001269693 ENSP00000422866	---	NCBI/UniProt	ENSG00000091527	55573	1	0	0	CDV3	H41	protein-coding	3q22.1	CDV3 homolog	.	17.5179	17.3989	17.4371	17.3136
sp~Q9P270~SLAI2_HUMAN	sp|Q9P270|SLAI2_HUMAN	sp|Q9P270|SLAI2_HUMAN	__Other	sp|Q9P270|SLAI2_HUMAN	9	9	9	sp|Q9P270|SLAI2_HUMAN SLAIN motif-containing protein 2 OS=Homo sapiens OX=9606 GN=SLAIN2 PE=1 SV=2	1	9	9	9	15.1	15.1	15.1	62.543	581	581	0	323.31				5601			-1	0	0	0	1	Q9P270 ENSP00000264313 SLAI2_HUMAN NP_065897	---	NCBI/UniProt	ENSG00000109171	57606	1	0	0	SLAIN2	KIAA1458	protein-coding	4p11	SLAIN motif family member 2	.	17.5488	17.4735	17.5598	17.4245
sp~Q96DE0~NUD16_HUMAN	sp|Q96DE0|NUD16_HUMAN	sp|Q96DE0|NUD16_HUMAN	__Other	sp|Q96DE0|NUD16_HUMAN	4	4	4	sp|Q96DE0|NUD16_HUMAN U8 snoRNA-decapping enzyme OS=Homo sapiens OX=9606 GN=NUDT16 PE=1 SV=2	1	4	4	4	23.6	23.6	23.6	21.273	195	195	0	23.554				4326			-1	0	0	0	1	Q96DE0 ENSP00000429274 NUD16_HUMAN Q96DE0-1 NP_689608	---	NCBI/UniProt	ENSG00000198585	131870	1	0	0	NUDT16	---	protein-coding	3q22.1	nudix hydrolase 16	.	16.2949	16.6469	16.6787	16.5883
sp~O94808~GFPT2_HUMAN	sp|O94808|GFPT2_HUMAN	sp|O94808|GFPT2_HUMAN	__Other	sp|O94808|GFPT2_HUMAN	8	8	8	sp|O94808|GFPT2_HUMAN Glutamine--fructose-6-phosphate aminotransferase [isomerizing] 2 OS=Homo sapiens OX=9606 GN=GFPT2 PE=1 SV=3	1	8	8	8	15.5	15.5	15.5	76.93	682	682	0	323.31				727			-1	0	0	0	1	O94808 GFPT2_HUMAN NP_005101 ENSP00000253778	---	NCBI/UniProt	ENSG00000131459	9945	1	0	0	GFPT2	GFAT GFAT-2 GFAT2	protein-coding	5q35.3	glutamine-fructose-6-phosphate transaminase 2	.	17.7925	17.6805	17.6996	17.5664
sp~Q68EM7~RHG17_HUMAN	sp|Q68EM7|RHG17_HUMAN	sp|Q68EM7|RHG17_HUMAN	__Other	sp|Q68EM7|RHG17_HUMAN	2	2	2	sp|Q68EM7|RHG17_HUMAN Rho GTPase-activating protein 17 OS=Homo sapiens OX=9606 GN=ARHGAP17 PE=1 SV=1	1	2	2	2	3.7	3.7	3.7	95.436	881	881	0	257.37				3175			-1	0	0	0	1	Q68EM7 ENSP00000289968 Q68EM7-1 NP_001006635 RHG17_HUMAN	---	NCBI/UniProt	ENSG00000140750 ENSG00000288353	55114	1	0	0	ARHGAP17	MST066 MST110 MSTP038 MSTP066 MSTP110 NADRIN PP367 PP4534 RICH-1 RICH1 WBP15	protein-coding	16p12.1	Rho GTPase activating protein 17	.	13.903	13.812	13.8581	13.8176
sp~Q14651~PLSI_HUMAN	sp|Q14651|PLSI_HUMAN	sp|Q14651|PLSI_HUMAN	__Other	sp|Q14651|PLSI_HUMAN	4	4	4	sp|Q14651|PLSI_HUMAN Plastin-1 OS=Homo sapiens OX=9606 GN=PLS1 PE=1 SV=2	1	4	4	4	8.1	8.1	8.1	70.253	629	629	0	197.51				2659			-1	0	0	0	1	Q14651 XP_011511202 XP_016862115 ENSP00000387890 NP_001138791 XP_006713723 NP_002661 XP_011511205 XP_016862116 ENSP00000418700 XP_011511203 NP_001165783 ENSP00000336831 PLSI_HUMAN	---	NCBI/UniProt	ENSG00000120756	5357	1	0	0	PLS1	DFNA76	protein-coding	3q23	plastin 1	.	15.9865	15.9147	15.9213	15.8214
sp~Q9Y3C8~UFC1_HUMAN	sp|Q9Y3C8|UFC1_HUMAN	sp|Q9Y3C8|UFC1_HUMAN	__Other	sp|Q9Y3C8|UFC1_HUMAN	1	1	1	sp|Q9Y3C8|UFC1_HUMAN Ubiquitin-fold modifier-conjugating enzyme 1 OS=Homo sapiens OX=9606 GN=UFC1 PE=1 SV=3	1	1	1	1	5.4	5.4	5.4	19.458	167	167	0	2.5996				6037			-1	0	0	0	1	Q9Y3C8 UFC1_HUMAN XP_016856939 NP_057490 XP_016856940 ENSP00000356982	---	NCBI/UniProt	ENSG00000143222	51506	1	0	0	UFC1	HSPC155 NEDSG	protein-coding	1q23.3	ubiquitin-fold modifier conjugating enzyme 1	.	16.1845	16.0077	16.1141	15.7971
sp~O95563~MPC2_HUMAN	sp|O95563|MPC2_HUMAN	sp|O95563|MPC2_HUMAN	__Other	sp|O95563|MPC2_HUMAN	1	1	1	sp|O95563|MPC2_HUMAN Mitochondrial pyruvate carrier 2 OS=Homo sapiens OX=9606 GN=MPC2 PE=1 SV=1	1	1	1	1	13.4	13.4	13.4	14.279	127	127	0	19.631				833			-1	0	0	0	1	O95563 ENSP00000356820 NP_001137146 NP_056230 MPC2_HUMAN ENSP00000271373 ENSP00000392874 XP_006711329	---	NCBI/UniProt	ENSG00000143158	25874	1	0	0	MPC2	BRP44 SLC54A2	protein-coding	1q24.2	mitochondrial pyruvate carrier 2	.	14.7091	14.6996	14.5759	14.6037
sp~Q6FIF0~ZFAN6_HUMAN	sp|Q6FIF0|ZFAN6_HUMAN	sp|Q6FIF0|ZFAN6_HUMAN	__Other	sp|Q6FIF0|ZFAN6_HUMAN	1	1	1	sp|Q6FIF0|ZFAN6_HUMAN AN1-type zinc finger protein 6 OS=Homo sapiens OX=9606 GN=ZFAND6 PE=1 SV=2	1	1	1	1	12	12	12	22.555	208	208	0	323.31				3194			-1	0	0	0	1	Q6FIF0 NP_001229840 XP_024305725 NP_061879 ENSP00000479071 ENSP00000484971 NP_001229843 XP_011519986 NP_001229845 ZFAN6_HUMAN ENSP00000453709 NP_001229844 ENSP00000261749 ENSP00000453291 ENSP00000478129 Q6FIF0-1 NP_001229841 ENSP00000454137 NP_001229842	---	NCBI/UniProt	ENSG00000086666	54469	1	0	0	ZFAND6	AWP1 ZA20D3 ZFAND5B	protein-coding	15q25.1	zinc finger AN1-type containing 6	.	15.1796	15.0878	15.2438	14.813
sp~Q9UMX0~UBQL1_HUMAN	sp|Q9UMX0|UBQL1_HUMAN	sp|Q9UMX0|UBQL1_HUMAN	__Other	sp|Q9UMX0|UBQL1_HUMAN	3	3	3	sp|Q9UMX0|UBQL1_HUMAN Ubiquilin-1 OS=Homo sapiens OX=9606 GN=UBQLN1 PE=1 SV=2	1	3	3	3	10.7	10.7	10.7	62.518	589	589	0	170.06				5876			-1	0	0	0	1	Q9UMX0 UBQL1_HUMAN ENSP00000365576 NP_038466 Q9UMX0-1	---	NCBI/UniProt	ENSG00000135018	29979	1	0	0	UBQLN1	DA41 DSK2 PLIC-1 UBQN XDRP1	protein-coding	9q21.32|9q21.2-q21.3	ubiquilin 1	.	16.3628	16.2449	16.3016	16.1219
sp~Q15643~TRIPB_HUMAN	sp|Q15643|TRIPB_HUMAN	sp|Q15643|TRIPB_HUMAN	__Other	sp|Q15643|TRIPB_HUMAN	13	13	13	sp|Q15643|TRIPB_HUMAN Thyroid receptor-interacting protein 11 OS=Homo sapiens OX=9606 GN=TRIP11 PE=1 SV=3	1	13	13	13	8.2	8.2	8.2	227.58	1979	1979	0	323.31				2808			-1	0	0	0	1	Q15643 ENSP00000267622 TRIPB_HUMAN NP_004230 Q15643-1	---	NCBI/UniProt	ENSG00000100815	9321	1	0	0	TRIP11	ACG1A CEV14 GMAP-210 GMAP210 ODCD ODCD1 TRIP-11 TRIP230	protein-coding	14q32.12	thyroid hormone receptor interactor 11	.	18.4815	18.4886	18.156	17.9395
sp~P34932~HSP74_HUMAN	sp|P34932|HSP74_HUMAN	sp|P34932|HSP74_HUMAN	__Other	sp|P34932|HSP74_HUMAN	21	21	17	sp|P34932|HSP74_HUMAN Heat shock 70 kDa protein 4 OS=Homo sapiens OX=9606 GN=HSPA4 PE=1 SV=4	1	21	21	17	34	34	30.4	94.33	840	840	0	323.31				1538	131;415;416;417;418	120;171;549;628;742	-1	0	0	0	1	P34932 HSP74_HUMAN NP_002145 ENSP00000302961 P34932-1	---	NCBI/UniProt	ENSG00000170606	3308	1	0	0	HSPA4	APG-2 HEL-S-5a HS24/P52 HSPH2 RY hsp70 hsp70RY	protein-coding	5q31.1	heat shock protein family A (Hsp70) member 4	.	20.4172	20.3874	20.4045	20.3051
sp~P52435~RPB11_HUMAN	sp|P52435|RPB11_HUMAN	sp|P52435|RPB11_HUMAN	__Other	sp|P52435|RPB11_HUMAN	2	2	2	sp|P52435|RPB11_HUMAN DNA-directed RNA polymerase II subunit RPB11-a OS=Homo sapiens OX=9606 GN=POLR2J PE=1 SV=1	1	2	2	2	20.5	20.5	20.5	13.293	117	117	0	323.31				1900			-1	0	0	0	1	P52435 NP_006225 RPB11_HUMAN ENSP00000292614	---	NCBI/UniProt	ENSG00000005075	5439	1	0	0	POLR2J	POLR2J1 RPB11 RPB11A RPB11m hRPB14	protein-coding	7q22.1	RNA polymerase II subunit J	.	16.547	16.5366	16.5575	16.3902
sp~Q9BUI4~RPC3_HUMAN	sp|Q9BUI4|RPC3_HUMAN	sp|Q9BUI4|RPC3_HUMAN	__Other	sp|Q9BUI4|RPC3_HUMAN	3	3	3	sp|Q9BUI4|RPC3_HUMAN DNA-directed RNA polymerase III subunit RPC3 OS=Homo sapiens OX=9606 GN=POLR3C PE=1 SV=1	1	3	3	3	7.1	7.1	7.1	60.611	534	534	0	190.51				4800			-1	0	0	0	1	Q9BUI4 ENSP00000334564 NP_001290385 RPC3_HUMAN NP_006459	---	NCBI/UniProt	ENSG00000186141	10623	1	0	0	POLR3C	C82 RPC3 RPC62	protein-coding	1q21.1	RNA polymerase III subunit C	.	15.8777	15.8153	15.8346	15.8211
sp~Q93088~BHMT1_HUMAN;sp~Q9H2M3~BHMT2_HUMAN	sp|Q9H2M3|BHMT2_HUMAN;sp|Q93088|BHMT1_HUMAN	sp|Q93088|BHMT1_HUMAN;sp|Q9H2M3|BHMT2_HUMAN	__Other	sp|Q93088|BHMT1_HUMAN;sp|Q9H2M3|BHMT2_HUMAN	2;1	2;1	2;1	sp|Q9H2M3|BHMT2_HUMAN S-methylmethionine--homocysteine S-methyltransferase BHMT2 OS=Homo sapiens OX=9606 GN=BHMT2 PE=1 SV=1;sp|Q93088|BHMT1_HUMAN Betaine--homocysteine S-methyltransferase 1 OS=Homo sapiens OX=9606 GN=BHMT PE=1 SV=2	2	2	2	2	10.7	10.7	10.7	40.354	363	363;406	0	188.09				5045			-1;-1	0	0	0	1	Q93088 Q9H2M3 Q9H2M3-1 BHMT1_HUMAN NP_060084 NP_001704 ENSP00000255192 ENSP00000274353 BHMT2_HUMAN	---	NCBI/UniProt	ENSG00000145692 ENSG00000132840	635 23743	2	2	0	BHMT BHMT2	BHMT1 HEL-S-61p	protein-coding	5q14.1	betaine--homocysteine S-methyltransferase ||| betaine--homocysteine S-methyltransferase 2	.	15.2644	14.5968	14.592	14.021
sp~P46063~RECQ1_HUMAN	sp|P46063|RECQ1_HUMAN	sp|P46063|RECQ1_HUMAN	__Other	sp|P46063|RECQ1_HUMAN	7	7	7	sp|P46063|RECQ1_HUMAN ATP-dependent DNA helicase Q1 OS=Homo sapiens OX=9606 GN=RECQL PE=1 SV=3	1	7	7	7	12	12	12	73.457	649	649	0	32.326				1698	477;478	104;395	-1	0	0	0	1	P46063 RECQ1_HUMAN XP_005253519 NP_002898 ENSP00000416739 NP_116559 XP_005253518 XP_005253520 ENSP00000395449 XP_005253521	---	NCBI/UniProt	ENSG00000004700	5965	1	0	0	RECQL	RECQL1 RecQ1	protein-coding	12p12.1	RecQ like helicase	.	18.0164	17.9164	17.9427	17.8829
sp~O95372~LYPA2_HUMAN	sp|O95372|LYPA2_HUMAN	sp|O95372|LYPA2_HUMAN	__Other	sp|O95372|LYPA2_HUMAN	2	2	2	sp|O95372|LYPA2_HUMAN Acyl-protein thioesterase 2 OS=Homo sapiens OX=9606 GN=LYPLA2 PE=1 SV=1	1	2	2	2	14.3	14.3	14.3	24.737	231	231	0	38.53				809			-1	0	0	0	1	O95372 LYPA2_HUMAN ENSP00000363638 NP_009191	---	NCBI/UniProt	ENSG00000011009	11313	1	0	0	LYPLA2	APT-2 APT2 DJ886K2.4	protein-coding	1p36.11	lysophospholipase 2	.	16.2405	16.2237	16.1716	16.089
sp~P12277~KCRB_HUMAN	sp|P12277|KCRB_HUMAN	sp|P12277|KCRB_HUMAN	__Other	sp|P12277|KCRB_HUMAN	4	4	4	sp|P12277|KCRB_HUMAN Creatine kinase B-type OS=Homo sapiens OX=9606 GN=CKB PE=1 SV=1	1	4	4	4	18.4	18.4	18.4	42.644	381	381	0	323.31				1139	237	272	-1	0	0	0	1	P12277 ENSP00000299198 NP_001814 KCRB_HUMAN	---	NCBI/UniProt	ENSG00000166165	1152	1	0	0	CKB	B-CK BCK CKBB CPK-B HEL-211 HEL-S-29	protein-coding	14q32.33	creatine kinase B	.	16.8325	16.7772	16.717	16.6891
sp~P41227~NAA10_HUMAN;sp~Q9BSU3~NAA11_HUMAN	sp|P41227|NAA10_HUMAN;sp|Q9BSU3|NAA11_HUMAN	sp|P41227|NAA10_HUMAN;sp|Q9BSU3|NAA11_HUMAN	__Other	sp|P41227|NAA10_HUMAN	4;1	4;1	4;1	sp|P41227|NAA10_HUMAN N-alpha-acetyltransferase 10 OS=Homo sapiens OX=9606 GN=NAA10 PE=1 SV=1	2	4	4	4	18.7	18.7	18.7	26.458	235	235;229	0	323.31				1637			-1;-1	0	0	0	1	P41227 Q9BSU3 NAA10_HUMAN NP_116082 NAA11_HUMAN ENSP00000417763 ENSP00000286794 P41227-1 XP_016864268 NP_003482 XP_016864266 XP_016864267	---	NCBI/UniProt	ENSG00000102030 ENSG00000156269	8260 84779	2	5	0	NAA10 NAA11	ARD1 ARD1A ARD1P DXS707 MCOPS1 NATD OGDNS TE2 hARD1 ARD1B ARD2 hARD2	protein-coding	Xq28!4q21.21	N-alpha-acetyltransferase 10, NatA catalytic subunit ||| N-alpha-acetyltransferase 11, NatA catalytic subunit	.	16.6319	16.812	16.6123	16.6293
sp~O60361~NDK8_HUMAN;sp~P22392~NDKB_HUMAN	sp|P22392|NDKB_HUMAN;sp|O60361|NDK8_HUMAN	sp|O60361|NDK8_HUMAN;sp|P22392|NDKB_HUMAN	__Other	sp|O60361|NDK8_HUMAN;sp|P22392|NDKB_HUMAN	5;3	3;3	3;3	sp|P22392|NDKB_HUMAN Nucleoside diphosphate kinase B OS=Homo sapiens OX=9606 GN=NME2 PE=1 SV=1;sp|O60361|NDK8_HUMAN Putative nucleoside diphosphate kinase OS=Homo sapiens OX=9606 GN=NME2P1 PE=5 SV=1	2	5	3	3	39.5	25.7	25.7	17.298	152	152;137	0	143.32				1340	341;342	68;76	-1;-1	0	0	0	1	P22392 O60361 NDKB_HUMAN ENSP00000421064 ENSP00000376886 NP_001018148 NP_002503 NDK8_HUMAN ENSP00000426976 NP_001018147 ENSP00000426901 NP_001018149 P22392-1	---	NCBI/UniProt	ENSG00000243678	4831 283458	2	5	0	NME2 NME2P1	NDKB NDPK-B NDPKB NM23-H2 NM23B PUF	protein-coding|pseudo	17q21.33!12q24.23	NME/NM23 nucleoside diphosphate kinase 2 ||| NME2 pseudogene 1	.	17.9955	17.8705	17.8562	17.8776
sp~P21291~CSRP1_HUMAN	sp|P21291|CSRP1_HUMAN	sp|P21291|CSRP1_HUMAN	__Other	sp|P21291|CSRP1_HUMAN	2	2	2	sp|P21291|CSRP1_HUMAN Cysteine and glycine-rich protein 1 OS=Homo sapiens OX=9606 GN=CSRP1 PE=1 SV=3	1	2	2	2	8.8	8.8	8.8	20.567	193	193	0.0045501	1.0376				1318			-1	0	0	0	1	P21291 ENSP00000436792 ENSP00000434147 ENSP00000345079 NP_001180499 CSRP1_HUMAN NP_001180501 NP_004069 NP_001180500	---	NCBI/UniProt	ENSG00000159176	1465	1	0	0	CSRP1	CRP CRP1 CSRP CYRP D1S181E HEL-141 HEL-S-286	protein-coding	1q32.1	cysteine and glycine rich protein 1	.	16.1291	15.8999	15.9996	15.9414
sp~Q9BSW2~EFC4B_HUMAN	sp|Q9BSW2|EFC4B_HUMAN	sp|Q9BSW2|EFC4B_HUMAN	__Other	sp|Q9BSW2|EFC4B_HUMAN	1	1	1	sp|Q9BSW2|EFC4B_HUMAN EF-hand calcium-binding domain-containing protein 4B OS=Homo sapiens OX=9606 GN=CRACR2A PE=1 SV=2	1	1	1	1	3	3	3	83.192	731	731	0	60.623				4759			-1	0	0	0	1	Q9BSW2 EFC4B_HUMAN NP_001138430 Q9BSW2-2 ENSP00000409382	---	NCBI/UniProt	ENSG00000130038	84766	1	0	0	CRACR2A	EFCAB4B	protein-coding	12p13.32	calcium release activated channel regulator 2A	.	13.0239	13.0617	13.0287	13.0815
sp~P18077~RL35A_HUMAN	sp|P18077|RL35A_HUMAN	sp|P18077|RL35A_HUMAN	__Other	sp|P18077|RL35A_HUMAN	2	2	2	sp|P18077|RL35A_HUMAN 60S ribosomal protein L35a OS=Homo sapiens OX=9606 GN=RPL35A PE=1 SV=2	1	2	2	2	19.1	19.1	19.1	12.538	110	110	0	4.3415				1255			-1	0	0	0	1	P18077 ENSP00000495672 NP_001303240 RL35A_HUMAN ENSP00000393393 NP_000987	---	NCBI/UniProt	ENSG00000182899	6165	1	0	0	RPL35A	DBA5 L35A eL33	protein-coding	3q29	ribosomal protein L35a	.	17.6029	17.5063	17.6344	17.4549
sp~P52926~HMGA2_HUMAN	sp|P52926|HMGA2_HUMAN	sp|P52926|HMGA2_HUMAN	__Other	sp|P52926|HMGA2_HUMAN	1	1	1	sp|P52926|HMGA2_HUMAN High mobility group protein HMGI-C OS=Homo sapiens OX=9606 GN=HMGA2 PE=1 SV=1	1	1	1	1	8.3	8.3	8.3	11.832	109	109	0	2.8124				1915			-1	0	0	0	1	P52926 P52926-1 ENSP00000384026 HMGA2_HUMAN NP_003474	---	NCBI/UniProt	ENSG00000149948	8091	1	0	0	HMGA2	BABL HMGI-C HMGIC LIPO SRS5 STQTL9	protein-coding	12q14.3	high mobility group AT-hook 2	.	14.6685	14.6048	14.6155	14.5872
sp~Q8IZ81~ELMD2_HUMAN	sp|Q8IZ81|ELMD2_HUMAN	sp|Q8IZ81|ELMD2_HUMAN	__Other	sp|Q8IZ81|ELMD2_HUMAN	1	1	1	sp|Q8IZ81|ELMD2_HUMAN ELMO domain-containing protein 2 OS=Homo sapiens OX=9606 GN=ELMOD2 PE=1 SV=1	1	1	1	1	3.4	3.4	3.4	34.96	293	293	0.0030706	1.1402				3708			-1	0	0	0	1	Q8IZ81 XP_005262943 XP_011530121 NP_714913 ENSP00000326342 ELMD2_HUMAN	---	NCBI/UniProt	ENSG00000179387	255520	1	0	0	ELMOD2	9830169G11Rik	protein-coding	4q31.1	ELMO domain containing 2	.	14.6783	14.7378	14.7513	14.6613
sp~Q9NVX2~NLE1_HUMAN	sp|Q9NVX2|NLE1_HUMAN	sp|Q9NVX2|NLE1_HUMAN	__Other	sp|Q9NVX2|NLE1_HUMAN	3	3	3	sp|Q9NVX2|NLE1_HUMAN Notchless protein homolog 1 OS=Homo sapiens OX=9606 GN=NLE1 PE=1 SV=4	1	3	3	3	11.1	11.1	11.1	53.32	485	485	0	219.3				5452			-1	0	0	0	1	Q9NVX2 ENSP00000413572 NLE1_HUMAN NP_060566 Q9NVX2-1	---	NCBI/UniProt	ENSG00000073536	54475	1	0	0	NLE1	NLE	protein-coding	17q12	notchless homolog 1	.	15.2115	15.3828	15.2897	15.1677
sp~Q9HD15~SRA1_HUMAN	sp|Q9HD15|SRA1_HUMAN	sp|Q9HD15|SRA1_HUMAN	__Other	sp|Q9HD15|SRA1_HUMAN	4	4	4	sp|Q9HD15|SRA1_HUMAN Steroid receptor RNA activator 1 OS=Homo sapiens OX=9606 GN=SRA1 PE=1 SV=2	1	4	4	4	14.7	14.7	14.7	24.399	224	224	0	141.37				5251			-1	0	0	0	1	Q9HD15 ENSP00000337513 SRA1_HUMAN NP_001030312	---	NCBI/UniProt	ENSG00000213523	10011	1	0	0	SRA1	SRA SRAP STRAA1 pp7684	protein-coding	5q31.3	steroid receptor RNA activator 1	.	17.3205	17.2784	17.3167	17.2414
sp~P11413~G6PD_HUMAN	sp|P11413|G6PD_HUMAN	sp|P11413|G6PD_HUMAN	__Other	sp|P11413|G6PD_HUMAN	13	13	13	sp|P11413|G6PD_HUMAN Glucose-6-phosphate 1-dehydrogenase OS=Homo sapiens OX=9606 GN=G6PD PE=1 SV=4	1	13	13	13	33.8	33.8	33.8	59.256	515	515	0	323.31				1120	227;228	207;212	-1	0	0	0	1	P11413 ENSP00000377192 G6PD_HUMAN ENSP00000377194 NP_001035810 P11413-1 NP_001346945	---	NCBI/UniProt	ENSG00000160211	2539	1	0	0	G6PD	G6PD1	protein-coding	Xq28	glucose-6-phosphate dehydrogenase	.	21.1023	21.0033	21.0255	20.8294
sp~O15514~RPB4_HUMAN	sp|O15514|RPB4_HUMAN	sp|O15514|RPB4_HUMAN	__Other	sp|O15514|RPB4_HUMAN	2	2	2	sp|O15514|RPB4_HUMAN DNA-directed RNA polymerase II subunit RPB4 OS=Homo sapiens OX=9606 GN=POLR2D PE=1 SV=1	1	2	2	2	28.2	28.2	28.2	16.311	142	142	0	33.933				394			-1	0	0	0	1	O15514 ENSP00000272645 NP_004796 RPB4_HUMAN	---	NCBI/UniProt	ENSG00000144231	5433	1	0	0	POLR2D	HSRBP4 HSRPB4 RBP4 RPB16 RPB4	protein-coding	2q14.3	RNA polymerase II subunit D	.	15.7665	15.748	15.8615	15.5669
sp~Q9UEW8~STK39_HUMAN	sp|Q9UEW8|STK39_HUMAN	sp|Q9UEW8|STK39_HUMAN	__Other	sp|Q9UEW8|STK39_HUMAN	3	2	2	sp|Q9UEW8|STK39_HUMAN STE20/SPS1-related proline-alanine-rich protein kinase OS=Homo sapiens OX=9606 GN=STK39 PE=1 SV=3	1	3	2	2	12.7	9.2	9.2	59.473	545	545	0	214.35				5687			-1	0	0	0	1	Q9UEW8 STK39_HUMAN ENSP00000348278 NP_037365 Q9UEW8-1	---	NCBI/UniProt	ENSG00000198648	27347	1	0	0	STK39	DCHT PASK SPAK	protein-coding	2q24.3	serine/threonine kinase 39	.	14.7519	14.8682	14.8775	14.843
sp~Q9BTU6~P4K2A_HUMAN	sp|Q9BTU6|P4K2A_HUMAN	sp|Q9BTU6|P4K2A_HUMAN	__Other	sp|Q9BTU6|P4K2A_HUMAN	6	6	6	sp|Q9BTU6|P4K2A_HUMAN Phosphatidylinositol 4-kinase type 2-alpha OS=Homo sapiens OX=9606 GN=PI4K2A PE=1 SV=1	1	6	6	6	17.1	17.1	17.1	54.022	479	479	0	94.058				4782			-1	0	0	0	1	Q9BTU6 ENSP00000359665 P4K2A_HUMAN NP_060895	TCSA_GESP	NCBI/UniProt	ENSG00000155252	55361	1	0	1	PI4K2A	PI4KII PIK42A	protein-coding	10q24.2	phosphatidylinositol 4-kinase type 2 alpha	.	16.8795	16.8571	17.2317	16.8738
sp~P35237~SPB6_HUMAN	sp|P35237|SPB6_HUMAN	sp|P35237|SPB6_HUMAN	__Other	sp|P35237|SPB6_HUMAN	6	6	6	sp|P35237|SPB6_HUMAN Serpin B6 OS=Homo sapiens OX=9606 GN=SERPINB6 PE=1 SV=3	1	6	6	6	20.5	20.5	20.5	42.621	376	376	0	173.23				1546	424;425	53;199	-1	0	0	0	1	P35237 NP_001361445 ENSP00000493936 NP_001182220 NP_001258754 ENSP00000369912 ENSP00000481398 NP_004559 NP_001284628 NP_001284629 NP_001258753 ENSP00000369901 NP_001258751 ENSP00000369896 ENSP00000369891 ENSP00000484343 ENSP00000369919 SPB6_HUMAN NP_001258752	---	NCBI/UniProt	ENSG00000124570	5269	1	0	0	SERPINB6	CAP DFNB91 MSTP057 PI-6 PI6 PTI SPI3	protein-coding	6p25.2	serpin family B member 6	.	18.589	18.4943	18.5297	18.5283
sp~P21283~VATC1_HUMAN	sp|P21283|VATC1_HUMAN	sp|P21283|VATC1_HUMAN	__Other	sp|P21283|VATC1_HUMAN	2	2	2	sp|P21283|VATC1_HUMAN V-type proton ATPase subunit C 1 OS=Homo sapiens OX=9606 GN=ATP6V1C1 PE=1 SV=4	1	2	2	2	5	5	5	43.941	382	382	0	3.5261				1317			-1	0	0	0	1	P21283 VATC1_HUMAN ENSP00000430282 NP_001686	---	NCBI/UniProt	ENSG00000155097	528	1	0	0	ATP6V1C1	ATP6C ATP6D VATC Vma5	protein-coding	8q22.3	ATPase H+ transporting V1 subunit C1	.	16.4662	16.3385	16.4406	16.098
sp~P24844~MYL9_HUMAN	sp|P24844|MYL9_HUMAN	sp|P24844|MYL9_HUMAN	__Other	sp|P24844|MYL9_HUMAN	2	1	1	sp|P24844|MYL9_HUMAN Myosin regulatory light polypeptide 9 OS=Homo sapiens OX=9606 GN=MYL9 PE=1 SV=4	1	2	1	1	12.8	6.4	6.4	19.827	172	172	0	63.421				1376			-1	0	0	0	1	P24844 NP_006088 MYL9_HUMAN P24844-1 ENSP00000279022	---	NCBI/UniProt	ENSG00000101335	10398	1	0	0	MYL9	LC20 MLC-2C MLC2 MMIHS4 MRLC1 MYRL2	protein-coding	20q11.23	myosin light chain 9	.	13.4758	13.2699	13.6009	12.9019
sp~P36639~8ODP_HUMAN	sp|P36639|8ODP_HUMAN	sp|P36639|8ODP_HUMAN	__Other	sp|P36639|8ODP_HUMAN	2	2	2	sp|P36639|8ODP_HUMAN Oxidized purine nucleoside triphosphate hydrolase OS=Homo sapiens OX=9606 GN=NUDT1 PE=1 SV=4	1	2	2	2	14.7	14.7	14.7	17.951	156	156	0	2.4628				1577			-1	0	0	0	1	P36639 8ODP_HUMAN NP_945186 ENSP00000343439 NP_002443 ENSP00000380239 NP_945188 NP_945191 ENSP00000349148 P36639-4	---	NCBI/UniProt	ENSG00000106268	4521	1	0	0	NUDT1	MTH1	protein-coding	7p22.3	nudix hydrolase 1	.	15.4884	15.3387	15.4078	15.2801
sp~P49368~TCPG_HUMAN	sp|P49368|TCPG_HUMAN	sp|P49368|TCPG_HUMAN	__Other	sp|P49368|TCPG_HUMAN	11	11	11	sp|P49368|TCPG_HUMAN T-complex protein 1 subunit gamma OS=Homo sapiens OX=9606 GN=CCT3 PE=1 SV=4	1	11	11	11	21.1	21.1	21.1	60.533	545	545	0	323.31				1771	501;502;503	133;151;182	-1	0	0	0	1	P49368 NP_005989 TCPG_HUMAN P49368-1 ENSP00000295688	---	NCBI/UniProt	ENSG00000163468	7203	1	0	0	CCT3	CCT-gamma CCTG PIG48 TCP-1-gamma TRIC5	protein-coding	1q22	chaperonin containing TCP1 subunit 3	.	19.23	19.1137	19.1468	19.0856
sp~O75663~TIPRL_HUMAN	sp|O75663|TIPRL_HUMAN	sp|O75663|TIPRL_HUMAN	__Other	sp|O75663|TIPRL_HUMAN	2	2	2	sp|O75663|TIPRL_HUMAN TIP41-like protein OS=Homo sapiens OX=9606 GN=TIPRL PE=1 SV=2	1	2	2	2	7	7	7	31.444	272	272	0	53.228				663			-1	0	0	0	1	O75663 O75663-1 ENSP00000356807 NP_690866 TIPRL_HUMAN	---	NCBI/UniProt	ENSG00000143155	261726	1	0	0	TIPRL	TIP TIP41 TIPRL1	protein-coding	1q24.2	TOR signaling pathway regulator	.	14.8702	14.714	14.8303	14.6173
sp~Q8NEZ2~VP37A_HUMAN	sp|Q8NEZ2|VP37A_HUMAN	sp|Q8NEZ2|VP37A_HUMAN	__Other	sp|Q8NEZ2|VP37A_HUMAN	1	1	1	sp|Q8NEZ2|VP37A_HUMAN Vacuolar protein sorting-associated protein 37A OS=Homo sapiens OX=9606 GN=VPS37A PE=1 SV=1	1	1	1	1	3.5	3.5	3.5	44.314	397	397	0	7.7402				3907			-1	0	0	0	1	Q8NEZ2 VP37A_HUMAN ENSP00000318629 Q8NEZ2-1 NP_689628 XP_016868510	---	NCBI/UniProt	ENSG00000155975	137492	1	0	0	VPS37A	HCRP1 PQBP2 SPG53	protein-coding	8p22	VPS37A subunit of ESCRT-I	.	14.6604	14.6421	14.6277	14.6073
sp~P62750~RL23A_HUMAN	sp|P62750|RL23A_HUMAN	sp|P62750|RL23A_HUMAN	__Other	sp|P62750|RL23A_HUMAN	5	5	5	sp|P62750|RL23A_HUMAN 60S ribosomal protein L23a OS=Homo sapiens OX=9606 GN=RPL23A PE=1 SV=1	1	5	5	5	21.8	21.8	21.8	17.695	156	156	0	17.637				2119	607	87	-1	0	0	0	1	P62750 ENSP00000389103 RL23A_HUMAN NP_000975	---	NCBI/UniProt	ENSG00000198242	6147	1	0	0	RPL23A	L23A MDA20	protein-coding	17q11.2	ribosomal protein L23a	.	19.2055	19.1191	19.1585	19.0235
sp~Q14847~LASP1_HUMAN	sp|Q14847|LASP1_HUMAN	sp|Q14847|LASP1_HUMAN	__Other	sp|Q14847|LASP1_HUMAN	6	6	6	sp|Q14847|LASP1_HUMAN LIM and SH3 domain protein 1 OS=Homo sapiens OX=9606 GN=LASP1 PE=1 SV=2	1	6	6	6	22.6	22.6	22.6	29.717	261	261	0	323.31				2688	803;804;805	131;139;252	-1	0	0	0	1	Q14847 NP_006139 ENSP00000325240 LASP1_HUMAN Q14847-1	---	NCBI/UniProt	ENSG00000002834	3927	1	0	0	LASP1	Lasp-1 MLN50	protein-coding	17q12	LIM and SH3 protein 1	.	19.04	18.9064	18.9571	18.8888
sp~P49023~PAXI_HUMAN	sp|P49023|PAXI_HUMAN	sp|P49023|PAXI_HUMAN	__Other	sp|P49023|PAXI_HUMAN	5	5	5	sp|P49023|PAXI_HUMAN Paxillin OS=Homo sapiens OX=9606 GN=PXN PE=1 SV=3	1	5	5	5	11.2	11.2	11.2	64.505	591	591	0	133.3				1759			-1	0	0	0	1	P49023 ENSP00000228307 PAXI_HUMAN P49023-1 NP_001074324	---	NCBI/UniProt	ENSG00000089159	5829	1	0	0	PXN	---	protein-coding	12q24.23	paxillin	.	18.1602	18.1177	18.1109	18.1039
sp~O75419~CDC45_HUMAN	sp|O75419|CDC45_HUMAN	sp|O75419|CDC45_HUMAN	__Other	sp|O75419|CDC45_HUMAN	3	3	3	sp|O75419|CDC45_HUMAN Cell division control protein 45 homolog OS=Homo sapiens OX=9606 GN=CDC45 PE=1 SV=1	1	3	3	3	3.7	3.7	3.7	65.568	566	566	0	20.519				628			-1	0	0	0	1	O75419 CDC45_HUMAN ENSP00000263201 NP_003495 O75419-1	---	NCBI/UniProt	ENSG00000093009	8318	1	0	0	CDC45	CDC45L CDC45L2 MGORS7 PORC-PI-1	protein-coding	22q11.21	cell division cycle 45	.	15.8082	15.7988	15.8176	15.7141
sp~P24534~EF1B_HUMAN	sp|P24534|EF1B_HUMAN	sp|P24534|EF1B_HUMAN	__Other	sp|P24534|EF1B_HUMAN	2	1	1	sp|P24534|EF1B_HUMAN Elongation factor 1-beta OS=Homo sapiens OX=9606 GN=EEF1B2 PE=1 SV=3	1	2	1	1	7.1	4	4	24.763	225	225	0	6.1274				1372			-1	0	0	0	1	P24534 ENSP00000236957 NP_001032752 NP_001950 ENSP00000376056 ENSP00000376055 EF1B_HUMAN NP_066944	---	NCBI/UniProt	ENSG00000114942 ENSG00000283391	1933	1	0	0	EEF1B2	EEF1B EEF1B1 EF1B	protein-coding	2q33.3	eukaryotic translation elongation factor 1 beta 2	.	15.7606	15.7363	15.818	15.7138
sp~Q9BRS2~RIOK1_HUMAN	sp|Q9BRS2|RIOK1_HUMAN	sp|Q9BRS2|RIOK1_HUMAN	__Other	sp|Q9BRS2|RIOK1_HUMAN	4	4	4	sp|Q9BRS2|RIOK1_HUMAN Serine/threonine-protein kinase RIO1 OS=Homo sapiens OX=9606 GN=RIOK1 PE=1 SV=2	1	4	4	4	11.3	11.3	11.3	65.582	568	568	0	224.73				4732			-1	0	0	0	1	Q9BRS2 RIOK1_HUMAN ENSP00000369162 NP_113668	---	NCBI/UniProt	ENSG00000124784	83732	1	0	0	RIOK1	AD034 RIO1 RRP10 bA288G3.1	protein-coding	6p24.3	RIO kinase 1	.	16.5166	16.4497	16.4832	16.3124
sp~P28062~PSB8_HUMAN	sp|P28062|PSB8_HUMAN	sp|P28062|PSB8_HUMAN	__Other	sp|P28062|PSB8_HUMAN	2	2	2	sp|P28062|PSB8_HUMAN Proteasome subunit beta type-8 OS=Homo sapiens OX=9606 GN=PSMB8 PE=1 SV=3	1	2	2	2	9.1	9.1	9.1	30.354	276	276	0	30.512				1425	381	169	-1	0	0	0	1	P28062 PSB8_HUMAN P28062-1 NP_683720 ENSP00000364016	---	NCBI/UniProt	ENSG00000204264 ENSG00000206298 ENSG00000226201 ENSG00000230034 ENSG00000230669 ENSG00000231631 ENSG00000235715 ENSG00000236443	5696	1	0	0	PSMB8	ALDD D6S216 D6S216E JMP LMP7 NKJO PRAAS1 PSMB5i RING10	protein-coding	6p21.32	proteasome 20S subunit beta 8	.	15.3784	15.4116	15.4252	15.412
sp~Q9H8H0~NOL11_HUMAN	sp|Q9H8H0|NOL11_HUMAN	sp|Q9H8H0|NOL11_HUMAN	__Other	sp|Q9H8H0|NOL11_HUMAN	3	3	3	sp|Q9H8H0|NOL11_HUMAN Nucleolar protein 11 OS=Homo sapiens OX=9606 GN=NOL11 PE=1 SV=1	1	3	3	3	4.6	4.6	4.6	81.123	719	719	0	31.745				5147			-1	0	0	0	1	Q9H8H0 NOL11_HUMAN ENSP00000253247 Q9H8H0-1 NP_056277	---	NCBI/UniProt	ENSG00000130935	25926	1	0	0	NOL11	---	protein-coding	17q24.2	nucleolar protein 11	.	17.2898	17.3408	17.3585	17.2773
sp~Q9Y3U8~RL36_HUMAN	sp|Q9Y3U8|RL36_HUMAN	sp|Q9Y3U8|RL36_HUMAN	__Other	sp|Q9Y3U8|RL36_HUMAN	4	4	4	sp|Q9Y3U8|RL36_HUMAN 60S ribosomal protein L36 OS=Homo sapiens OX=9606 GN=RPL36 PE=1 SV=3	1	4	4	4	23.8	23.8	23.8	12.254	105	105	0	72.64				6054	1143	7	-1	0	0	0	1	Q9Y3U8 NP_056229 ENSP00000252543 NP_378669 ENSP00000378081 RL36_HUMAN	---	NCBI/UniProt	ENSG00000130255	25873	1	0	0	RPL36	L36	protein-coding	19p13.3	ribosomal protein L36	.	18.0678	18.0238	17.944	18.0677
sp~P43487~RANG_HUMAN	sp|P43487|RANG_HUMAN	sp|P43487|RANG_HUMAN	__Other	sp|P43487|RANG_HUMAN	3	3	3	sp|P43487|RANG_HUMAN Ran-specific GTPase-activating protein OS=Homo sapiens OX=9606 GN=RANBP1 PE=1 SV=1	1	3	3	3	16.4	16.4	16.4	23.31	201	201	0	13.501				1682			-1	0	0	0	1	P43487 ENSP00000401564 P43487-1 NP_001265568 RANG_HUMAN	---	NCBI/UniProt	ENSG00000099901	5902	1	0	0	RANBP1	HTF9A	protein-coding	22q11.21	RAN binding protein 1	.	17.6797	17.5149	17.6282	17.3898
sp~Q9BV57~MTND_HUMAN	sp|Q9BV57|MTND_HUMAN	sp|Q9BV57|MTND_HUMAN	__Other	sp|Q9BV57|MTND_HUMAN	2	2	2	sp|Q9BV57|MTND_HUMAN Acireductone dioxygenase OS=Homo sapiens OX=9606 GN=ADI1 PE=1 SV=1	1	2	2	2	17.9	17.9	17.9	21.498	179	179	0	87.758				4820	1020	83	-1	0	0	0	1	Q9BV57 NP_060739 MTND_HUMAN ENSP00000333666 Q9BV57-1	---	NCBI/UniProt	ENSG00000182551	55256	1	0	0	ADI1	APL1 ARD Fe-ARD HMFT1638 MTCBP1 Ni-ARD SIPL mtnD	protein-coding	2p25.3	acireductone dioxygenase 1	.	15.1504	15.0627	15.1407	15.1406
sp~Q9H0C8~ILKAP_HUMAN	sp|Q9H0C8|ILKAP_HUMAN	sp|Q9H0C8|ILKAP_HUMAN	__Other	sp|Q9H0C8|ILKAP_HUMAN	2	2	2	sp|Q9H0C8|ILKAP_HUMAN Integrin-linked kinase-associated serine/threonine phosphatase 2C OS=Homo sapiens OX=9606 GN=ILKAP PE=1 SV=1	1	2	2	2	4.8	4.8	4.8	42.906	392	392	0	2.8567				4992			-1	0	0	0	1	Q9H0C8 ILKAP_HUMAN ENSP00000254654 NP_110395	---	NCBI/UniProt	ENSG00000132323	80895	1	0	0	ILKAP	ILKAP2 ILKAP3 PP2C-DELTA PP2CD PPM1O	protein-coding	2q37.3	ILK associated serine/threonine phosphatase	.	15.7155	15.7108	15.751	15.5578
sp~A2RTX5~SYTC2_HUMAN;sp~P26639~SYTC_HUMAN	sp|P26639|SYTC_HUMAN;sp|A2RTX5|SYTC2_HUMAN	sp|A2RTX5|SYTC2_HUMAN;sp|P26639|SYTC_HUMAN	__Other	sp|P26639|SYTC_HUMAN	9;1	9;1	9;1	sp|P26639|SYTC_HUMAN Threonine--tRNA ligase 1, cytoplasmic OS=Homo sapiens OX=9606 GN=TARS1 PE=1 SV=3	2	9	9	9	12	12	12	83.434	723	723;802	0	194.94				1406			-1;-1	0	0	0	1	P26639 A2RTX5 ENSP00000424387 P26639-1 SYTC_HUMAN A2RTX5-1 NP_001245366 ENSP00000265112 NP_689547 NP_689508 ENSP00000338093 SYTC2_HUMAN	---	NCBI/UniProt	ENSG00000113407 ENSG00000185418	6897 123283	2	5	0	TARS1 TARS3	TARS TTD7 ThrRS TARSL2 ThrRS-L	protein-coding	5p13.3!15q26.3	threonyl-tRNA synthetase 1 ||| threonyl-tRNA synthetase 3	.	18.9306	18.8096	18.861	18.7182
sp~P61254~RL26_HUMAN;sp~Q2PPJ7~RGPA2_HUMAN;sp~Q9UNX3~RL26L_HUMAN	sp|P61254|RL26_HUMAN;sp|Q9UNX3|RL26L_HUMAN;sp|Q2PPJ7|RGPA2_HUMAN	sp|P61254|RL26_HUMAN;sp|Q2PPJ7|RGPA2_HUMAN;sp|Q9UNX3|RL26L_HUMAN	__Other	sp|P61254|RL26_HUMAN;sp|Q9UNX3|RL26L_HUMAN	6;4;1	6;4;1	6;4;1	sp|P61254|RL26_HUMAN 60S ribosomal protein L26 OS=Homo sapiens OX=9606 GN=RPL26 PE=1 SV=1;sp|Q9UNX3|RL26L_HUMAN 60S ribosomal protein L26-like 1 OS=Homo sapiens OX=9606 GN=RPL26L1 PE=1 SV=1	3	6	6	6	35.2	35.2	35.2	17.258	145	145;145;1873	0	12.262				2063			-1;-1;-1	0	0	0	1	Q2PPJ7 P61254 Q9UNX3 XP_016865008 NP_001304909 ENSP00000463470 NP_001304911 XP_011532867 Q2PPJ7-1 ENSP00000265100 ENSP00000430673 ENSP00000202677 XP_016865009 NP_000978 NP_001302459 NP_001304910 ENSP00000430147 RL26L_HUMAN NP_057177 NP_001302460 RGPA2_HUMAN ENSP00000428177 ENSP00000428223 ENSP00000498177 ENSP00000463784 RL26_HUMAN NP_065076	---	NCBI/UniProt	ENSG00000188559 ENSG00000161970 ENSG00000037241	57186 6154 51121	3	5	0	RALGAPA2 RPL26 RPL26L1	AS250 C20orf74 bA287B20.1 dJ1049G11 dJ1049G11.4 p220 DBA11 L26 RPL26P1	protein-coding	20p11.23!17p13.1!5q35.1	Ral GTPase activating protein catalytic subunit alpha 2 ||| ribosomal protein L26 ||| ribosomal protein L26 like 1	.	18.953	18.7784	18.8395	18.8368
sp~P15259~PGAM2_HUMAN;sp~P18669~PGAM1_HUMAN;sp~Q8N0Y7~PGAM4_HUMAN	sp|P18669|PGAM1_HUMAN;sp|P15259|PGAM2_HUMAN;sp|Q8N0Y7|PGAM4_HUMAN	sp|P15259|PGAM2_HUMAN;sp|P18669|PGAM1_HUMAN;sp|Q8N0Y7|PGAM4_HUMAN	__Other	sp|P15259|PGAM2_HUMAN;sp|P18669|PGAM1_HUMAN;sp|Q8N0Y7|PGAM4_HUMAN	4;2;2	4;2;2	4;2;2	sp|P18669|PGAM1_HUMAN Phosphoglycerate mutase 1 OS=Homo sapiens OX=9606 GN=PGAM1 PE=1 SV=2;sp|P15259|PGAM2_HUMAN Phosphoglycerate mutase 2 OS=Homo sapiens OX=9606 GN=PGAM2 PE=1 SV=3;sp|Q8N0Y7|PGAM4_HUMAN Probable phosphoglycerate mutase 4 OS=Homo sapiens O	3	4	4	4	24.8	24.8	24.8	28.804	254	254;253;254	0	37.036				1265	317	230	-1;-1;-1	0	0	0	1	P18669 P15259 Q8N0Y7 NP_001025062 NP_000281 PGAM1_HUMAN NP_002620 ENSP00000412189 PGAM4_HUMAN ENSP00000297283 PGAM2_HUMAN ENSP00000359991	---	NCBI/UniProt	ENSG00000171314 ENSG00000164708 ENSG00000226784	5223 5224 441531	3	5	0	PGAM1 PGAM2 PGAM4	HEL-S-35 PGAM-B PGAMA GSD10 PGAM-M PGAMM PGAM1 PGAM3 dJ1000K24.1	protein-coding	10q24.1!7p13!Xq21.1	phosphoglycerate mutase 1 ||| phosphoglycerate mutase 2 ||| phosphoglycerate mutase family member 4	.	18.261	18.1541	18.2463	18.0466
sp~P23381~SYWC_HUMAN	sp|P23381|SYWC_HUMAN	sp|P23381|SYWC_HUMAN	__Other	sp|P23381|SYWC_HUMAN	4	4	4	sp|P23381|SYWC_HUMAN Tryptophan--tRNA ligase, cytoplasmic OS=Homo sapiens OX=9606 GN=WARS1 PE=1 SV=2	1	4	4	4	19.5	19.5	19.5	53.165	471	471	0	323.31				1357			-1	0	0	0	1	P23381 ENSP00000376620 ENSP00000451460 XP_005268101 SYWC_HUMAN XP_016877116 XP_016877118 XP_011535435 ENSP00000347495 P23381-1 NP_776049 XP_006720312 NP_004175	---	NCBI/UniProt	ENSG00000140105	7453	1	0	0	WARS1	GAMMA-2 HMN9 IFI53 IFP53 WARS	protein-coding	14q32.2	tryptophanyl-tRNA synthetase 1	.	16.1918	16.1794	16.1742	16.1343
sp~Q9Y3C6~PPIL1_HUMAN	sp|Q9Y3C6|PPIL1_HUMAN	sp|Q9Y3C6|PPIL1_HUMAN	__Other	sp|Q9Y3C6|PPIL1_HUMAN	1	1	1	sp|Q9Y3C6|PPIL1_HUMAN Peptidyl-prolyl cis-trans isomerase-like 1 OS=Homo sapiens OX=9606 GN=PPIL1 PE=1 SV=1	1	1	1	1	10.2	10.2	10.2	18.237	166	166	0	68.718				6035			-1	0	0	0	1	Q9Y3C6 ENSP00000362803 NP_057143 PPIL1_HUMAN	---	NCBI/UniProt	ENSG00000137168	51645	1	0	0	PPIL1	CGI-124 CYPL1 PCH14 PPIase hCyPX	protein-coding	6p21.2	peptidylprolyl isomerase like 1	.	16.5839	16.6107	16.6203	16.6051
sp~Q56P03~EAPP_HUMAN	sp|Q56P03|EAPP_HUMAN	sp|Q56P03|EAPP_HUMAN	__Other	sp|Q56P03|EAPP_HUMAN	1	1	1	sp|Q56P03|EAPP_HUMAN E2F-associated phosphoprotein OS=Homo sapiens OX=9606 GN=EAPP PE=1 SV=4	1	1	1	1	5.6	5.6	5.6	32.762	285	285	0	133.41				3002			-1	0	0	0	1	Q56P03 ENSP00000250454 NP_060923 EAPP_HUMAN NP_001305845	---	NCBI/UniProt	ENSG00000129518	55837	1	0	0	EAPP	BM036 C14orf11	protein-coding	14q13.1	E2F associated phosphoprotein	.	15.5075	15.3939	15.5538	15.5163
sp~Q9NQZ5~STAR7_HUMAN	sp|Q9NQZ5|STAR7_HUMAN	sp|Q9NQZ5|STAR7_HUMAN	__Other	sp|Q9NQZ5|STAR7_HUMAN	6	6	6	sp|Q9NQZ5|STAR7_HUMAN StAR-related lipid transfer protein 7, mitochondrial OS=Homo sapiens OX=9606 GN=STARD7 PE=1 SV=2	1	6	6	6	16.8	16.8	16.8	43.113	370	370	0	13.23				5323			-1	0	0	0	1	Q9NQZ5 STAR7_HUMAN NP_064536 ENSP00000338030	---	NCBI/UniProt	ENSG00000084090	56910	1	0	0	STARD7	FAME2 GTT1	protein-coding	2q11.2	StAR related lipid transfer domain containing 7	.	17.6207	17.5791	17.5979	17.5654
sp~Q9Y617~SERC_HUMAN	sp|Q9Y617|SERC_HUMAN	sp|Q9Y617|SERC_HUMAN	__Other	sp|Q9Y617|SERC_HUMAN	5	5	5	sp|Q9Y617|SERC_HUMAN Phosphoserine aminotransferase OS=Homo sapiens OX=9606 GN=PSAT1 PE=1 SV=2	1	5	5	5	19.2	19.2	19.2	40.422	370	370	0	257.87				6151	1154	329	-1	0	0	0	1	Q9Y617 ENSP00000365773 Q9Y617-1 SERC_HUMAN NP_478059	---	NCBI/UniProt	ENSG00000135069	29968	1	0	0	PSAT1	EPIP NLS2 PSA PSAT PSATD	protein-coding	9q21.2	phosphoserine aminotransferase 1	.	17.8825	17.8826	17.8937	17.8463
sp~Q9P287~BCCIP_HUMAN	sp|Q9P287|BCCIP_HUMAN	sp|Q9P287|BCCIP_HUMAN	__Other	sp|Q9P287|BCCIP_HUMAN	5	5	5	sp|Q9P287|BCCIP_HUMAN BRCA2 and CDKN1A-interacting protein OS=Homo sapiens OX=9606 GN=BCCIP PE=1 SV=1	1	5	5	5	19.1	19.1	19.1	35.979	314	314	0	323.31				5604	1084	195	-1	0	0	0	1	Q9P287 NP_510868 ENSP00000278100 Q9P287-1 BCCIP_HUMAN	---	NCBI/UniProt	ENSG00000107949	56647	1	0	0	BCCIP	TOK-1 TOK1	protein-coding	10q26.2	BRCA2 and CDKN1A interacting protein	.	19.3492	19.3137	19.3089	19.2122
sp~Q32P41~TRM5_HUMAN	sp|Q32P41|TRM5_HUMAN	sp|Q32P41|TRM5_HUMAN	__Other	sp|Q32P41|TRM5_HUMAN	3	3	3	sp|Q32P41|TRM5_HUMAN tRNA (guanine(37)-N1)-methyltransferase OS=Homo sapiens OX=9606 GN=TRMT5 PE=1 SV=2	1	3	3	3	7.1	7.1	7.1	58.246	509	509	0	132.18				2933			-1	0	0	0	1	Q32P41 NP_065861 ENSP00000261249 TRM5_HUMAN	---	NCBI/UniProt	ENSG00000126814	57570	1	0	0	TRMT5	COXPD26 KIAA1393 TRM5	protein-coding	14q23.1	tRNA methyltransferase 5	.	17.0637	16.9813	16.9436	16.8815
sp~Q29983~MICA_HUMAN	sp|Q29983|MICA_HUMAN	sp|Q29983|MICA_HUMAN	__Other	sp|Q29983|MICA_HUMAN	2	2	2	sp|Q29983|MICA_HUMAN MHC class I polypeptide-related sequence A OS=Homo sapiens OX=9606 GN=MICA PE=1 SV=1	1	2	2	2	2.6	2.6	2.6	42.915	383	383	0	3.0809				2908			-1	0	0	0	1	Q29983 Q29983-1 NP_000238 MICA_HUMAN	GO_0009986 CSPA_highconf SURFY_trainingset TCSA_GESP	NCBI/UniProt	ENSG00000183214 ENSG00000235233	100507436	1	0	1	MICA	MIC-A PERB11.1	protein-coding	6p21.33	MHC class I polypeptide-related sequence A	.	15.5961	15.522	15.4823	15.5515
sp~Q7L9L4~MOB1B_HUMAN;sp~Q9H8S9~MOB1A_HUMAN	sp|Q9H8S9|MOB1A_HUMAN;sp|Q7L9L4|MOB1B_HUMAN	sp|Q7L9L4|MOB1B_HUMAN;sp|Q9H8S9|MOB1A_HUMAN	__Other	sp|Q7L9L4|MOB1B_HUMAN;sp|Q9H8S9|MOB1A_HUMAN	1;1	1;1	1;1	sp|Q9H8S9|MOB1A_HUMAN MOB kinase activator 1A OS=Homo sapiens OX=9606 GN=MOB1A PE=1 SV=4;sp|Q7L9L4|MOB1B_HUMAN MOB kinase activator 1B OS=Homo sapiens OX=9606 GN=MOB1B PE=1 SV=3	2	1	1	1	3.2	3.2	3.2	25.079	216	216;216	0.0063302	0.91128				3422			-1;-1	0	0	0	1	Q9H8S9 Q7L9L4 ENSP00000310189 MOB1B_HUMAN NP_001304041 NP_775739 Q7L9L4-1 NP_001304040 NP_001304039 Q9H8S9-1 MOB1A_HUMAN	---	NCBI/UniProt	ENSG00000114978 ENSG00000173542	55233 92597	2	5	0	MOB1A MOB1B	C2orf6 MATS1 MOB1 MOBK1B MOBKL1B Mob4B MATS2 MOB4A MOBKL1A	protein-coding	2p13.1!4q13.3	MOB kinase activator 1A ||| MOB kinase activator 1B	.	15.1216	15.0602	15.0716	15.0549
sp~Q9Y696~CLIC4_HUMAN	sp|Q9Y696|CLIC4_HUMAN	sp|Q9Y696|CLIC4_HUMAN	__Other	sp|Q9Y696|CLIC4_HUMAN	3	3	3	sp|Q9Y696|CLIC4_HUMAN Chloride intracellular channel protein 4 OS=Homo sapiens OX=9606 GN=CLIC4 PE=1 SV=4	1	3	3	3	14.6	14.6	14.6	28.772	253	253	0	323.31				6162			-1	0	0	0	1	Q9Y696 CLIC4_HUMAN ENSP00000363500 NP_039234	GO_0009986 TCSA_GESP	NCBI/UniProt	ENSG00000169504	25932	1	0	1	CLIC4	CLIC4L H1 MTCLIC huH1 p64H1	protein-coding	1p36.11	chloride intracellular channel 4	.	17.4234	17.4618	17.4693	17.3206
sp~P49662~CASP4_HUMAN;sp~Q6UXS9~CASPC_HUMAN	sp|P49662|CASP4_HUMAN;sp|Q6UXS9|CASPC_HUMAN	sp|P49662|CASP4_HUMAN;sp|Q6UXS9|CASPC_HUMAN	__Other	sp|P49662|CASP4_HUMAN;sp|Q6UXS9|CASPC_HUMAN	2;1	2;1	2;1	sp|P49662|CASP4_HUMAN Caspase-4 OS=Homo sapiens OX=9606 GN=CASP4 PE=1 SV=1;sp|Q6UXS9|CASPC_HUMAN Inactive caspase-12 OS=Homo sapiens OX=9606 GN=CASP12 PE=2 SV=3	2	2	2	2	8.5	8.5	8.5	43.262	377	377;341	0	323.31				1788			-1;-1	0	0	0	1	P49662 Q6UXS9 XP_011541321 NP_001177945 Q6UXS9-1 CASP4_HUMAN P49662-1 XP_016873886 CASPC_HUMAN	---	NCBI/UniProt	ENSG00000196954 ENSG00000204403	837 100506742	2	2	0	CASP4 CASP12	ICE(rel)II ICEREL-II ICH-2 Mih1 Mih1/TX TX CASP-12 CASP12P1	protein-coding	11q22.3	caspase 4 ||| caspase 12 (gene/pseudogene)	.	14.2609	14.2014	14.1875	14.074
sp~O00139~KIF2A_HUMAN	sp|O00139|KIF2A_HUMAN	sp|O00139|KIF2A_HUMAN	__Other	sp|O00139|KIF2A_HUMAN	3	3	3	sp|O00139|KIF2A_HUMAN Kinesin-like protein KIF2A OS=Homo sapiens OX=9606 GN=KIF2A PE=1 SV=3	1	3	3	3	3.4	3.4	3.4	79.954	706	706	0	4.0632				190			-1	0	0	0	1	O00139 KIF2A_HUMAN NP_004511 O00139-3 ENSP00000385622	---	NCBI/UniProt	ENSG00000068796	3796	1	0	0	KIF2A	CDCBM3 HK2 KIF2	protein-coding	5q12.1	kinesin family member 2A	.	16.0741	16.0421	16.037	15.9243
sp~P59998~ARPC4_HUMAN	sp|P59998|ARPC4_HUMAN	sp|P59998|ARPC4_HUMAN	__Other	sp|P59998|ARPC4_HUMAN	3	3	3	sp|P59998|ARPC4_HUMAN Actin-related protein 2/3 complex subunit 4 OS=Homo sapiens OX=9606 GN=ARPC4 PE=1 SV=3	1	3	3	3	18.5	18.5	18.5	19.667	168	168	0	323.31				2024	577	126	-1	0	0	0	1	P59998 NP_005709 ARPC4_HUMAN P59998-1 ENSP00000380431	---	NCBI/UniProt	ENSG00000241553	10093	1	0	0	ARPC4	ARC20 P20-ARC	protein-coding	3p25.3	actin related protein 2/3 complex subunit 4	.	16.5609	16.5594	16.5114	16.5754
sp~P36915~GNL1_HUMAN	sp|P36915|GNL1_HUMAN	sp|P36915|GNL1_HUMAN	__Other	sp|P36915|GNL1_HUMAN	5	5	5	sp|P36915|GNL1_HUMAN Guanine nucleotide-binding protein-like 1 OS=Homo sapiens OX=9606 GN=GNL1 PE=1 SV=2	1	5	5	5	13.7	13.7	13.7	68.66	607	607	0	250.95				1581			-1	0	0	0	1	P36915 XP_005249072 NP_005266 ENSP00000365806 P36915-1 GNL1_HUMAN	---	NCBI/UniProt	ENSG00000204590 ENSG00000206492 ENSG00000226882 ENSG00000228581 ENSG00000229470 ENSG00000232143 ENSG00000235986	2794	1	0	0	GNL1	HSR1	protein-coding	6p21.33	G-protein nucleolar 1 (putative)	.	16.5551	16.4139	16.4552	16.288
sp~Q9Y4P1~ATG4B_HUMAN	sp|Q9Y4P1|ATG4B_HUMAN	sp|Q9Y4P1|ATG4B_HUMAN	__Other	sp|Q9Y4P1|ATG4B_HUMAN	2	2	2	sp|Q9Y4P1|ATG4B_HUMAN Cysteine protease ATG4B OS=Homo sapiens OX=9606 GN=ATG4B PE=1 SV=2	1	2	2	2	8.4	8.4	8.4	44.294	393	393	0	5.2024				6090			-1	0	0	0	1	Q9Y4P1 NP_037457 ENSP00000384259 ATG4B_HUMAN Q9Y4P1-1	---	NCBI/UniProt	ENSG00000168397	23192	1	0	0	ATG4B	APG4B AUTL1	protein-coding	2q37.3	autophagy related 4B cysteine peptidase	.	15.7512	15.7421	15.7737	15.7
sp~P49589~SYCC_HUMAN	sp|P49589|SYCC_HUMAN	sp|P49589|SYCC_HUMAN	__Other	sp|P49589|SYCC_HUMAN	4	4	4	sp|P49589|SYCC_HUMAN Cysteine--tRNA ligase, cytoplasmic OS=Homo sapiens OX=9606 GN=CARS1 PE=1 SV=3	1	4	4	4	6.6	6.6	6.6	85.472	748	748	0	323.31				1783			-1	0	0	0	1	P49589 SYCC_HUMAN NP_001742 P49589-1 ENSP00000380300	---	NCBI/UniProt	ENSG00000110619 ENSG00000278191	833	1	0	0	CARS1	CARS CYSRS MCDDBH MDBH MGC:11246	protein-coding	11p15.4	cysteinyl-tRNA synthetase 1	.	15.5856	15.4583	15.5251	15.3213
sp~Q6P9B6~MEAK7_HUMAN	sp|Q6P9B6|MEAK7_HUMAN	sp|Q6P9B6|MEAK7_HUMAN	__Other	sp|Q6P9B6|MEAK7_HUMAN	1	1	1	sp|Q6P9B6|MEAK7_HUMAN MTOR-associated protein MEAK7 OS=Homo sapiens OX=9606 GN=MEAK7 PE=1 SV=2	1	1	1	1	1.8	1.8	1.8	50.993	456	456	0.0024109	1.2308				3274			-1	0	0	0	1	Q6P9B6 XP_016878999 XP_011521551 XP_016879000 XP_011521550 MEAK7_HUMAN XP_006721303 XP_005256132 NP_065998 ENSP00000343635	---	NCBI/UniProt	ENSG00000140950	57707	1	0	0	MEAK7	EAK7 KIAA1609 TLDC1 mEAK-7	protein-coding	16q24.1	MTOR associated protein, eak-7 homolog	.	15.0435	14.0445	16.1214	14.3555
sp~Q99541~PLIN2_HUMAN	sp|Q99541|PLIN2_HUMAN	sp|Q99541|PLIN2_HUMAN	__Other	sp|Q99541|PLIN2_HUMAN	8	8	8	sp|Q99541|PLIN2_HUMAN Perilipin-2 OS=Homo sapiens OX=9606 GN=PLIN2 PE=1 SV=2	1	8	8	8	26.5	26.5	26.5	48.075	437	437	0	323.31				4632			-1	0	0	0	1	Q99541 NP_001113 ENSP00000276914 PLIN2_HUMAN	---	NCBI/UniProt	ENSG00000147872	123	1	0	0	PLIN2	ADFP ADRP	protein-coding	9p22.1	perilipin 2	.	17.9447	17.977	17.9446	17.8845
sp~P48163~MAOX_HUMAN	sp|P48163|MAOX_HUMAN	sp|P48163|MAOX_HUMAN	__Other	sp|P48163|MAOX_HUMAN	5	5	5	sp|P48163|MAOX_HUMAN NADP-dependent malic enzyme OS=Homo sapiens OX=9606 GN=ME1 PE=1 SV=1	1	5	5	5	14.7	14.7	14.7	64.149	572	572	0	323.31				1734	492	167	-1	0	0	0	1	P48163 NP_002386 MAOX_HUMAN P48163-1 ENSP00000358719	---	NCBI/UniProt	ENSG00000065833	4199	1	0	0	ME1	HUMNDME MES	protein-coding	6q14.2	malic enzyme 1	.	17.7619	17.64	17.6482	17.4893
sp~Q70E73~RAPH1_HUMAN	sp|Q70E73|RAPH1_HUMAN	sp|Q70E73|RAPH1_HUMAN	__Other	sp|Q70E73|RAPH1_HUMAN	3	3	3	sp|Q70E73|RAPH1_HUMAN Ras-associated and pleckstrin homology domains-containing protein 1 OS=Homo sapiens OX=9606 GN=RAPH1 PE=1 SV=3	1	3	3	3	3	3	3	135.25	1250	1250	0	9.427				3375			-1	0	0	0	1	Q70E73 ENSP00000316543 Q70E73-10 NP_998754 RAPH1_HUMAN	---	NCBI/UniProt	ENSG00000173166	65059	1	0	0	RAPH1	ALS2CR18 ALS2CR9 LPD PREL-2 PREL2 RMO1 RalGDS/AF-6	protein-coding	2q33.2	Ras association (RalGDS/AF-6) and pleckstrin homology domains 1	.	15.6019	15.6249	15.5471	15.5242
sp~O43665~RGS10_HUMAN	sp|O43665|RGS10_HUMAN	sp|O43665|RGS10_HUMAN	__Other	sp|O43665|RGS10_HUMAN	5	5	5	sp|O43665|RGS10_HUMAN Regulator of G-protein signaling 10 OS=Homo sapiens OX=9606 GN=RGS10 PE=1 SV=3	1	5	5	5	27.6	27.6	27.6	21.21	181	181	0	323.31				459			-1	0	0	0	1	O43665 NP_001005339 O43665-3 RGS10_HUMAN ENSP00000358099	---	NCBI/UniProt	ENSG00000148908	6001	1	0	0	RGS10	---	protein-coding	10q26.11	regulator of G-protein signaling 10	.	16.6152	16.4854	16.5425	16.4216
sp~O43396~TXNL1_HUMAN	sp|O43396|TXNL1_HUMAN	sp|O43396|TXNL1_HUMAN	__Other	sp|O43396|TXNL1_HUMAN	5	5	5	sp|O43396|TXNL1_HUMAN Thioredoxin-like protein 1 OS=Homo sapiens OX=9606 GN=TXNL1 PE=1 SV=3	1	5	5	5	26	26	26	32.251	289	289	0	323.31				432	77	204	-1	0	0	0	1	O43396 NP_004777 TXNL1_HUMAN ENSP00000217515	---	NCBI/UniProt	ENSG00000091164	9352	1	0	0	TXNL1	HEL-S-114 TRP32 TXL-1 TXNL Txl	protein-coding	18q21.31	thioredoxin like 1	.	18.2868	18.2026	18.207	18.1038
sp~Q99538~LGMN_HUMAN	sp|Q99538|LGMN_HUMAN	sp|Q99538|LGMN_HUMAN	__Other	sp|Q99538|LGMN_HUMAN	1	1	1	sp|Q99538|LGMN_HUMAN Legumain OS=Homo sapiens OX=9606 GN=LGMN PE=1 SV=1	1	1	1	1	1.8	1.8	1.8	49.411	433	433	0	7.3081				4631			-1	0	0	0	1	Q99538 NP_001008530 XP_016876954 ENSP00000376911 LGMN_HUMAN XP_016876952 ENSP00000334052 NP_005597 Q99538-1 XP_016876953	---	NCBI/UniProt	ENSG00000100600	5641	1	0	0	LGMN	AEP LGMN1 PRSC1	protein-coding	14q32.12	legumain	.	15.9575	15.9171	16.0506	15.9704
sp~O76039~CDKL5_HUMAN	sp|O76039|CDKL5_HUMAN	sp|O76039|CDKL5_HUMAN	__Other	sp|O76039|CDKL5_HUMAN	1	1	1	sp|O76039|CDKL5_HUMAN Cyclin-dependent kinase-like 5 OS=Homo sapiens OX=9606 GN=CDKL5 PE=1 SV=2	1	1	1	1	1	1	1	107.52	960	960	1	-2	+			712	123	949	-1	0	0	0	1	O76039 O76039-2 CDKL5_HUMAN NP_001310218 ENSP00000485244	---	NCBI/UniProt	ENSG00000008086	6792	1	0	0	CDKL5	CFAP247 DEE2 EIEE2 ISSX STK9	protein-coding	Xp22.13	cyclin dependent kinase like 5	.	14.7979	14.811	14.8478	14.8204
sp~Q5JTD0~TJAP1_HUMAN	sp|Q5JTD0|TJAP1_HUMAN	sp|Q5JTD0|TJAP1_HUMAN	__Other	sp|Q5JTD0|TJAP1_HUMAN	3	3	3	sp|Q5JTD0|TJAP1_HUMAN Tight junction-associated protein 1 OS=Homo sapiens OX=9606 GN=TJAP1 PE=1 SV=1	1	3	3	3	6.6	6.6	6.6	61.82	557	557	0	70.297				3035			-1	0	0	0	1	Q5JTD0 XP_006715326 XP_006715325 ENSP00000408769 XP_006715324 XP_011513297 Q5JTD0-1 XP_006715314 XP_006715313 TJAP1_HUMAN ENSP00000361527 NP_001139489 NP_001139488 XP_016866978 NP_001337491 XP_006715320 XP_006715317 ENSP00000361522	---	NCBI/UniProt	ENSG00000137221	93643	1	0	0	TJAP1	PILT TJP4	protein-coding	6p21.1	tight junction associated protein 1	.	15.9662	15.9787	15.9419	15.8573
sp~P48739~PIPNB_HUMAN	sp|P48739|PIPNB_HUMAN	sp|P48739|PIPNB_HUMAN	__Other	sp|P48739|PIPNB_HUMAN	4	3	3	sp|P48739|PIPNB_HUMAN Phosphatidylinositol transfer protein beta isoform OS=Homo sapiens OX=9606 GN=PITPNB PE=1 SV=2	1	4	3	3	10.7	10.7	10.7	31.54	271	271	0	8.3714				1755			-1	0	0	0	1	P48739 NP_036531 ENSP00000334738 PIPNB_HUMAN P48739-1	---	NCBI/UniProt	ENSG00000180957	23760	1	0	0	PITPNB	PI-TP-beta PtdInsTP VIB1B	protein-coding	22q12.1	phosphatidylinositol transfer protein beta	.	16.7253	16.6669	16.5992	16.6542
sp~Q9NRA1~PDGFC_HUMAN	sp|Q9NRA1|PDGFC_HUMAN	sp|Q9NRA1|PDGFC_HUMAN	__Other	sp|Q9NRA1|PDGFC_HUMAN	1	1	1	sp|Q9NRA1|PDGFC_HUMAN Platelet-derived growth factor C OS=Homo sapiens OX=9606 GN=PDGFC PE=1 SV=2	1	1	1	1	5.2	5.2	5.2	39.029	345	345	0.00053333	1.5347				5333			-1	0	0	0	1	Q9NRA1 ENSP00000422464 Q9NRA1-1 NP_057289 PDGFC_HUMAN	GO_0009986 TCSA_GESP	NCBI/UniProt	ENSG00000145431	56034	1	0	1	PDGFC	FALLOTEIN SCDGF	protein-coding	4q32.1	platelet derived growth factor C	.	14.6832	14.4759	15.1816	14.5114
sp~Q8WV22~NSE1_HUMAN	sp|Q8WV22|NSE1_HUMAN	sp|Q8WV22|NSE1_HUMAN	__Other	sp|Q8WV22|NSE1_HUMAN	1	1	1	sp|Q8WV22|NSE1_HUMAN Non-structural maintenance of chromosomes element 1 homolog OS=Homo sapiens OX=9606 GN=NSMCE1 PE=1 SV=5	1	1	1	1	3	3	3	30.855	266	266	0.0096785	0.76053				4063			-1	0	0	0	1	Q8WV22 NSE1_HUMAN NP_659547 ENSP00000355077 XP_006721086	---	NCBI/UniProt	ENSG00000169189	197370	1	0	0	NSMCE1	NSE1	protein-coding	16p12.1	NSE1 homolog, SMC5-SMC6 complex component	.	15.9829	15.8552	15.9065	15.7146
sp~Q7L2H7~EIF3M_HUMAN	sp|Q7L2H7|EIF3M_HUMAN	sp|Q7L2H7|EIF3M_HUMAN	__Other	sp|Q7L2H7|EIF3M_HUMAN	7	7	7	sp|Q7L2H7|EIF3M_HUMAN Eukaryotic translation initiation factor 3 subunit M OS=Homo sapiens OX=9606 GN=EIF3M PE=1 SV=1	1	7	7	7	20.1	20.1	20.1	42.502	374	374	0	323.31				3405	916	283	-1	0	0	0	1	Q7L2H7 NP_006351 ENSP00000436049 Q7L2H7-1 EIF3M_HUMAN	---	NCBI/UniProt	ENSG00000149100	10480	1	0	0	EIF3M	B5 GA17 PCID1 TANGO7 hfl-B5	protein-coding	11p13	eukaryotic translation initiation factor 3 subunit M	.	18.6499	18.6099	18.6309	18.5457
sp~P62487~RPB7_HUMAN	sp|P62487|RPB7_HUMAN	sp|P62487|RPB7_HUMAN	__Other	sp|P62487|RPB7_HUMAN	1	1	1	sp|P62487|RPB7_HUMAN DNA-directed RNA polymerase II subunit RPB7 OS=Homo sapiens OX=9606 GN=POLR2G PE=1 SV=1	1	1	1	1	9.3	9.3	9.3	19.294	172	172	0	49.194				2112			-1	0	0	0	1	P62487 ENSP00000301788 RPB7_HUMAN NP_002687	---	NCBI/UniProt	ENSG00000168002	5436	1	0	0	POLR2G	RPB19 RPB7 hRPB19 hsRPB7	protein-coding	11q12.3	RNA polymerase II subunit G	.	13.3179	12.9657	13.1539	12.7301
sp~Q15398~DLGP5_HUMAN	sp|Q15398|DLGP5_HUMAN	sp|Q15398|DLGP5_HUMAN	__Other	sp|Q15398|DLGP5_HUMAN	2	2	2	sp|Q15398|DLGP5_HUMAN Disks large-associated protein 5 OS=Homo sapiens OX=9606 GN=DLGAP5 PE=1 SV=2	1	2	2	2	4	4	4	95.114	846	846	0	72.196				2779			-1	0	0	0	1	Q15398 ENSP00000247191 DLGP5_HUMAN NP_055565 Q15398-2 XP_016877329	---	NCBI/UniProt	ENSG00000126787	9787	1	0	0	DLGAP5	DLG7 HURP	protein-coding	14q22.3	DLG associated protein 5	.	15.7773	15.8495	15.8265	15.7604
sp~Q9Y4E8~UBP15_HUMAN	sp|Q9Y4E8|UBP15_HUMAN	sp|Q9Y4E8|UBP15_HUMAN	__Other	sp|Q9Y4E8|UBP15_HUMAN	8	8	7	sp|Q9Y4E8|UBP15_HUMAN Ubiquitin carboxyl-terminal hydrolase 15 OS=Homo sapiens OX=9606 GN=USP15 PE=1 SV=3	1	8	8	7	9.9	9.9	9	112.42	981	981	0	183.03				6080	1146	122	-1	0	0	0	1	Q9Y4E8 ENSP00000280377 UBP15_HUMAN NP_001239007 Q9Y4E8-1	---	NCBI/UniProt	ENSG00000135655	9958	1	0	0	USP15	UNPH-2 UNPH4	protein-coding	12q14.1	ubiquitin specific peptidase 15	.	18.429	18.296	18.3569	18.3072
sp~Q14790~CASP8_HUMAN	sp|Q14790|CASP8_HUMAN	sp|Q14790|CASP8_HUMAN	__Other	sp|Q14790|CASP8_HUMAN	7	7	7	sp|Q14790|CASP8_HUMAN Caspase-8 OS=Homo sapiens OX=9606 GN=CASP8 PE=1 SV=1	1	7	7	7	23.2	23.2	23.2	55.391	479	479	0	323.31				2685			-1	0	0	0	1	Q14790 XP_005246948 XP_005246945 XP_005246947 XP_006712853 ENSP00000412523 XP_006712852 NP_001358980 Q14790-1 ENSP00000501268 CASP8_HUMAN XP_005246944 XP_005246946 NP_203519	---	NCBI/UniProt	ENSG00000064012	841	1	0	0	CASP8	ALPS2B CAP4 Casp-8 FLICE MACH MCH5	protein-coding	2q33.1	caspase 8	.	17.9183	17.8443	17.8665	17.7918
sp~P08243~ASNS_HUMAN	sp|P08243|ASNS_HUMAN	sp|P08243|ASNS_HUMAN	__Other	sp|P08243|ASNS_HUMAN	6	6	6	sp|P08243|ASNS_HUMAN Asparagine synthetase [glutamine-hydrolyzing] OS=Homo sapiens OX=9606 GN=ASNS PE=1 SV=4	1	6	6	6	14.1	14.1	14.1	64.369	561	561	0	202.73				1027	194	538	-1	0	0	0	1	P08243 NP_899199 NP_597680 NP_001664 ENSP00000175506 P08243-1 ASNS_HUMAN ENSP00000377846 ENSP00000377845	---	NCBI/UniProt	ENSG00000070669	440	1	0	0	ASNS	ASNSD TS11	protein-coding	7q21.3	asparagine synthetase (glutamine-hydrolyzing)	.	17.9302	17.9034	17.9129	17.9448
sp~Q96GG9~DCNL1_HUMAN	sp|Q96GG9|DCNL1_HUMAN	sp|Q96GG9|DCNL1_HUMAN	__Other	sp|Q96GG9|DCNL1_HUMAN	2	2	2	sp|Q96GG9|DCNL1_HUMAN DCN1-like protein 1 OS=Homo sapiens OX=9606 GN=DCUN1D1 PE=1 SV=1	1	2	2	2	7.3	7.3	7.3	30.124	259	259	0	6.8567				4402			-1	0	0	0	1	Q96GG9 ENSP00000419359 ENSP00000292782 NP_001295030 NP_065691 DCNL1_HUMAN	---	NCBI/UniProt	ENSG00000043093	54165	1	0	0	DCUN1D1	DCNL1 DCUN1L1 RP42 SCCRO SCRO Tes3	protein-coding	3q26.33	defective in cullin neddylation 1 domain containing 1	.	16.8811	16.8034	16.7727	16.7763
sp~Q7Z422~SZRD1_HUMAN	sp|Q7Z422|SZRD1_HUMAN	sp|Q7Z422|SZRD1_HUMAN	__Other	sp|Q7Z422|SZRD1_HUMAN	1	1	1	sp|Q7Z422|SZRD1_HUMAN SUZ domain-containing protein 1 OS=Homo sapiens OX=9606 GN=SZRD1 PE=1 SV=1	1	1	1	1	5.3	5.3	5.3	16.997	152	152	0.0044023	1.0773				3450			-1	0	0	0	1	Q7Z422 ENSP00000383866 Q7Z422-1 SZRD1_HUMAN NP_001108072	---	NCBI/UniProt	ENSG00000055070	26099	1	0	0	SZRD1	C1orf144	protein-coding	1p36.13	SUZ RNA binding domain containing 1	.	13.1717	12.8406	12.9685	12.6836
sp~P15880~RS2_HUMAN	sp|P15880|RS2_HUMAN	sp|P15880|RS2_HUMAN	__Other	sp|P15880|RS2_HUMAN	8	8	8	sp|P15880|RS2_HUMAN 40S ribosomal protein S2 OS=Homo sapiens OX=9606 GN=RPS2 PE=1 SV=2	1	8	8	8	30	30	30	31.324	293	293	0	313.85				1204	276;277	215;216	-1	0	0	0	1	P15880 NP_002943 ENSP00000341885 RS2_HUMAN	---	NCBI/UniProt	ENSG00000140988	6187	1	0	0	RPS2	LLREP3 S2	protein-coding	16p13.3	ribosomal protein S2	.	20.4252	20.4352	20.4102	20.3745
sp~P17174~AATC_HUMAN	sp|P17174|AATC_HUMAN	sp|P17174|AATC_HUMAN	__Other	sp|P17174|AATC_HUMAN	4	4	4	sp|P17174|AATC_HUMAN Aspartate aminotransferase, cytoplasmic OS=Homo sapiens OX=9606 GN=GOT1 PE=1 SV=3	1	4	4	4	14.3	14.3	14.3	46.247	413	413	0	286.47				1234	290	288	-1	0	0	0	1	P17174 ENSP00000359539 P17174-1 NP_002070 AATC_HUMAN	---	NCBI/UniProt	ENSG00000120053	2805	1	0	0	GOT1	AST1 ASTQTL1 GIG18 cAspAT cCAT	protein-coding	10q24.2	glutamic-oxaloacetic transaminase 1	.	18.1697	18.1629	18.089	18.0742
sp~O00299~CLIC1_HUMAN	sp|O00299|CLIC1_HUMAN	sp|O00299|CLIC1_HUMAN	__Other	sp|O00299|CLIC1_HUMAN	3	3	3	sp|O00299|CLIC1_HUMAN Chloride intracellular channel protein 1 OS=Homo sapiens OX=9606 GN=CLIC1 PE=1 SV=4	1	3	3	3	16.2	16.2	16.2	26.922	241	241	0	307.33				214			-1	0	0	0	1	O00299 NP_001274523 CLIC1_HUMAN NP_001279 ENSP00000479808 ENSP00000364940 ENSP00000364935 NP_001274522	---	NCBI/UniProt	ENSG00000206394 ENSG00000213719 ENSG00000223639 ENSG00000226248 ENSG00000226417 ENSG00000226651 ENSG00000230685	1192	1	0	0	CLIC1	CL1C1 CLCNL1 G6 NCC27	protein-coding	6p21.33	chloride intracellular channel 1	.	18.2219	18.1181	18.1664	17.9086
sp~P05386~RLA1_HUMAN	sp|P05386|RLA1_HUMAN	sp|P05386|RLA1_HUMAN	__Other	sp|P05386|RLA1_HUMAN	1	1	1	sp|P05386|RLA1_HUMAN 60S acidic ribosomal protein P1 OS=Homo sapiens OX=9606 GN=RPLP1 PE=1 SV=1	1	1	1	1	14	14	14	11.514	114	114	0	35.455				962			-1	0	0	0	1	P05386 P05386-1 ENSP00000346037 RLA1_HUMAN NP_000994	---	NCBI/UniProt	ENSG00000137818	6176	1	0	0	RPLP1	LP1 P1 RPP1	protein-coding	15q23	ribosomal protein lateral stalk subunit P1	.	15.7472	15.687	15.7679	15.6574
sp~Q6IBS0~TWF2_HUMAN	sp|Q6IBS0|TWF2_HUMAN	sp|Q6IBS0|TWF2_HUMAN	__Other	sp|Q6IBS0|TWF2_HUMAN	8	8	7	sp|Q6IBS0|TWF2_HUMAN Twinfilin-2 OS=Homo sapiens OX=9606 GN=TWF2 PE=1 SV=2	1	8	8	7	30.4	30.4	28.4	39.548	349	349	0	323.31				3202			-1	0	0	0	1	Q6IBS0 TWF2_HUMAN ENSP00000303908 NP_009215	---	NCBI/UniProt	ENSG00000247596	11344	1	0	0	TWF2	A6RP A6r MSTP011 PTK9L	protein-coding	3p21.2	twinfilin actin binding protein 2	.	17.4825	17.2616	17.4201	17.2094
sp~Q8IWX8~CHERP_HUMAN	sp|Q8IWX8|CHERP_HUMAN	sp|Q8IWX8|CHERP_HUMAN	__Other	sp|Q8IWX8|CHERP_HUMAN	5	5	5	sp|Q8IWX8|CHERP_HUMAN Calcium homeostasis endoplasmic reticulum protein OS=Homo sapiens OX=9606 GN=CHERP PE=1 SV=3	1	5	5	5	6	6	6	103.7	916	916	0	312.47				3659			-1	0	0	0	1	Q8IWX8 ENSP00000439856 NP_006378 CHERP_HUMAN	---	NCBI/UniProt	ENSG00000085872	10523	1	0	0	CHERP	DAN16 SCAF6 SRA1	protein-coding	19p13.11	calcium homeostasis endoplasmic reticulum protein	.	16.8703	16.8271	16.8829	16.8121
sp~P0DI81~TPC2A_HUMAN;sp~P0DI82~TPC2B_HUMAN	sp|P0DI82|TPC2B_HUMAN;sp|P0DI81|TPC2A_HUMAN	sp|P0DI81|TPC2A_HUMAN;sp|P0DI82|TPC2B_HUMAN	__Other	sp|P0DI81|TPC2A_HUMAN;sp|P0DI82|TPC2B_HUMAN	1;1	1;1	1;1	sp|P0DI82|TPC2B_HUMAN Trafficking protein particle complex subunit 2B OS=Homo sapiens OX=9606 GN=TRAPPC2B PE=1 SV=1;sp|P0DI81|TPC2A_HUMAN Trafficking protein particle complex subunit 2 OS=Homo sapiens OX=9606 GN=TRAPPC2 PE=1 SV=1	2	1	1	1	5.7	5.7	5.7	16.445	140	140;140	0	2.0705				1076			-1;-1	0	0	0	1	P0DI81 P0DI82 NP_055378 TPC2B_HUMAN NP_001011658 TPC2A_HUMAN ENSP00000369953 XP_011543867 XP_011543868 ENSP00000442778 ENSP00000392495 NP_001342133 P0DI81-1 ENSP00000352708 ENSP00000508155	---	NCBI/UniProt	ENSG00000196459 ENSG00000256060	6399 10597	2	5	0	TRAPPC2 TRAPPC2B	MIP2A SEDL SEDT TRAPPC2P1 TRS20 ZNF547L hYP38334 MIP-2A SEDLP SEDLP1	protein-coding	Xp22.2!19q13.43	trafficking protein particle complex subunit 2 ||| trafficking protein particle complex subunit 2B	.	12.5685	12.6931	12.6218	12.4324
sp~P48059~LIMS1_HUMAN;sp~Q7Z4I7~LIMS2_HUMAN	sp|P48059|LIMS1_HUMAN;sp|Q7Z4I7|LIMS2_HUMAN	sp|P48059|LIMS1_HUMAN;sp|Q7Z4I7|LIMS2_HUMAN	__Other	sp|P48059|LIMS1_HUMAN	4;1	4;1	4;1	sp|P48059|LIMS1_HUMAN LIM and senescent cell antigen-like-containing domain protein 1 OS=Homo sapiens OX=9606 GN=LIMS1 PE=1 SV=4	2	4	4	4	8.9	8.9	8.9	37.251	325	325;341	0	6.6221				1732			-1;-1	0	0	0	1	P48059 Q7Z4I7 ENSP00000376987 LIMS2_HUMAN NP_001180417 NP_001154875 Q7Z4I7-1 P48059-1 ENSP00000331775 LIMS1_HUMAN NP_004978 ENSP00000347240	---	NCBI/UniProt	ENSG00000169756 ENSG00000072163	3987 55679	2	2	0	LIMS1 LIMS2	PINCH PINCH-1 PINCH1 LGMD2W MDRCMTT PINCH-2 PINCH2	protein-coding	2q12.3!2q14.3	LIM zinc finger domain containing 1 ||| LIM zinc finger domain containing 2	.	17.3472	17.2835	17.316	17.2407
sp~Q9BY11~PACN1_HUMAN;sp~Q9UNF0~PACN2_HUMAN	sp|Q9UNF0|PACN2_HUMAN;sp|Q9BY11|PACN1_HUMAN	sp|Q9BY11|PACN1_HUMAN;sp|Q9UNF0|PACN2_HUMAN	__Other	sp|Q9UNF0|PACN2_HUMAN	7;1	7;1	7;1	sp|Q9UNF0|PACN2_HUMAN Protein kinase C and casein kinase substrate in neurons protein 2 OS=Homo sapiens OX=9606 GN=PACSIN2 PE=1 SV=2	2	7	7	7	12.6	12.6	12.6	55.738	486	486;444	0	25.969				5886			-1;-1	0	0	0	1	Q9BY11 Q9UNF0 ENSP00000385372 NP_065855 ENSP00000439639 PACN2_HUMAN NP_009160 NP_001186512 ENSP00000263246 XP_011512843 ENSP00000244458 Q9UNF0-1 NP_001171899 PACN1_HUMAN	---	NCBI/UniProt	ENSG00000124507 ENSG00000100266	29993 11252	2	5	0	PACSIN1 PACSIN2	SDPI SDPII	protein-coding	6p21.31!22q13.2	protein kinase C and casein kinase substrate in neurons 1 ||| protein kinase C and casein kinase substrate in neurons 2	.	18.2305	18.2211	18.1642	18.2769
sp~Q5TFE4~NT5D1_HUMAN	sp|Q5TFE4|NT5D1_HUMAN	sp|Q5TFE4|NT5D1_HUMAN	__Other	sp|Q5TFE4|NT5D1_HUMAN	3	3	3	sp|Q5TFE4|NT5D1_HUMAN 5-nucleotidase domain-containing protein 1 OS=Homo sapiens OX=9606 GN=NT5DC1 PE=1 SV=1	1	3	3	3	8.1	8.1	8.1	51.844	455	455	0	7.1973				3108			-1	0	0	0	1	Q5TFE4 Q5TFE4-1 NT5D1_HUMAN NP_689942 ENSP00000326858	---	NCBI/UniProt	ENSG00000178425	221294	1	0	0	NT5DC1	C6orf200 LP2642 NT5C2L1	protein-coding	6q22.1	5'-nucleotidase domain containing 1	.	15.6342	15.5864	15.4857	15.4704
sp~P61353~RL27_HUMAN	sp|P61353|RL27_HUMAN	sp|P61353|RL27_HUMAN	__Other	sp|P61353|RL27_HUMAN	4	4	4	sp|P61353|RL27_HUMAN 60S ribosomal protein L27 OS=Homo sapiens OX=9606 GN=RPL27 PE=1 SV=2	1	4	4	4	22.8	22.8	22.8	15.798	136	136	0	6.6085				2066	590	57	-1	0	0	0	1	P61353 NP_001336850 NP_000979 NP_001336851 ENSP00000253788 ENSP00000467587 RL27_HUMAN ENSP00000464813	---	NCBI/UniProt	ENSG00000131469	6155	1	0	0	RPL27	DBA16 L27	protein-coding	17q21.31	ribosomal protein L27	.	18.2075	18.0468	18.1309	18.0842
sp~Q9Y496~KIF3A_HUMAN	sp|Q9Y496|KIF3A_HUMAN	sp|Q9Y496|KIF3A_HUMAN	__Other	sp|Q9Y496|KIF3A_HUMAN	3	3	3	sp|Q9Y496|KIF3A_HUMAN Kinesin-like protein KIF3A OS=Homo sapiens OX=9606 GN=KIF3A PE=1 SV=4	1	3	3	3	5.2	5.2	5.2	80.04	699	699	0	63.289				6067			-1	0	0	0	1	Q9Y496 NP_001287721 ENSP00000368009 KIF3A_HUMAN ENSP00000385808 NP_008985 NP_001287720 ENSP00000368020	---	NCBI/UniProt	ENSG00000131437	11127	1	0	0	KIF3A	FLA10 KLP-20	protein-coding	5q31.1	kinesin family member 3A	.	15.7391	15.6461	15.7281	15.5427
sp~P49588~SYAC_HUMAN	sp|P49588|SYAC_HUMAN	sp|P49588|SYAC_HUMAN	__Other	sp|P49588|SYAC_HUMAN	9	9	9	sp|P49588|SYAC_HUMAN Alanine--tRNA ligase, cytoplasmic OS=Homo sapiens OX=9606 GN=AARS1 PE=1 SV=2	1	9	9	9	11.3	11.3	11.3	106.81	968	968	0	168.79				1782	506;507;508	293;438;659	-1	0	0	0	1	P49588 ENSP00000261772 SYAC_HUMAN NP_001596 P49588-1	---	NCBI/UniProt	ENSG00000090861	16	1	0	0	AARS1	AARS CMT2N DEE29 EIEE29	protein-coding	16q22.1	alanyl-tRNA synthetase 1	.	19.1112	19.0511	19.0613	18.9805
sp~P55039~DRG2_HUMAN	sp|P55039|DRG2_HUMAN	sp|P55039|DRG2_HUMAN	__Other	sp|P55039|DRG2_HUMAN	2	2	2	sp|P55039|DRG2_HUMAN Developmentally-regulated GTP-binding protein 2 OS=Homo sapiens OX=9606 GN=DRG2 PE=1 SV=1	1	2	2	2	8.2	8.2	8.2	40.746	364	364	0	16.469				1967			-1	0	0	0	1	P55039 DRG2_HUMAN NP_001379 ENSP00000225729	---	NCBI/UniProt	ENSG00000108591	1819	1	0	0	DRG2	---	protein-coding	17p11.2	developmentally regulated GTP binding protein 2	.	16.3571	16.3374	16.195	16.3415
sp~Q71RC2~LARP4_HUMAN	sp|Q71RC2|LARP4_HUMAN	sp|Q71RC2|LARP4_HUMAN	__Other	sp|Q71RC2|LARP4_HUMAN	3	3	3	sp|Q71RC2|LARP4_HUMAN La-related protein 4 OS=Homo sapiens OX=9606 GN=LARP4 PE=1 SV=3	1	3	3	3	5.8	5.8	5.8	80.595	724	724	0	314.93				3386			-1	0	0	0	1	Q71RC2 NP_001339241 XP_011536140 NP_001339240 Q71RC2-1 XP_016874243 XP_016874242 NP_001339243 LARP4_HUMAN XP_016874240 NP_001339238 NP_001339242	---	NCBI/UniProt	ENSG00000161813	113251	1	0	0	LARP4	PP13296	protein-coding	12q13.12	La ribonucleoprotein 4	.	16.0787	16.0681	16.0813	16.0317
sp~Q96P70~IPO9_HUMAN	sp|Q96P70|IPO9_HUMAN	sp|Q96P70|IPO9_HUMAN	__Other	sp|Q96P70|IPO9_HUMAN	4	4	4	sp|Q96P70|IPO9_HUMAN Importin-9 OS=Homo sapiens OX=9606 GN=IPO9 PE=1 SV=3	1	4	4	4	4.7	4.7	4.7	115.96	1041	1041	0	301.74				4532			-1	0	0	0	1	Q96P70 ENSP00000354742 NP_060555 IPO9_HUMAN	---	NCBI/UniProt	ENSG00000198700	55705	1	0	0	IPO9	Imp9	protein-coding	1q32.1	importin 9	.	15.2905	15.2009	15.1888	15.0374
sp~P21980~TGM2_HUMAN	sp|P21980|TGM2_HUMAN	sp|P21980|TGM2_HUMAN	__Other	sp|P21980|TGM2_HUMAN	10	10	10	sp|P21980|TGM2_HUMAN Protein-glutamine gamma-glutamyltransferase 2 OS=Homo sapiens OX=9606 GN=TGM2 PE=1 SV=2	1	10	10	10	14.1	14.1	14.1	77.328	687	687	0	210.33				1330	335;336	652;659	-1	0	0	0	1	P21980 P21980-1 TGM2_HUMAN NP_004604 NP_001310245 XP_011527330 ENSP00000355330	---	NCBI/UniProt	ENSG00000198959	7052	1	0	0	TGM2	G(h) TG(C) TGC hTG2 tTG	protein-coding	20q11.23	transglutaminase 2	.	18.2195	18.0244	18.0898	17.972
sp~P10768~ESTD_HUMAN	sp|P10768|ESTD_HUMAN	sp|P10768|ESTD_HUMAN	__Other	sp|P10768|ESTD_HUMAN	2	2	2	sp|P10768|ESTD_HUMAN S-formylglutathione hydrolase OS=Homo sapiens OX=9606 GN=ESD PE=1 SV=2	1	2	2	2	5.3	5.3	5.3	31.462	282	282	0	41.591				1099			-1	0	0	0	1	P10768 ENSP00000367992 ENSP00000476193 ESTD_HUMAN NP_001975 XP_005266335 XP_011533256	---	NCBI/UniProt	ENSG00000139684	2098	1	0	0	ESD	FGH	protein-coding	13q14.2	esterase D	.	17.7832	17.7426	17.8057	17.7083
sp~Q9GZZ1~NAA50_HUMAN	sp|Q9GZZ1|NAA50_HUMAN	sp|Q9GZZ1|NAA50_HUMAN	__Other	sp|Q9GZZ1|NAA50_HUMAN	6	6	6	sp|Q9GZZ1|NAA50_HUMAN N-alpha-acetyltransferase 50 OS=Homo sapiens OX=9606 GN=NAA50 PE=1 SV=1	1	6	6	6	29	29	29	19.398	169	169	0	28.314				4976	1030	75	-1	0	0	0	1	Q9GZZ1 Q9GZZ1-1 NAA50_HUMAN ENSP00000240922 NP_079422	---	NCBI/UniProt	ENSG00000121579	80218	1	0	0	NAA50	MAK3 NAT13 NAT13P NAT5 NAT5P SAN hNaa50p	protein-coding	3q13.31	N-alpha-acetyltransferase 50, NatE catalytic subunit	.	17.6714	17.6102	17.6527	17.4877
sp~Q96C19~EFHD2_HUMAN;sp~Q9BUP0~EFHD1_HUMAN	sp|Q96C19|EFHD2_HUMAN;sp|Q9BUP0|EFHD1_HUMAN	sp|Q96C19|EFHD2_HUMAN;sp|Q9BUP0|EFHD1_HUMAN	__Other	sp|Q96C19|EFHD2_HUMAN	3;1	3;1	3;1	sp|Q96C19|EFHD2_HUMAN EF-hand domain-containing protein D2 OS=Homo sapiens OX=9606 GN=EFHD2 PE=1 SV=1	2	3	3	3	12.9	12.9	12.9	26.697	240	240;239	0	6.0124				4294			-1;-1	0	0	0	1	Q9BUP0 Q96C19 EFHD2_HUMAN EFHD1_HUMAN NP_077305 ENSP00000365147 NP_001295324 Q9BUP0-1 ENSP00000386243	---	NCBI/UniProt	ENSG00000115468 ENSG00000142634	80303 79180	2	5	0	EFHD1 EFHD2	MST133 MSTP133 PP3051 SWS2 SWS1	protein-coding	2q37.1!1p36.21	EF-hand domain family member D1 ||| EF-hand domain family member D2	.	16.8334	16.6064	16.8251	16.4134
sp~Q8TDB6~DTX3L_HUMAN	sp|Q8TDB6|DTX3L_HUMAN	sp|Q8TDB6|DTX3L_HUMAN	__Other	sp|Q8TDB6|DTX3L_HUMAN	7	7	7	sp|Q8TDB6|DTX3L_HUMAN E3 ubiquitin-protein ligase DTX3L OS=Homo sapiens OX=9606 GN=DTX3L PE=1 SV=1	1	7	7	7	11.8	11.8	11.8	83.553	740	740	0	162.86				3994			-1	0	0	0	1	Q8TDB6 ENSP00000296161 DTX3L_HUMAN Q8TDB6-1 NP_612144	---	NCBI/UniProt	ENSG00000163840	151636	1	0	0	DTX3L	BBAP RNF143	protein-coding	3q21.1	deltex E3 ubiquitin ligase 3L	.	17.3509	17.3561	17.3404	17.21
sp~Q04760~LGUL_HUMAN	sp|Q04760|LGUL_HUMAN	sp|Q04760|LGUL_HUMAN	__Other	sp|Q04760|LGUL_HUMAN	4	4	4	sp|Q04760|LGUL_HUMAN Lactoylglutathione lyase OS=Homo sapiens OX=9606 GN=GLO1 PE=1 SV=4	1	4	4	4	27.2	27.2	27.2	20.777	184	184	0	23.159				2314	695	55	-1	0	0	0	1	Q04760 Q04760-1 LGUL_HUMAN ENSP00000362463 NP_006699	---	NCBI/UniProt	ENSG00000124767	2739	1	0	0	GLO1	GLOD1 GLYI HEL-S-74	protein-coding	6p21.2	glyoxalase I	.	17.9232	17.8195	17.8351	17.7203
sp~Q9NYJ1~COA4_HUMAN	sp|Q9NYJ1|COA4_HUMAN	sp|Q9NYJ1|COA4_HUMAN	__Other	sp|Q9NYJ1|COA4_HUMAN	3	3	3	sp|Q9NYJ1|COA4_HUMAN Cytochrome c oxidase assembly factor 4 homolog, mitochondrial OS=Homo sapiens OX=9606 GN=COA4 PE=1 SV=2	1	3	3	3	28.7	28.7	28.7	10.134	87	87	0	7.4508				5523			-1	0	0	0	1	Q9NYJ1 NP_057649 Q9NYJ1-1 XP_016873373 COA4_HUMAN ENSP00000347919 ENSP00000437772	---	NCBI/UniProt	ENSG00000181924	51287	1	0	0	COA4	CHCHD8 CMC3 E2IG2	protein-coding	11q13.4	cytochrome c oxidase assembly factor 4 homolog	.	14.5657	14.4091	14.4284	14.3184
sp~Q14320~FA50A_HUMAN	sp|Q14320|FA50A_HUMAN	sp|Q14320|FA50A_HUMAN	__Other	sp|Q14320|FA50A_HUMAN	2	2	1	sp|Q14320|FA50A_HUMAN Protein FAM50A OS=Homo sapiens OX=9606 GN=FAM50A PE=1 SV=2	1	2	2	1	9.1	9.1	3.2	40.241	339	339	0	99.159				2638	789	223	-1	0	0	0	1	Q14320 NP_004690 ENSP00000377225 FA50A_HUMAN	---	NCBI/UniProt	ENSG00000071859	9130	1	0	0	FAM50A	9F DXS9928E HXC-26 HXC26 MRXSA XAP5	protein-coding	Xq28	family with sequence similarity 50 member A	.	16.9333	16.8813	16.9047	16.8319
sp~Q9UHW5~GPN3_HUMAN	sp|Q9UHW5|GPN3_HUMAN	sp|Q9UHW5|GPN3_HUMAN	__Other	sp|Q9UHW5|GPN3_HUMAN	1	1	1	sp|Q9UHW5|GPN3_HUMAN GPN-loop GTPase 3 OS=Homo sapiens OX=9606 GN=GPN3 PE=1 SV=2	1	1	1	1	4.6	4.6	4.6	32.761	284	284	0	5.2248				5741			-1	0	0	0	1	Q9UHW5 ENSP00000228827 GPN3_HUMAN NP_057385 Q9UHW5-1	---	NCBI/UniProt	ENSG00000111231	51184	1	0	0	GPN3	ATPBD1C	protein-coding	12q24.11	GPN-loop GTPase 3	.	14.8757	14.8793	14.9409	14.8136
sp~O75131~CPNE3_HUMAN	sp|O75131|CPNE3_HUMAN	sp|O75131|CPNE3_HUMAN	__Other	sp|O75131|CPNE3_HUMAN	6	6	6	sp|O75131|CPNE3_HUMAN Copine-3 OS=Homo sapiens OX=9606 GN=CPNE3 PE=1 SV=1	1	6	6	6	18.1	18.1	18.1	60.13	537	537	0	323.31				589			-1	0	0	0	1	O75131 NP_003900 XP_016869434 XP_005251150 ENSP00000477590 CPNE3_HUMAN	---	NCBI/UniProt	ENSG00000085719	8895	1	0	0	CPNE3	CPN3 PRO1071	protein-coding	8q21.3	copine 3	.	16.437	16.3346	16.3607	16.2322
sp~P52739~ZN131_HUMAN	sp|P52739|ZN131_HUMAN	sp|P52739|ZN131_HUMAN	__Other	sp|P52739|ZN131_HUMAN	1	1	1	sp|P52739|ZN131_HUMAN Zinc finger protein 131 OS=Homo sapiens OX=9606 GN=ZNF131 PE=1 SV=2	1	1	1	1	2.9	2.9	2.9	71.421	623	623	0	67.733				1906			-1	0	0	0	1	P52739 P52739-1 NP_001317643 NP_001317637 NP_001317641 ENSP00000426504 NP_001284477 ENSP00000507111 ZN131_HUMAN NP_001317636	---	NCBI/UniProt	ENSG00000172262	7690	1	0	0	ZNF131	ZBTB35 pHZ-10	protein-coding	5p12	zinc finger protein 131	.	14.6998	14.8478	14.9189	14.9701
sp~Q92769~HDAC2_HUMAN	sp|Q92769|HDAC2_HUMAN	sp|Q92769|HDAC2_HUMAN	__Other	sp|Q92769|HDAC2_HUMAN	6	6	3	sp|Q92769|HDAC2_HUMAN Histone deacetylase 2 OS=Homo sapiens OX=9606 GN=HDAC2 PE=1 SV=2	1	6	6	3	11.7	11.7	5.5	55.364	488	488	0	12.897				4178	764	38	-1	0	0	0	1	Q92769 NP_001518 ENSP00000430432 Q92769-1 HDAC2_HUMAN	---	NCBI/UniProt	ENSG00000196591	3066	1	0	0	HDAC2	HD2 KDAC2 RPD3 YAF1	protein-coding	6q21	histone deacetylase 2	.	17.3471	17.3453	17.4198	17.3792
sp~Q8NF91~SYNE1_HUMAN	sp|Q8NF91|SYNE1_HUMAN	sp|Q8NF91|SYNE1_HUMAN	__Other	sp|Q8NF91|SYNE1_HUMAN	3	3	3	sp|Q8NF91|SYNE1_HUMAN Nesprin-1 OS=Homo sapiens OX=9606 GN=SYNE1 PE=1 SV=4	1	3	3	3	0.5	0.5	0.5	1011.1	8797	8797	0	1.9237				3912			-1	0	0	0	1	Q8NF91 Q8NF91-1 NP_001334631 SYNE1_HUMAN ENSP00000346701	---	NCBI/UniProt	ENSG00000131018	23345	1	0	0	SYNE1	8B AMC3 AMCM ARCA1 C6orf98 CPG2 EDMD4 KASH1 MYNE1 Nesp1 SCAR8 dJ45H2.2	protein-coding	6q25.2	spectrin repeat containing nuclear envelope protein 1	.	15.9895	16.0935	16.2435	16.0187
sp~Q9HB07~MYG1_HUMAN	sp|Q9HB07|MYG1_HUMAN	sp|Q9HB07|MYG1_HUMAN	__Other	sp|Q9HB07|MYG1_HUMAN	1	1	1	sp|Q9HB07|MYG1_HUMAN MYG1 exonuclease OS=Homo sapiens OX=9606 GN=MYG1 PE=1 SV=3	1	1	1	1	4.8	4.8	4.8	42.477	376	376	0	134.37				5203			-1	0	0	0	1	Q9HB07 NP_067653 MYG1_HUMAN ENSP00000267103	---	NCBI/UniProt	ENSG00000139637	60314	1	0	0	MYG1	C12orf10 Gamm1 MST024 MSTP024 MYG	protein-coding	12q13.13	MYG1 exonuclease	.	14.4331	14.4008	14.2101	14.1985
sp~O95900~TRUB2_HUMAN	sp|O95900|TRUB2_HUMAN	sp|O95900|TRUB2_HUMAN	__Other	sp|O95900|TRUB2_HUMAN	3	3	3	sp|O95900|TRUB2_HUMAN Pseudouridylate synthase TRUB2, mitochondrial OS=Homo sapiens OX=9606 GN=TRUB2 PE=1 SV=1	1	3	3	3	9.7	9.7	9.7	36.694	331	331	0	12.24				872			-1	0	0	0	1	O95900 NP_001316790 TRUB2_HUMAN O95900-1 NP_001316792	---	NCBI/UniProt	ENSG00000167112	26995	1	0	0	TRUB2	CLONE24922	protein-coding	9q34.11	TruB pseudouridine synthase family member 2	.	16.6662	16.681	16.7578	16.5765
sp~O00303~EIF3F_HUMAN	sp|O00303|EIF3F_HUMAN	sp|O00303|EIF3F_HUMAN	__Other	sp|O00303|EIF3F_HUMAN	4	4	4	sp|O00303|EIF3F_HUMAN Eukaryotic translation initiation factor 3 subunit F OS=Homo sapiens OX=9606 GN=EIF3F PE=1 SV=1	1	4	4	4	13.4	13.4	13.4	37.563	357	357	0	82.895				215	37;38;39	221;228;231	-1	0	0	0	1	O00303 NP_003745 ENSP00000499218 EIF3F_HUMAN	---	NCBI/UniProt	ENSG00000175390	8665	1	0	0	EIF3F	EIF3S5 MRT67 eIF3-p47	protein-coding	11p15.4	eukaryotic translation initiation factor 3 subunit F	.	18.3173	18.23	18.2713	18.2828
sp~O94855~SC24D_HUMAN	sp|O94855|SC24D_HUMAN	sp|O94855|SC24D_HUMAN	__Other	sp|O94855|SC24D_HUMAN	4	3	3	sp|O94855|SC24D_HUMAN Protein transport protein Sec24D OS=Homo sapiens OX=9606 GN=SEC24D PE=1 SV=2	1	4	3	3	4.6	3.2	3.2	113.01	1032	1032	0	41.907				738			-1	0	0	0	1	O94855 O94855-1 ENSP00000280551 SC24D_HUMAN NP_055637	---	NCBI/UniProt	ENSG00000150961	9871	1	0	0	SEC24D	CLCRP2	protein-coding	4q26	SEC24 homolog D, COPII coat complex component	.	16.4249	16.3929	16.3745	16.3587
sp~P41134~ID1_HUMAN	sp|P41134|ID1_HUMAN	sp|P41134|ID1_HUMAN	__Other	sp|P41134|ID1_HUMAN	2	2	2	sp|P41134|ID1_HUMAN DNA-binding protein inhibitor ID-1 OS=Homo sapiens OX=9606 GN=ID1 PE=1 SV=3	1	2	2	2	18.1	18.1	18.1	16.132	155	155	0	18.083				1633			-1	0	0	0	1	P41134 ID1_HUMAN ENSP00000365280 P41134-1 NP_002156	---	NCBI/UniProt	ENSG00000125968	3397	1	0	0	ID1	ID bHLHb24	protein-coding	20q11.21	inhibitor of DNA binding 1, HLH protein	.	15.4872	15.7431	15.7664	15.6001
sp~Q15434~RBMS2_HUMAN	sp|Q15434|RBMS2_HUMAN	sp|Q15434|RBMS2_HUMAN	__Other	sp|Q15434|RBMS2_HUMAN	1	1	1	sp|Q15434|RBMS2_HUMAN RNA-binding motif, single-stranded-interacting protein 2 OS=Homo sapiens OX=9606 GN=RBMS2 PE=1 SV=1	1	1	1	1	4.9	4.9	4.9	43.958	407	407	0	56.963				2786			-1	0	0	0	1	Q15434 XP_006719607 ENSP00000262031 XP_011536942 ENSP00000447426 RBMS2_HUMAN NP_002889	---	NCBI/UniProt	ENSG00000076067	5939	1	0	0	RBMS2	SCR3	protein-coding	12q13.3	RNA binding motif single stranded interacting protein 2	.	13.2097	13.2908	13.4906	13.0413
sp~Q66K74~MAP1S_HUMAN	sp|Q66K74|MAP1S_HUMAN	sp|Q66K74|MAP1S_HUMAN	__Other	sp|Q66K74|MAP1S_HUMAN	6	6	6	sp|Q66K74|MAP1S_HUMAN Microtubule-associated protein 1S OS=Homo sapiens OX=9606 GN=MAP1S PE=1 SV=2	1	6	6	6	10.7	10.7	10.7	112.21	1059	1059	0	243				3162			-1	0	0	0	1	Q66K74 Q66K74-1 MAP1S_HUMAN ENSP00000325313 NP_060644	---	NCBI/UniProt	ENSG00000130479	55201	1	0	0	MAP1S	BPY2IP1 C19orf5 MAP8 VCY2IP-1 VCY2IP1	protein-coding	19p13.11	microtubule associated protein 1S	.	16.6995	16.6349	16.7536	16.6085
sp~Q14168~MPP2_HUMAN	sp|Q14168|MPP2_HUMAN	sp|Q14168|MPP2_HUMAN	__Other	sp|Q14168|MPP2_HUMAN	3	2	2	sp|Q14168|MPP2_HUMAN MAGUK p55 subfamily member 2 OS=Homo sapiens OX=9606 GN=MPP2 PE=1 SV=3	1	3	2	2	6.8	4.7	4.7	64.58	576	576	0	25.602				2618			-1	0	0	0	1	Q14168 NP_001265305 NP_005365 NP_001265300 NP_001265310 ENSP00000428182 ENSP00000480071 ENSP00000478528 MPP2_HUMAN ENSP00000366389 ENSP00000438012 ENSP00000269095 ENSP00000428286 Q14168-1 NP_001265302 NP_001265304 ENSP00000430540 NP_001265301 NP_001265299	---	NCBI/UniProt	ENSG00000108852	4355	1	0	0	MPP2	DLG2	protein-coding	17q21.31	membrane palmitoylated protein 2	.	12.9541	12.9366	13.1119	12.7254
sp~Q9HBM6~TAF9B_HUMAN	sp|Q9HBM6|TAF9B_HUMAN	sp|Q9HBM6|TAF9B_HUMAN	__Other	sp|Q9HBM6|TAF9B_HUMAN	4	4	3	sp|Q9HBM6|TAF9B_HUMAN Transcription initiation factor TFIID subunit 9B OS=Homo sapiens OX=9606 GN=TAF9B PE=1 SV=1	1	4	4	3	29.5	29.5	25.5	27.622	251	251	0	241.6				5220			-1	0	0	0	1	Q9HBM6 ENSP00000339917 NP_057059 TAF9B_HUMAN	---	NCBI/UniProt	ENSG00000187325	51616	1	0	0	TAF9B	DN-7 DN7 TAF9L TAFII31L TFIID-31	protein-coding	Xq21.1	TATA-box binding protein associated factor 9b	.	16.4655	16.443	16.5058	16.3186
sp~Q9UQ80~PA2G4_HUMAN	sp|Q9UQ80|PA2G4_HUMAN	sp|Q9UQ80|PA2G4_HUMAN	__Other	sp|Q9UQ80|PA2G4_HUMAN	9	9	9	sp|Q9UQ80|PA2G4_HUMAN Proliferation-associated protein 2G4 OS=Homo sapiens OX=9606 GN=PA2G4 PE=1 SV=3	1	9	9	9	27.7	27.7	27.7	43.786	394	394	0	323.31				5926	1123	347	-1	0	0	0	1	Q9UQ80 ENSP00000302886 Q9UQ80-1 NP_006182 PA2G4_HUMAN	---	NCBI/UniProt	ENSG00000170515	5036	1	0	0	PA2G4	EBP1 HG4-1 p38-2G4	protein-coding	12q13.2	proliferation-associated 2G4	.	19.2302	19.1993	19.2365	19.1034
sp~Q9BVC3~DCC1_HUMAN	sp|Q9BVC3|DCC1_HUMAN	sp|Q9BVC3|DCC1_HUMAN	__Other	sp|Q9BVC3|DCC1_HUMAN	3	3	3	sp|Q9BVC3|DCC1_HUMAN Sister chromatid cohesion protein DCC1 OS=Homo sapiens OX=9606 GN=DSCC1 PE=1 SV=2	1	3	3	3	8.1	8.1	8.1	44.825	393	393	0	12.977				4825			-1	0	0	0	1	Q9BVC3 ENSP00000322180 DCC1_HUMAN NP_076999	---	NCBI/UniProt	ENSG00000136982	79075	1	0	0	DSCC1	DCC1	protein-coding	8q24.12	DNA replication and sister chromatid cohesion 1	.	16.4649	16.4044	16.4349	16.3455
sp~O75251~NDUS7_HUMAN	sp|O75251|NDUS7_HUMAN	sp|O75251|NDUS7_HUMAN	__Other	sp|O75251|NDUS7_HUMAN	1	1	1	sp|O75251|NDUS7_HUMAN NADH dehydrogenase [ubiquinone] iron-sulfur protein 7, mitochondrial OS=Homo sapiens OX=9606 GN=NDUFS7 PE=1 SV=3	1	1	1	1	3.3	3.3	3.3	23.563	213	213	0.0025694	1.1817				605			-1	0	0	0	1	O75251 NDUS7_HUMAN O75251-1 NP_077718 ENSP00000233627	---	NCBI/UniProt	ENSG00000115286	374291	1	0	0	NDUFS7	CI-20 CI-20KD MC1DN3 MY017 PSST	protein-coding	19p13.3	NADH:ubiquinone oxidoreductase core subunit S7	.	15.2888	15.3609	15.2986	15.551
sp~Q15631~TSN_HUMAN	sp|Q15631|TSN_HUMAN	sp|Q15631|TSN_HUMAN	__Other	sp|Q15631|TSN_HUMAN	2	2	2	sp|Q15631|TSN_HUMAN Translin OS=Homo sapiens OX=9606 GN=TSN PE=1 SV=1	1	2	2	2	15.8	15.8	15.8	26.183	228	228	0	10.615				2804			-1	0	0	0	1	Q15631 NP_004613 Q15631-1 ENSP00000374332 TSN_HUMAN	---	NCBI/UniProt	ENSG00000211460	7247	1	0	0	TSN	BCLF-1 C3PO RCHF1 REHF-1 TBRBP TRSLN	protein-coding	2q14.3	translin	.	15.966	15.9235	16.0066	15.8363
sp~Q5VWJ9~SNX30_HUMAN	sp|Q5VWJ9|SNX30_HUMAN	sp|Q5VWJ9|SNX30_HUMAN	__Other	sp|Q5VWJ9|SNX30_HUMAN	3	3	3	sp|Q5VWJ9|SNX30_HUMAN Sorting nexin-30 OS=Homo sapiens OX=9606 GN=SNX30 PE=1 SV=1	1	3	3	3	8.5	8.5	8.5	49.676	437	437	0	8.4001				3133			-1	0	0	0	1	Q5VWJ9 NP_001013012 SNX30_HUMAN ENSP00000363349	---	NCBI/UniProt	ENSG00000148158	401548	1	0	0	SNX30	ATG24A	protein-coding	9q32	sorting nexin family member 30	.	15.0496	14.9245	15.0325	14.8248
sp~P30520~PURA2_HUMAN;sp~Q8N142~PURA1_HUMAN	sp|P30520|PURA2_HUMAN;sp|Q8N142|PURA1_HUMAN	sp|P30520|PURA2_HUMAN;sp|Q8N142|PURA1_HUMAN	__Other	sp|P30520|PURA2_HUMAN	4;1	4;1	4;1	sp|P30520|PURA2_HUMAN Adenylosuccinate synthetase isozyme 2 OS=Homo sapiens OX=9606 GN=ADSS2 PE=1 SV=3	2	4	4	4	11.6	11.6	11.6	50.097	456	456;457	0	108.48				1482			-1;-1	0	0	0	1	Q8N142 P30520 ENSP00000355493 PURA1_HUMAN NP_689541 NP_001117 Q8N142-1 PURA2_HUMAN ENSP00000331260	---	NCBI/UniProt	ENSG00000185100 ENSG00000035687	122622 159	2	5	0	ADSS1 ADSS2	ADSSL1 MPD5 ADEH ADSS ADSS-2	protein-coding	14q32.33!1q44	adenylosuccinate synthase 1 ||| adenylosuccinate synthase 2	.	17.0286	16.9212	16.9241	16.7885
sp~P40763~STAT3_HUMAN	sp|P40763|STAT3_HUMAN	sp|P40763|STAT3_HUMAN	__Other	sp|P40763|STAT3_HUMAN	6	6	6	sp|P40763|STAT3_HUMAN Signal transducer and activator of transcription 3 OS=Homo sapiens OX=9606 GN=STAT3 PE=1 SV=2	1	6	6	6	11.9	11.9	11.9	88.067	770	770	0	323.31				1624	455	185	-1	0	0	0	1	P40763 NP_001356441 ENSP00000503634 ENSP00000503237 NP_001356446 STAT3_HUMAN ENSP00000467985 NP_001356447 ENSP00000503102 ENSP00000503574 P40763-1 NP_001356442 NP_001356443 ENSP00000467000 NP_001356445	---	NCBI/UniProt	ENSG00000168610	6774	1	0	0	STAT3	ADMIO ADMIO1 APRF HIES	protein-coding	17q21.2	signal transducer and activator of transcription 3	.	16.8975	16.8222	16.7875	16.7824
sp~Q6IA69~NADE_HUMAN	sp|Q6IA69|NADE_HUMAN	sp|Q6IA69|NADE_HUMAN	__Other	sp|Q6IA69|NADE_HUMAN	1	1	1	sp|Q6IA69|NADE_HUMAN Glutamine-dependent NAD(+) synthetase OS=Homo sapiens OX=9606 GN=NADSYN1 PE=1 SV=3	1	1	1	1	1.4	1.4	1.4	79.284	706	706	0.0032357	1.1277				3198			-1	0	0	0	1	Q6IA69 Q6IA69-1 NADE_HUMAN ENSP00000326424 NP_060631	---	NCBI/UniProt	ENSG00000172890	55191	1	0	0	NADSYN1	VCRL3	protein-coding	11q13.4	NAD synthetase 1	.	12.6779	12.5232	12.5437	12.5854
sp~Q6FI81~CPIN1_HUMAN	sp|Q6FI81|CPIN1_HUMAN	sp|Q6FI81|CPIN1_HUMAN	__Other	sp|Q6FI81|CPIN1_HUMAN	6	6	6	sp|Q6FI81|CPIN1_HUMAN Anamorsin OS=Homo sapiens OX=9606 GN=CIAPIN1 PE=1 SV=2	1	6	6	6	27.9	27.9	27.9	33.582	312	312	0	323.31				3193	897	293	-1	0	0	0	1	Q6FI81 NP_001295287 ENSP00000457042 Q6FI81-1 CPIN1_HUMAN	---	NCBI/UniProt	ENSG00000005194	57019	1	0	0	CIAPIN1	Anamorsin CIAE2 DRE2 PRO0915	protein-coding	16q21	cytokine induced apoptosis inhibitor 1	.	18.8922	18.8733	18.8953	18.7979
sp~O95793~STAU1_HUMAN	sp|O95793|STAU1_HUMAN	sp|O95793|STAU1_HUMAN	__Other	sp|O95793|STAU1_HUMAN	7	7	7	sp|O95793|STAU1_HUMAN Double-stranded RNA-binding protein Staufen homolog 1 OS=Homo sapiens OX=9606 GN=STAU1 PE=1 SV=2	1	7	7	7	15.4	15.4	15.4	63.182	577	577	0	315.65				859			-1	0	0	0	1	O95793 NP_001306064 NP_059347 O95793-1 STAU1_HUMAN ENSP00000360922 NP_001309858 NP_001309859	---	NCBI/UniProt	ENSG00000124214	6780	1	0	0	STAU1	PPP1R150 STAU	protein-coding	20q13.13	staufen double-stranded RNA binding protein 1	.	17.6655	17.6464	17.7278	17.5223
sp~Q01844~EWS_HUMAN	sp|Q01844|EWS_HUMAN	sp|Q01844|EWS_HUMAN	__Other	sp|Q01844|EWS_HUMAN	4	4	4	sp|Q01844|EWS_HUMAN RNA-binding protein EWS OS=Homo sapiens OX=9606 GN=EWSR1 PE=1 SV=1	1	4	4	4	11.1	11.1	11.1	68.477	656	656	0	158.3				2269			-1	0	0	0	1	Q01844 Q01844-1 ENSP00000381031 EWS_HUMAN NP_005234	---	NCBI/UniProt	ENSG00000182944	2130	1	0	0	EWSR1	EWS EWS-FLI1 bK984G1.4	protein-coding	22q12.2	EWS RNA binding protein 1	.	17.2425	17.3163	17.3851	17.1998
sp~Q4KWH8~PLCH1_HUMAN	sp|Q4KWH8|PLCH1_HUMAN	sp|Q4KWH8|PLCH1_HUMAN	__Other	sp|Q4KWH8|PLCH1_HUMAN	2	2	2	sp|Q4KWH8|PLCH1_HUMAN 1-phosphatidylinositol 4,5-bisphosphate phosphodiesterase eta-1 OS=Homo sapiens OX=9606 GN=PLCH1 PE=1 SV=1	1	2	2	2	1.7	1.7	1.7	189.22	1693	1693	0	38.357				2965			-1	0	0	0	1	Q4KWH8 NP_001336179 Q4KWH8-1 ENSP00000419100 NP_055811 ENSP00000417502 PLCH1_HUMAN	---	NCBI/UniProt	ENSG00000114805	23007	1	0	0	PLCH1	PLC-eta-1 PLC-L3 PLCL3	protein-coding	3q25.31	phospholipase C eta 1	.	16.299	16.5763	16.6803	16.6986
sp~Q9H4E7~DEFI6_HUMAN	sp|Q9H4E7|DEFI6_HUMAN	sp|Q9H4E7|DEFI6_HUMAN	__Other	sp|Q9H4E7|DEFI6_HUMAN	1	1	1	sp|Q9H4E7|DEFI6_HUMAN Differentially expressed in FDCP 6 homolog OS=Homo sapiens OX=9606 GN=DEF6 PE=1 SV=1	1	1	1	1	1.6	1.6	1.6	73.91	631	631	0	316.63				5080			-1	0	0	0	1	Q9H4E7 DEFI6_HUMAN NP_071330 ENSP00000319831	---	NCBI/UniProt	ENSG00000023892	50619	1	0	0	DEF6	IBP SLAT SWAP70L	protein-coding	6p21.31	DEF6 guanine nucleotide exchange factor	.	14.1561	14.0414	13.9606	13.8438
sp~Q712K3~UB2R2_HUMAN	sp|Q712K3|UB2R2_HUMAN	sp|Q712K3|UB2R2_HUMAN	__Other	sp|Q712K3|UB2R2_HUMAN	3	3	3	sp|Q712K3|UB2R2_HUMAN Ubiquitin-conjugating enzyme E2 R2 OS=Homo sapiens OX=9606 GN=UBE2R2 PE=1 SV=1	1	3	3	3	14.7	14.7	14.7	27.166	238	238	0	215.48				3383			-1	0	0	0	1	Q712K3 UB2R2_HUMAN ENSP00000263228 NP_060281	---	NCBI/UniProt	ENSG00000107341	54926	1	0	0	UBE2R2	CDC34B E2-CDC34B UBC3B	protein-coding	9p13.3	ubiquitin conjugating enzyme E2 R2	.	16.8261	16.7301	16.7093	16.6809
sp~Q9H0C2~ADT4_HUMAN	sp|Q9H0C2|ADT4_HUMAN	sp|Q9H0C2|ADT4_HUMAN	__Other	sp|Q9H0C2|ADT4_HUMAN	1	1	1	sp|Q9H0C2|ADT4_HUMAN ADP/ATP translocase 4 OS=Homo sapiens OX=9606 GN=SLC25A31 PE=1 SV=1	1	1	1	1	3.2	3.2	3.2	35.021	315	315	1	-2	+			4990	1031;1032;1033	250;251;252	-1	0	0	0	1	Q9H0C2 ADT4_HUMAN NP_001305396 ENSP00000281154 NP_112581	---	NCBI/UniProt	ENSG00000151475	83447	1	0	0	SLC25A31	AAC4 ANT-4 ANT4 SFEC35kDa	protein-coding	4q28.1	solute carrier family 25 member 31	.	14.0543	13.8291	14.149	13.4537
sp~P63208~SKP1_HUMAN	sp|P63208|SKP1_HUMAN	sp|P63208|SKP1_HUMAN	__Other	sp|P63208|SKP1_HUMAN	2	2	2	sp|P63208|SKP1_HUMAN S-phase kinase-associated protein 1 OS=Homo sapiens OX=9606 GN=SKP1 PE=1 SV=2	1	2	2	2	19.6	19.6	19.6	18.658	163	163	0	163.94				2152			-1	0	0	0	1	P63208 SKP1_HUMAN NP_733779 P63208-1 ENSP00000231487	---	NCBI/UniProt	ENSG00000113558	6500	1	0	0	SKP1	EMC19 OCP-II OCP2 SKP1A TCEB1L p19A	protein-coding	5q31.1	S-phase kinase associated protein 1	.	15.3461	15.193	15.3364	14.9408
sp~Q9NNX1~TUFT1_HUMAN	sp|Q9NNX1|TUFT1_HUMAN	sp|Q9NNX1|TUFT1_HUMAN	__Other	sp|Q9NNX1|TUFT1_HUMAN	2	2	2	sp|Q9NNX1|TUFT1_HUMAN Tuftelin OS=Homo sapiens OX=9606 GN=TUFT1 PE=1 SV=1	1	2	2	2	7.4	7.4	7.4	44.263	390	390	0	5.8028				5263			-1	0	0	0	1	Q9NNX1 Q9NNX1-1 NP_064512 ENSP00000357842 TUFT1_HUMAN	---	NCBI/UniProt	ENSG00000143367	7286	1	0	0	TUFT1	---	protein-coding	1q21.3	tuftelin 1	.	14.932	14.8086	14.8467	14.5288
sp~P17096~HMGA1_HUMAN	sp|P17096|HMGA1_HUMAN	sp|P17096|HMGA1_HUMAN	__Other	sp|P17096|HMGA1_HUMAN	1	1	1	sp|P17096|HMGA1_HUMAN High mobility group protein HMG-I/HMG-Y OS=Homo sapiens OX=9606 GN=HMGA1 PE=1 SV=3	1	1	1	1	15	15	15	11.676	107	107	0	7.378				1232			-1	0	0	0	1	P17096 NP_665908 NP_001306008 HMGA1_HUMAN P17096-1 ENSP00000399888 NP_001306007 NP_001306010 NP_665906 NP_001306011 ENSP00000308227	---	NCBI/UniProt	ENSG00000137309	3159	1	0	0	HMGA1	HMG-R HMGA1A HMGIY	protein-coding	6p21.31	high mobility group AT-hook 1	.	18.0523	18.0095	18.0391	17.967
sp~P00338~LDHA_HUMAN	sp|P00338|LDHA_HUMAN	sp|P00338|LDHA_HUMAN	__Other	sp|P00338|LDHA_HUMAN	11	11	11	sp|P00338|LDHA_HUMAN L-lactate dehydrogenase A chain OS=Homo sapiens OX=9606 GN=LDHA PE=1 SV=2	1	11	11	11	51.5	51.5	51.5	36.688	332	332	0	323.31				890	136;137;138;139	62;63;264;276	-1	0	0	0	1	P00338 ENSP00000395337 P00338-1 NP_005557 LDHA_HUMAN	---	NCBI/UniProt	ENSG00000134333 ENSG00000288299	3939	1	0	0	LDHA	GSD11 HEL-S-133P LDHM PIG19	protein-coding	11p15.1	lactate dehydrogenase A	.	20.5379	20.3825	20.4514	20.3243
sp~P40261~NNMT_HUMAN	sp|P40261|NNMT_HUMAN	sp|P40261|NNMT_HUMAN	__Other	sp|P40261|NNMT_HUMAN	1	1	1	sp|P40261|NNMT_HUMAN Nicotinamide N-methyltransferase OS=Homo sapiens OX=9606 GN=NNMT PE=1 SV=1	1	1	1	1	3	3	3	29.574	264	264	0.004403	1.0787				1618			-1	0	0	0	1	P40261 NP_001358976 ENSP00000299964 NNMT_HUMAN NP_006160 ENSP00000441434	---	NCBI/UniProt	ENSG00000166741	4837	1	0	0	NNMT	---	protein-coding	11q23.2	nicotinamide N-methyltransferase	.	16.1418	15.8649	16.0382	15.6537
sp~Q5NE16~CATL3_HUMAN	sp|Q5NE16|CATL3_HUMAN	sp|Q5NE16|CATL3_HUMAN	__Other	sp|Q5NE16|CATL3_HUMAN	1	1	1	sp|Q5NE16|CATL3_HUMAN Putative inactive cathepsin L-like protein CTSL3P OS=Homo sapiens OX=9606 GN=CTSL3P PE=5 SV=1	1	1	1	1	5.5	5.5	5.5	25.059	218	218	0.0043926	1.057				3048			-1	0	0	0	1	Q5NE16 CATL3_HUMAN	---	NCBI/UniProt	---	392360	1	0	0	CTSL3P	CTSL3 HCTSL-s	pseudo	9q21.33	cathepsin L family member 3, pseudogene	.	16.5727	15.8142	15.5162	15.0309
sp~Q15365~PCBP1_HUMAN	sp|Q15365|PCBP1_HUMAN	sp|Q15365|PCBP1_HUMAN	__Other	sp|Q15365|PCBP1_HUMAN	7	5	5	sp|Q15365|PCBP1_HUMAN Poly(rC)-binding protein 1 OS=Homo sapiens OX=9606 GN=PCBP1 PE=1 SV=2	1	7	5	5	33.7	25.6	25.6	37.497	356	356	0	323.31				2768	575;841	87;137	-1	0	0	0	1	Q15365 ENSP00000305556 NP_006187 PCBP1_HUMAN	---	NCBI/UniProt	ENSG00000169564	5093	1	0	0	PCBP1	HEL-S-85 HNRPE1 HNRPX hnRNP-E1 hnRNP-X	protein-coding	2p13.3	poly(rC) binding protein 1	.	19.1832	19.1532	19.1376	19.08
sp~P43490~NAMPT_HUMAN	sp|P43490|NAMPT_HUMAN	sp|P43490|NAMPT_HUMAN	__Other	sp|P43490|NAMPT_HUMAN	7	7	7	sp|P43490|NAMPT_HUMAN Nicotinamide phosphoribosyltransferase OS=Homo sapiens OX=9606 GN=NAMPT PE=1 SV=1	1	7	7	7	18.9	18.9	18.9	55.52	491	491	0	141.21				1683			-1	0	0	0	1	P43490 NAMPT_HUMAN ENSP00000222553 NP_005737	---	NCBI/UniProt	ENSG00000105835	10135	1	0	0	NAMPT	1110035O14Rik PBEF PBEF1 VF VISFATIN	protein-coding	7q22.3	nicotinamide phosphoribosyltransferase	.	19.0837	18.9682	18.9635	18.8871
sp~O43768~ENSA_HUMAN	sp|O43768|ENSA_HUMAN	sp|O43768|ENSA_HUMAN	__Other	sp|O43768|ENSA_HUMAN	1	1	1	sp|O43768|ENSA_HUMAN Alpha-endosulfine OS=Homo sapiens OX=9606 GN=ENSA PE=1 SV=1	1	1	1	1	13.2	13.2	13.2	13.389	121	121	0	7.4924				476			-1	0	0	0	1	O43768 O43768-1 ENSP00000358010 ENSA_HUMAN NP_004427	---	NCBI/UniProt	ENSG00000143420	2029	1	0	0	ENSA	ARPP-19e	protein-coding	1q21.3	endosulfine alpha	.	16.9101	16.812	16.7563	16.6997
sp~Q9NWZ5~UCKL1_HUMAN	sp|Q9NWZ5|UCKL1_HUMAN	sp|Q9NWZ5|UCKL1_HUMAN	__Other	sp|Q9NWZ5|UCKL1_HUMAN	2	2	2	sp|Q9NWZ5|UCKL1_HUMAN Uridine-cytidine kinase-like 1 OS=Homo sapiens OX=9606 GN=UCKL1 PE=1 SV=2	1	2	2	2	4.6	4.6	4.6	61.14	548	548	0	4.4219				5478			-1	0	0	0	1	Q9NWZ5 ENSP00000346155 UCKL1_HUMAN Q9NWZ5-1 NP_060329	---	NCBI/UniProt	ENSG00000198276	54963	1	0	0	UCKL1	UCK1L URKL1	protein-coding	20q13.33	uridine-cytidine kinase 1 like 1	.	15.073	15.0423	14.9991	14.9476
sp~O75396~SC22B_HUMAN	sp|O75396|SC22B_HUMAN	sp|O75396|SC22B_HUMAN	__Other	sp|O75396|SC22B_HUMAN	1	1	1	sp|O75396|SC22B_HUMAN Vesicle-trafficking protein SEC22b OS=Homo sapiens OX=9606 GN=SEC22B PE=1 SV=5	1	1	1	1	8.8	8.8	8.8	24.74	215	215	0	6.6032				624			-1	0	0	0	1	O75396 ENSP00000463393 NP_004883 SC22B_HUMAN	---	NCBI/UniProt	ENSG00000265808	9554	1	0	0	SEC22B	ERS-24 SEC22L1	protein-coding	1p12	SEC22 homolog B, vesicle trafficking protein	.	14.4777	14.6146	14.5112	14.3805
sp~O95347~SMC2_HUMAN	sp|O95347|SMC2_HUMAN	sp|O95347|SMC2_HUMAN	__Other	sp|O95347|SMC2_HUMAN	12	12	12	sp|O95347|SMC2_HUMAN Structural maintenance of chromosomes protein 2 OS=Homo sapiens OX=9606 GN=SMC2 PE=1 SV=2	1	12	12	12	10	10	10	135.65	1197	1197	0	261.12				803			-1	0	0	0	1	O95347 XP_006716996 XP_011516451 XP_016869697 ENSP00000363925 XP_016869696 O95347-1 XP_011516450 NP_001036016 ENSP00000363919 XP_016869695 NP_001252531 NP_001036015 SMC2_HUMAN ENSP00000286398 NP_006435	---	NCBI/UniProt	ENSG00000136824	10592	1	0	0	SMC2	CAP-E CAPE SMC-2 SMC2L1	protein-coding	9q31.1	structural maintenance of chromosomes 2	.	18.5476	18.5535	18.4997	18.5359
sp~Q15382~RHEB_HUMAN	sp|Q15382|RHEB_HUMAN	sp|Q15382|RHEB_HUMAN	__Other	sp|Q15382|RHEB_HUMAN	2	2	2	sp|Q15382|RHEB_HUMAN GTP-binding protein Rheb OS=Homo sapiens OX=9606 GN=RHEB PE=1 SV=1	1	2	2	2	7.6	7.6	7.6	20.497	184	184	0.0044038	1.0813				2772			-1	0	0	0	1	Q15382 NP_005605 ENSP00000262187 RHEB_HUMAN	---	NCBI/UniProt	ENSG00000106615	6009	1	0	0	RHEB	RHEB2	protein-coding	7q36.1	Ras homolog, mTORC1 binding	.	17.187	17.0775	17.1353	17.0408
sp~Q92597~NDRG1_HUMAN	sp|Q92597|NDRG1_HUMAN	sp|Q92597|NDRG1_HUMAN	__Other	sp|Q92597|NDRG1_HUMAN	3	3	3	sp|Q92597|NDRG1_HUMAN Protein NDRG1 OS=Homo sapiens OX=9606 GN=NDRG1 PE=1 SV=1	1	3	3	3	11.7	11.7	11.7	42.835	394	394	0	323.31				4147	954;955	137;315	-1	0	0	0	1	Q92597 NP_006087 NDRG1_HUMAN ENSP00000319977 Q92597-1 ENSP00000404854 NP_001128714	---	NCBI/UniProt	ENSG00000104419	10397	1	0	0	NDRG1	CAP43 CMT4D DRG-1 DRG1 GC4 HMSNL NDR1 NMSL PROXY1 RIT42 RTP TARG1 TDD5	protein-coding	8q24.22	N-myc downstream regulated 1	.	17.384	17.4608	17.5072	17.2639
sp~Q6DKJ4~NXN_HUMAN	sp|Q6DKJ4|NXN_HUMAN	sp|Q6DKJ4|NXN_HUMAN	__Other	sp|Q6DKJ4|NXN_HUMAN	5	5	5	sp|Q6DKJ4|NXN_HUMAN Nucleoredoxin OS=Homo sapiens OX=9606 GN=NXN PE=1 SV=2	1	5	5	5	16.1	16.1	16.1	48.392	435	435	0	153.24				3188	896	280	-1	0	0	0	1	Q6DKJ4 ENSP00000337443 Q6DKJ4-1 NP_071908 NXN_HUMAN	---	NCBI/UniProt	ENSG00000167693	64359	1	0	0	NXN	NRX RRS2 TRG-4	protein-coding	17p13.3	nucleoredoxin	.	17.1851	17.1321	17.1326	17.0434
sp~P29373~RABP2_HUMAN	sp|P29373|RABP2_HUMAN	sp|P29373|RABP2_HUMAN	__Other	sp|P29373|RABP2_HUMAN	3	3	3	sp|P29373|RABP2_HUMAN Cellular retinoic acid-binding protein 2 OS=Homo sapiens OX=9606 GN=CRABP2 PE=1 SV=2	1	3	3	3	28.3	28.3	28.3	15.693	138	138	0	164.18				1454			-1	0	0	0	1	P29373 ENSP00000357205 ENSP00000482841 NP_001869 NP_001186652 RABP2_HUMAN	---	NCBI/UniProt	ENSG00000143320	1382	1	0	0	CRABP2	CRABP-II RBP6	protein-coding	1q23.1	cellular retinoic acid binding protein 2	.	15.7612	15.7484	15.7759	15.377
sp~Q6P1K2~PMF1_HUMAN	sp|Q6P1K2|PMF1_HUMAN	sp|Q6P1K2|PMF1_HUMAN	__Other	sp|Q6P1K2|PMF1_HUMAN	1	1	1	sp|Q6P1K2|PMF1_HUMAN Polyamine-modulated factor 1 OS=Homo sapiens OX=9606 GN=PMF1 PE=1 SV=2	1	1	1	1	5.9	5.9	5.9	23.339	205	205	0	27.472				3247			-1	0	0	0	1	Q6P1K2 PMF1_HUMAN ENSP00000357260 Q6P1K2-1 NP_009152	---	NCBI/UniProt	ENSG00000160783	11243	1	0	0	PMF1	---	protein-coding	1q22	polyamine modulated factor 1	.	13.3446	13.2053	13.32	13.2957
sp~Q9NRN7~ADPPT_HUMAN	sp|Q9NRN7|ADPPT_HUMAN	sp|Q9NRN7|ADPPT_HUMAN	__Other	sp|Q9NRN7|ADPPT_HUMAN	5	5	5	sp|Q9NRN7|ADPPT_HUMAN L-aminoadipate-semialdehyde dehydrogenase-phosphopantetheinyl transferase OS=Homo sapiens OX=9606 GN=AASDHPPT PE=1 SV=2	1	5	5	5	16.5	16.5	16.5	35.776	309	309	0	158.6				5347			-1	0	0	0	1	Q9NRN7 ADPPT_HUMAN NP_056238 Q9NRN7-1 ENSP00000278618	---	NCBI/UniProt	ENSG00000149313	60496	1	0	0	AASDHPPT	AASD-PPT ACPS CGI-80 LYS2 LYS5	protein-coding	11q22.3	aminoadipate-semialdehyde dehydrogenase-phosphopantetheinyl transferase	.	17.3945	17.3162	17.3668	17.3307
sp~Q9NQ29~LUC7L_HUMAN	sp|Q9NQ29|LUC7L_HUMAN	sp|Q9NQ29|LUC7L_HUMAN	__Other	sp|Q9NQ29|LUC7L_HUMAN	2	2	2	sp|Q9NQ29|LUC7L_HUMAN Putative RNA-binding protein Luc7-like 1 OS=Homo sapiens OX=9606 GN=LUC7L PE=1 SV=1	1	2	2	2	7	7	7	43.727	371	371	0	230.89				5295			-1	0	0	0	1	Q9NQ29 NP_001317349 Q9NQ29-1 ENSP00000380882 LUC7L_HUMAN	---	NCBI/UniProt	ENSG00000007392	55692	1	0	0	LUC7L	LUC7B1 Luc7 SR+89 hLuc7B1	protein-coding	16p13.3	LUC7 like	.	14.8281	14.8415	14.8676	14.8258
sp~O75843~AP1G2_HUMAN	sp|O75843|AP1G2_HUMAN	sp|O75843|AP1G2_HUMAN	__Other	sp|O75843|AP1G2_HUMAN	1	1	1	sp|O75843|AP1G2_HUMAN AP-1 complex subunit gamma-like 2 OS=Homo sapiens OX=9606 GN=AP1G2 PE=1 SV=1	1	1	1	1	1.1	1.1	1.1	87.116	785	785	0.00035676	1.5702				687			-1	0	0	0	1	O75843 XP_005268229 XP_005268230 NP_003908 ENSP00000380309 AP1G2_HUMAN	---	NCBI/UniProt	ENSG00000213983	8906	1	0	0	AP1G2	G2AD	protein-coding	14q11.2	adaptor related protein complex 1 subunit gamma 2	.	15.0006	14.9222	15.0868	14.9146
sp~P46778~RL21_HUMAN	sp|P46778|RL21_HUMAN	sp|P46778|RL21_HUMAN	__Other	sp|P46778|RL21_HUMAN	5	5	5	sp|P46778|RL21_HUMAN 60S ribosomal protein L21 OS=Homo sapiens OX=9606 GN=RPL21 PE=1 SV=2	1	5	5	5	27.5	27.5	27.5	18.565	160	160	0	86.477				1711			-1	0	0	0	1	P46778 ENSP00000346027 NP_000973 RL21_HUMAN	---	NCBI/UniProt	ENSG00000122026	6144	1	0	0	RPL21	HYPT12 L21	protein-coding	13q12.2	ribosomal protein L21	.	19.1913	19.194	19.2828	19.1619
sp~O75153~CLU_HUMAN;sp~Q9Y5I4~PCDC2_HUMAN	sp|O75153|CLU_HUMAN;sp|Q9Y5I4|PCDC2_HUMAN	sp|O75153|CLU_HUMAN;sp|Q9Y5I4|PCDC2_HUMAN	__Other	sp|O75153|CLU_HUMAN	21;1	21;1	21;1	sp|O75153|CLU_HUMAN Clustered mitochondria protein homolog OS=Homo sapiens OX=9606 GN=CLUH PE=1 SV=2	2	21	21	21	25.1	25.1	25.1	146.67	1309	1309;1007	0	323.31				595	102;103	220;1280	-1;-1	0	0	0	1	O75153 Q9Y5I4 ENSP00000458986 NP_061722 PCDC2_HUMAN ENSP00000289269 CLU_HUMAN NP_056044 NP_001353591 Q9Y5I4-1	TCSA_GESP SURFY_ML	NCBI/UniProt	ENSG00000132361 ENSG00000243232	23277 56134	2	5	1	CLUH PCDHAC2	CLU1 PCDH-ALPHA-C2	protein-coding	17p13.3!5q31.3	clustered mitochondria homolog ||| protocadherin alpha subfamily C, 2	.	19.0192	18.9605	18.9799	18.8282
sp~Q9HD64~XAGE1_HUMAN	sp|Q9HD64|XAGE1_HUMAN	sp|Q9HD64|XAGE1_HUMAN	__Other	sp|Q9HD64|XAGE1_HUMAN	2	2	2	sp|Q9HD64|XAGE1_HUMAN X antigen family member 1 OS=Homo sapiens OX=9606 GN=XAGE1A PE=1 SV=3	1	2	2	2	30.9	30.9	30.9	9.0777	81	81	0	3.1482				5259			-1	0	0	0	1	Q9HD64 ENSP00000364766 Q9HD64-2 XAGE1_HUMAN ENSP00000364752 NP_001091073 NP_001091063	---	NCBI/UniProt	ENSG00000204379 ENSG00000204382	653220 653067	2	2	0	XAGE1A XAGE1B	CT12.1 CT12.1A CT12.1B CTP9 GAGED2 XAGE-1 XAGE1 XAGE1B CT12.1C CT12.1D CT12.1E CT12.1b XAGE1C XAGE1D XAGE1E	protein-coding	Xp11.22	X antigen family member 1A ||| X antigen family member 1B	.	14.9192	14.8151	14.9551	14.5928
sp~P50395~GDIB_HUMAN	sp|P50395|GDIB_HUMAN	sp|P50395|GDIB_HUMAN	__Other	sp|P50395|GDIB_HUMAN	12	12	8	sp|P50395|GDIB_HUMAN Rab GDP dissociation inhibitor beta OS=Homo sapiens OX=9606 GN=GDI2 PE=1 SV=2	1	12	12	8	37.3	37.3	24	50.663	445	445	0	323.31				1828	398;516;517	82;132;250	-1	0	0	0	1	P50395 ENSP00000369538 P50395-1 NP_001485 GDIB_HUMAN	---	NCBI/UniProt	ENSG00000057608	2665	1	0	0	GDI2	HEL-S-46e RABGDIB	protein-coding	10p15.1	GDP dissociation inhibitor 2	.	19.674	19.6369	19.6133	19.6465
sp~P15104~GLNA_HUMAN	sp|P15104|GLNA_HUMAN	sp|P15104|GLNA_HUMAN	__Other	sp|P15104|GLNA_HUMAN	1	1	1	sp|P15104|GLNA_HUMAN Glutamine synthetase OS=Homo sapiens OX=9606 GN=GLUL PE=1 SV=4	1	1	1	1	2.1	2.1	2.1	42.064	373	373	0.0012212	1.3609				1185			-1	0	0	0	1	P15104 ENSP00000398320 ENSP00000356537 ENSP00000344958 GLNA_HUMAN NP_002056 XP_006711341 NP_001028216 ENSP00000307900 NP_001028228	---	NCBI/UniProt	ENSG00000135821	2752	1	0	0	GLUL	GLNS GS PIG43 PIG59	protein-coding	1q25.3	glutamate-ammonia ligase	.	16.0044	15.749	15.8303	15.4266
sp~P63220~RS21_HUMAN	sp|P63220|RS21_HUMAN	sp|P63220|RS21_HUMAN	__Other	sp|P63220|RS21_HUMAN	4	4	4	sp|P63220|RS21_HUMAN 40S ribosomal protein S21 OS=Homo sapiens OX=9606 GN=RPS21 PE=1 SV=1	1	4	4	4	36.1	36.1	36.1	9.1113	83	83	0	180.59				2153	631	62	-1	0	0	0	1	P63220 RS21_HUMAN ENSP00000345957 NP_001015	---	NCBI/UniProt	ENSG00000171858	6227	1	0	0	RPS21	HLDF S21	protein-coding	20q13.33	ribosomal protein S21	.	17.3681	17.2557	17.2986	17.3063
sp~Q13416~ORC2_HUMAN	sp|Q13416|ORC2_HUMAN	sp|Q13416|ORC2_HUMAN	__Other	sp|Q13416|ORC2_HUMAN	3	3	3	sp|Q13416|ORC2_HUMAN Origin recognition complex subunit 2 OS=Homo sapiens OX=9606 GN=ORC2 PE=1 SV=2	1	3	3	3	4.7	4.7	4.7	65.971	577	577	0	7.0784				2499			-1	0	0	0	1	Q13416 NP_006181 ENSP00000234296 XP_006712618 ORC2_HUMAN	---	NCBI/UniProt	ENSG00000115942	4999	1	0	0	ORC2	ORC2L	protein-coding	2q33.1	origin recognition complex subunit 2	.	15.2778	15.2636	15.3613	15.1483
sp~O75436~VP26A_HUMAN	sp|O75436|VP26A_HUMAN	sp|O75436|VP26A_HUMAN	__Other	sp|O75436|VP26A_HUMAN	2	2	2	sp|O75436|VP26A_HUMAN Vacuolar protein sorting-associated protein 26A OS=Homo sapiens OX=9606 GN=VPS26A PE=1 SV=2	1	2	2	2	8.6	8.6	8.6	38.169	327	327	0	227.21				632	109	327	-1	0	0	0	1	O75436 ENSP00000263559 NP_004887 O75436-1 VP26A_HUMAN	---	NCBI/UniProt	ENSG00000122958	9559	1	0	0	VPS26A	HB58 Hbeta58 PEP8A VPS26	protein-coding	10q22.1	VPS26, retromer complex component A	.	15.0864	15.0592	15.1694	14.9358
sp~P0DPH7~TBA3C_HUMAN;sp~P0DPH8~TBA3D_HUMAN;sp~Q6PEY2~TBA3E_HUMAN;sp~Q71U36~TBA1A_HUMAN;sp~Q9NY65~TBA8_HUMAN	sp|Q71U36|TBA1A_HUMAN;sp|P0DPH8|TBA3D_HUMAN;sp|P0DPH7|TBA3C_HUMAN;sp|Q9NY65|TBA8_HUMAN;sp|Q6PEY2|TBA3E_HUMAN	sp|P0DPH7|TBA3C_HUMAN;sp|P0DPH8|TBA3D_HUMAN;sp|Q6PEY2|TBA3E_HUMAN;sp|Q71U36|TBA1A_HUMAN;sp|Q9NY65|TBA8_HUMAN	__Other	sp|P0DPH7|TBA3C_HUMAN;sp|P0DPH8|TBA3D_HUMAN;sp|Q71U36|TBA1A_HUMAN;sp|Q9NY65|TBA8_HUMAN	14;10;10;8;5	14;10;10;8;5	0;0;0;0;0	sp|Q71U36|TBA1A_HUMAN Tubulin alpha-1A chain OS=Homo sapiens OX=9606 GN=TUBA1A PE=1 SV=1;sp|P0DPH8|TBA3D_HUMAN Tubulin alpha-3D chain OS=Homo sapiens OX=9606 GN=TUBA3D PE=1 SV=1;sp|P0DPH7|TBA3C_HUMAN Tubulin alpha-3C chain OS=Homo sapiens OX=9606 GN=TUBA3C	5	14	14	0	27.3	27.3	0	50.135	451	451;450;450;449;450	0	323.31				3389	637;638;639;640	313;377;398;425	-1;-1;-1;-1;-1	0	0	0	1	Q71U36 P0DPH7 P0DPH8 Q6PEY2 Q9NY65 NP_997195 ENSP00000333326 P0DPH7-1 ENSP00000382982 Q71U36-1 NP_006000 Q9NY65-1 ENSP00000301071 NP_061816 NP_525125 ENSP00000326042 TBA8_HUMAN ENSP00000439020 NP_005992 ENSP00000318197 TBA3E_HUMAN NP_001257328 TBA3D_HUMAN TBA1A_HUMAN TBA3C_HUMAN	---	NCBI/UniProt	ENSG00000167552 ENSG00000198033 ENSG00000075886 ENSG00000152086 ENSG00000183785	7846 7278 113457 112714 51807	5	5	0	TUBA1A TUBA3C TUBA3D TUBA3E TUBA8	B-ALPHA-1 LIS3 TUBA3 TUBA2 bA408E5.3 H2-ALPHA KTCN9 CDCBM8 TUBAL2	protein-coding	12q13.12!13q12.11!2q21.1!22q11.21	tubulin alpha 1a ||| tubulin alpha 3c ||| tubulin alpha 3d ||| tubulin alpha 3e ||| tubulin alpha 8	.	21.5265	21.4999	21.4497	21.4348
sp~P06744~G6PI_HUMAN	sp|P06744|G6PI_HUMAN	sp|P06744|G6PI_HUMAN	__Other	sp|P06744|G6PI_HUMAN	7	7	7	sp|P06744|G6PI_HUMAN Glucose-6-phosphate isomerase OS=Homo sapiens OX=9606 GN=GPI PE=1 SV=4	1	7	7	7	18.1	18.1	18.1	63.146	558	558	0	270.93				978	172	401	-1	0	0	0	1	P06744 NP_000166 NP_001316838 G6PI_HUMAN ENSP00000348877 NP_001316839 P06744-1	---	NCBI/UniProt	ENSG00000105220	2821	1	0	0	GPI	AMF GNPI NLK PGI PHI SA-36 SA36	protein-coding	19q13.11	glucose-6-phosphate isomerase	.	18.4904	18.4412	18.3984	18.324
sp~P25054~APC_HUMAN	sp|P25054|APC_HUMAN	sp|P25054|APC_HUMAN	__Other	sp|P25054|APC_HUMAN	4	4	4	sp|P25054|APC_HUMAN Adenomatous polyposis coli protein OS=Homo sapiens OX=9606 GN=APC PE=1 SV=2	1	4	4	4	1.4	1.4	1.4	311.64	2843	2843	0	108.8				1380			-1	0	0	0	1	P25054 P25054-1 NP_001120982 ENSP00000427089 NP_000029 ENSP00000257430 APC_HUMAN	---	NCBI/UniProt	ENSG00000134982	324	1	0	0	APC	BTPS2 DESMD DP2 DP2.5 DP3 GS PPP1R46	protein-coding	5q22.2	APC regulator of WNT signaling pathway	.	17.2446	16.2913	16.1612	15.5755
sp~Q15043~S39AE_HUMAN	sp|Q15043|S39AE_HUMAN	sp|Q15043|S39AE_HUMAN	__Other	sp|Q15043|S39AE_HUMAN	1	1	1	sp|Q15043|S39AE_HUMAN Metal cation symporter ZIP14 OS=Homo sapiens OX=9606 GN=SLC39A14 PE=1 SV=3	1	1	1	1	1.8	1.8	1.8	54.212	492	492	0	10.045				2723			-1	0	0	0	1	Q15043 NP_001121903 NP_001128625 S39AE_HUMAN Q15043-1 ENSP00000370635 XP_006716387 XP_011542780 XP_005273523 ENSP00000289952	CSPA_highconf TCSA_GESP SURFY_trainingset	NCBI/UniProt	ENSG00000104635	23516	1	0	1	SLC39A14	HCIN HMNDYT2 LZT-Hs4 NET34 ZIP14 cig19	protein-coding	8p21.3	solute carrier family 39 member 14	.	14.666	14.4342	14.4749	14.586
sp~Q96R06~SPAG5_HUMAN	sp|Q96R06|SPAG5_HUMAN	sp|Q96R06|SPAG5_HUMAN	__Other	sp|Q96R06|SPAG5_HUMAN	6	6	6	sp|Q96R06|SPAG5_HUMAN Sperm-associated antigen 5 OS=Homo sapiens OX=9606 GN=SPAG5 PE=1 SV=2	1	6	6	6	7.2	7.2	7.2	134.42	1193	1193	0	260.7				4565	982	493	-1	0	0	0	1	Q96R06 SPAG5_HUMAN ENSP00000323300 NP_006452	---	NCBI/UniProt	ENSG00000076382	10615	1	0	0	SPAG5	DEEPEST MAP126 hMAP126	protein-coding	17q11.2	sperm associated antigen 5	.	17.0022	16.9653	16.944	16.9391
sp~P78371~TCPB_HUMAN	sp|P78371|TCPB_HUMAN	sp|P78371|TCPB_HUMAN	__Other	sp|P78371|TCPB_HUMAN	13	13	13	sp|P78371|TCPB_HUMAN T-complex protein 1 subunit beta OS=Homo sapiens OX=9606 GN=CCT2 PE=1 SV=4	1	13	13	13	25.8	25.8	25.8	57.488	535	535	0	323.31				2183	649;650;651	160;244;480	-1	0	0	0	1	P78371 TCPB_HUMAN P78371-1 ENSP00000299300 NP_006422	---	NCBI/UniProt	ENSG00000166226	10576	1	0	0	CCT2	99D8.1 CCT-beta CCTB HEL-S-100n PRO1633 TCP-1-beta	protein-coding	12q15	chaperonin containing TCP1 subunit 2	.	21.153	21.1219	21.0985	21.0828
sp~O95905~ECD_HUMAN	sp|O95905|ECD_HUMAN	sp|O95905|ECD_HUMAN	__Other	sp|O95905|ECD_HUMAN	4	4	4	sp|O95905|ECD_HUMAN Protein ecdysoneless homolog OS=Homo sapiens OX=9606 GN=ECD PE=1 SV=1	1	4	4	4	7.3	7.3	7.3	72.757	644	644	0	186.26				873			-1	0	0	0	1	O95905 O95905-1 ECD_HUMAN NP_009196 ENSP00000362070	---	NCBI/UniProt	ENSG00000122882	11319	1	0	0	ECD	GCR2 HSGT1 SGT1	protein-coding	10q22.2	ecdysoneless cell cycle regulator	.	16.6615	16.6566	16.6861	16.6962
sp~Q9Y6A4~CFA20_HUMAN	sp|Q9Y6A4|CFA20_HUMAN	sp|Q9Y6A4|CFA20_HUMAN	__Other	sp|Q9Y6A4|CFA20_HUMAN	1	1	1	sp|Q9Y6A4|CFA20_HUMAN Cilia- and flagella-associated protein 20 OS=Homo sapiens OX=9606 GN=CFAP20 PE=1 SV=1	1	1	1	1	4.1	4.1	4.1	22.774	193	193	0.0024051	1.2167				6164			-1	0	0	0	1	Q9Y6A4 CFA20_HUMAN NP_037374 ENSP00000262498	---	NCBI/UniProt	ENSG00000070761	29105	1	0	0	CFAP20	BUG22 C16orf80 EVORF GTL3 fSAP23	protein-coding	16q21	cilia and flagella associated protein 20	.	14.139	13.905	14.0407	13.9535
sp~Q9H4A5~GLP3L_HUMAN;sp~Q9H4A6~GOLP3_HUMAN	sp|Q9H4A6|GOLP3_HUMAN;sp|Q9H4A5|GLP3L_HUMAN	sp|Q9H4A5|GLP3L_HUMAN;sp|Q9H4A6|GOLP3_HUMAN	__Other	sp|Q9H4A6|GOLP3_HUMAN	3;1	3;1	3;1	sp|Q9H4A6|GOLP3_HUMAN Golgi phosphoprotein 3 OS=Homo sapiens OX=9606 GN=GOLPH3 PE=1 SV=1	2	3	3	3	13.1	13.1	13.1	33.81	298	298;285	0	249.49				5078			-1;-1	0	0	0	1	Q9H4A6 Q9H4A5 NP_060648 GOLP3_HUMAN ENSP00000265070 Q9H4A5-1 ENSP00000271732 GLP3L_HUMAN NP_071413	---	NCBI/UniProt	ENSG00000113384 ENSG00000143457	64083 55204	2	5	0	GOLPH3 GOLPH3L	GOPP1 GPP34 MIDAS Vps74 GPP34R	protein-coding	5p13.3!1q21.3	golgi phosphoprotein 3 ||| golgi phosphoprotein 3 like	.	15.8666	15.8651	15.9144	15.8506
sp~O94822~LTN1_HUMAN	sp|O94822|LTN1_HUMAN	sp|O94822|LTN1_HUMAN	__Other	sp|O94822|LTN1_HUMAN	7	7	7	sp|O94822|LTN1_HUMAN E3 ubiquitin-protein ligase listerin OS=Homo sapiens OX=9606 GN=LTN1 PE=1 SV=6	1	7	7	7	5.3	5.3	5.3	200.55	1766	1766	0	323.31				731			-1	0	0	0	1	O94822 O94822-1 ENSP00000354977 NP_056380 LTN1_HUMAN	---	NCBI/UniProt	ENSG00000198862	26046	1	0	0	LTN1	C21orf10 C21orf98 RNF160 ZNF294	protein-coding	21q21.3	listerin E3 ubiquitin protein ligase 1	.	17.1232	17.0372	17.0421	16.8873
sp~P60228~EIF3E_HUMAN	sp|P60228|EIF3E_HUMAN	sp|P60228|EIF3E_HUMAN	__Other	sp|P60228|EIF3E_HUMAN	7	7	7	sp|P60228|EIF3E_HUMAN Eukaryotic translation initiation factor 3 subunit E OS=Homo sapiens OX=9606 GN=EIF3E PE=1 SV=1	1	7	7	7	12.4	12.4	12.4	52.22	445	445	0	323.31				2027	578;579;580	94;112;420	-1	0	0	0	1	P60228 EIF3E_HUMAN ENSP00000220849 NP_001559	---	NCBI/UniProt	ENSG00000104408	3646	1	0	0	EIF3E	EIF3-P48 EIF3S6 INT6 eIF3-p46	protein-coding	8q23.1	eukaryotic translation initiation factor 3 subunit E	.	18.2945	18.2291	18.2139	18.297
sp~P51812~KS6A3_HUMAN	sp|P51812|KS6A3_HUMAN	sp|P51812|KS6A3_HUMAN	__Other	sp|P51812|KS6A3_HUMAN	7	7	6	sp|P51812|KS6A3_HUMAN Ribosomal protein S6 kinase alpha-3 OS=Homo sapiens OX=9606 GN=RPS6KA3 PE=1 SV=1	1	7	7	6	14.6	14.6	13.4	83.735	740	740	0	323.31				1883			-1	0	0	0	1	P51812 NP_004577 ENSP00000368884 KS6A3_HUMAN	---	NCBI/UniProt	ENSG00000177189	6197	1	0	0	RPS6KA3	CLS HU-3 ISPK-1 MAPKAPK1B MRX19 RSK RSK2 S6K-alpha3 p90-RSK2 pp90RSK2	protein-coding	Xp22.12	ribosomal protein S6 kinase A3	.	17.1012	17.0759	17.064	16.9741
sp~O43304~S14L5_HUMAN;sp~Q92503~S14L1_HUMAN	sp|Q92503|S14L1_HUMAN;sp|O43304|S14L5_HUMAN	sp|O43304|S14L5_HUMAN;sp|Q92503|S14L1_HUMAN	__Other	sp|Q92503|S14L1_HUMAN	3;1	3;1	3;1	sp|Q92503|S14L1_HUMAN SEC14-like protein 1 OS=Homo sapiens OX=9606 GN=SEC14L1 PE=1 SV=2	2	3	3	3	4.5	4.5	4.5	81.249	715	715;696	0	5.7379				4123			-1;-1	0	0	0	1	Q92503 O43304 ENSP00000251170 ENSP00000408169 ENSP00000466581 Q92503-1 NP_001137471 ENSP00000390392 S14L5_HUMAN S14L1_HUMAN NP_001191339 NP_001137470 NP_002994 NP_055507	---	NCBI/UniProt	ENSG00000129657 ENSG00000103184	6397 9717	2	5	0	SEC14L1 SEC14L5	PRELID4A SEC14L PRELID4B	protein-coding	17q25.2-q25.3!16p13.3	SEC14 like lipid binding 1 ||| SEC14 like lipid binding 5	.	15.9062	15.8856	15.8336	15.7892
sp~P61088~UBE2N_HUMAN;sp~Q5JXB2~UE2NL_HUMAN	sp|P61088|UBE2N_HUMAN;sp|Q5JXB2|UE2NL_HUMAN	sp|P61088|UBE2N_HUMAN;sp|Q5JXB2|UE2NL_HUMAN	__Other	sp|P61088|UBE2N_HUMAN	3;1	3;1	3;1	sp|P61088|UBE2N_HUMAN Ubiquitin-conjugating enzyme E2 N OS=Homo sapiens OX=9606 GN=UBE2N PE=1 SV=1	2	3	3	3	13.2	13.2	13.2	17.138	152	152;153	0	28.493				2051			-1;-1	0	0	0	1	P61088 Q5JXB2 ENSP00000316176 NP_001013007 UE2NL_HUMAN NP_003339 UBE2N_HUMAN	---	NCBI/UniProt	ENSG00000177889	7334 389898	2	5	0	UBE2N UBE2NL	HEL-S-71 UBC13 UBCHBEN UbcH-ben UbcH13 Li174	protein-coding	12q22!Xq27.3	ubiquitin conjugating enzyme E2 N ||| ubiquitin conjugating enzyme E2 N like (gene/pseudogene)	.	17.9037	17.6521	17.8141	17.5276
sp~P82970~HMGN5_HUMAN	sp|P82970|HMGN5_HUMAN	sp|P82970|HMGN5_HUMAN	__Other	sp|P82970|HMGN5_HUMAN	2	2	2	sp|P82970|HMGN5_HUMAN High mobility group nucleosome-binding domain-containing protein 5 OS=Homo sapiens OX=9606 GN=HMGN5 PE=1 SV=1	1	2	2	2	11.7	11.7	11.7	31.524	282	282	0	207.9				2206			-1	0	0	0	1	P82970 ENSP00000350848 HMGN5_HUMAN NP_110390	---	NCBI/UniProt	ENSG00000198157	79366	1	0	0	HMGN5	NBP-45 NSBP1	protein-coding	Xq21.1	high mobility group nucleosome binding domain 5	.	14.5677	14.556	14.578	14.3012
sp~Q9H8M7~MINY3_HUMAN	sp|Q9H8M7|MINY3_HUMAN	sp|Q9H8M7|MINY3_HUMAN	__Other	sp|Q9H8M7|MINY3_HUMAN	1	1	1	sp|Q9H8M7|MINY3_HUMAN Ubiquitin carboxyl-terminal hydrolase MINDY-3 OS=Homo sapiens OX=9606 GN=MINDY3 PE=1 SV=1	1	1	1	1	1.6	1.6	1.6	49.724	445	445	0	5.8525				5154			-1	0	0	0	1	Q9H8M7 XP_011517996 XP_005252657 XP_016872162 Q9H8M7-1 XP_005252659 NP_001305259 MINY3_HUMAN	---	NCBI/UniProt	ENSG00000148481	80013	1	0	0	MINDY3	C10orf97 CARP DERP5 FAM188A MST126 MSTP126 my042	protein-coding	10p13	MINDY lysine 48 deubiquitinase 3	.	14.9779	14.8286	14.8198	14.7376
sp~Q9UJT0~TBE_HUMAN	sp|Q9UJT0|TBE_HUMAN	sp|Q9UJT0|TBE_HUMAN	__Other	sp|Q9UJT0|TBE_HUMAN	2	2	2	sp|Q9UJT0|TBE_HUMAN Tubulin epsilon chain OS=Homo sapiens OX=9606 GN=TUBE1 PE=2 SV=1	1	2	2	2	4.8	4.8	4.8	52.931	475	475	0	10.187				5775			-1	0	0	0	1	Q9UJT0 ENSP00000357651 NP_057346 TBE_HUMAN	---	NCBI/UniProt	ENSG00000074935	51175	1	0	0	TUBE1	TUBE dJ142L7.2	protein-coding	6q21	tubulin epsilon 1	.	14.774	14.9529	14.9086	14.8556
sp~P49915~GUAA_HUMAN	sp|P49915|GUAA_HUMAN	sp|P49915|GUAA_HUMAN	__Other	sp|P49915|GUAA_HUMAN	8	8	8	sp|P49915|GUAA_HUMAN GMP synthase [glutamine-hydrolyzing] OS=Homo sapiens OX=9606 GN=GMPS PE=1 SV=1	1	8	8	8	14	14	14	76.715	693	693	0	323.31				1818			-1	0	0	0	1	P49915 GUAA_HUMAN NP_003866 P49915-1 ENSP00000419851	---	NCBI/UniProt	ENSG00000163655	8833	1	0	0	GMPS	GATD7	protein-coding	3q25.31	guanine monophosphate synthase	.	17.4389	17.3759	17.4716	17.2695
sp~P13639~EF2_HUMAN	sp|P13639|EF2_HUMAN	sp|P13639|EF2_HUMAN	__Other	sp|P13639|EF2_HUMAN	17	17	17	sp|P13639|EF2_HUMAN Elongation factor 2 OS=Homo sapiens OX=9606 GN=EEF2 PE=1 SV=4	1	17	17	17	22.6	22.6	22.6	95.337	858	858	0	323.31				1155	243;244;245	22;305;395	-1	0	0	0	1	P13639 NP_001952 ENSP00000307940 EF2_HUMAN	---	NCBI/UniProt	ENSG00000167658	1938	1	0	0	EEF2	EEF-2 EF-2 EF2 SCA26	protein-coding	19p13.3	eukaryotic translation elongation factor 2	.	19.9142	19.8514	19.8076	19.8826
sp~Q8NEC7~GSTCD_HUMAN	sp|Q8NEC7|GSTCD_HUMAN	sp|Q8NEC7|GSTCD_HUMAN	__Other	sp|Q8NEC7|GSTCD_HUMAN	2	2	2	sp|Q8NEC7|GSTCD_HUMAN Glutathione S-transferase C-terminal domain-containing protein OS=Homo sapiens OX=9606 GN=GSTCD PE=1 SV=2	1	2	2	2	3.9	3.9	3.9	71.078	633	633	0	2.8111				3900			-1	0	0	0	1	Q8NEC7 NP_001026890 XP_011530550 ENSP00000353695 ENSP00000422354 GSTCD_HUMAN XP_011530554 XP_011530551 Q8NEC7-1 NP_001357110	---	NCBI/UniProt	ENSG00000138780	79807	1	0	0	GSTCD	---	protein-coding	4q24	glutathione S-transferase C-terminal domain containing	.	14.6992	14.7203	14.6906	14.4641
sp~Q96SY0~INT14_HUMAN	sp|Q96SY0|INT14_HUMAN	sp|Q96SY0|INT14_HUMAN	__Other	sp|Q96SY0|INT14_HUMAN	3	3	3	sp|Q96SY0|INT14_HUMAN Integrator complex subunit 14 OS=Homo sapiens OX=9606 GN=INTS14 PE=1 SV=2	1	3	3	3	9.5	9.5	9.5	57.47	518	518	0	28.645				4603			-1	0	0	0	1	Q96SY0 Q96SY0-1 ENSP00000456460 NP_001353294 NP_001353293 INT14_HUMAN NP_001193987	---	NCBI/UniProt	ENSG00000138614	81556	1	0	0	INTS14	C15orf44 VWA9	protein-coding	15q22.31	integrator complex subunit 14	.	15.5549	15.5143	15.6688	15.4011
sp~Q9Y3A5~SBDS_HUMAN	sp|Q9Y3A5|SBDS_HUMAN	sp|Q9Y3A5|SBDS_HUMAN	__Other	sp|Q9Y3A5|SBDS_HUMAN	2	2	2	sp|Q9Y3A5|SBDS_HUMAN Ribosome maturation protein SBDS OS=Homo sapiens OX=9606 GN=SBDS PE=1 SV=4	1	2	2	2	8	8	8	28.763	250	250	0	5.3405				6026			-1	0	0	0	1	Q9Y3A5 NP_057122 ENSP00000246868 SBDS_HUMAN	---	NCBI/UniProt	ENSG00000126524	51119	1	0	0	SBDS	CGI-97 SDO1 SDS SWDS	protein-coding	7q11.21	SBDS ribosome maturation factor	.	17.625	17.5565	17.5994	17.4847
sp~Q13118~KLF10_HUMAN	sp|Q13118|KLF10_HUMAN	sp|Q13118|KLF10_HUMAN	__Other	sp|Q13118|KLF10_HUMAN	1	1	1	sp|Q13118|KLF10_HUMAN Krueppel-like factor 10 OS=Homo sapiens OX=9606 GN=KLF10 PE=1 SV=1	1	1	1	1	3.3	3.3	3.3	52.555	480	480	0.0045554	1.0479				2452			-1	0	0	0	1	Q13118 Q13118-1 ENSP00000285407 KLF10_HUMAN NP_005646	---	NCBI/UniProt	ENSG00000155090	7071	1	0	0	KLF10	EGR-alpha EGRA TIEG TIEG1	protein-coding	8q22.3	Kruppel like factor 10	.	13.6573	13.6189	13.6756	13.3838
sp~P04080~CYTB_HUMAN	sp|P04080|CYTB_HUMAN	sp|P04080|CYTB_HUMAN	__Other	sp|P04080|CYTB_HUMAN	1	1	1	sp|P04080|CYTB_HUMAN Cystatin-B OS=Homo sapiens OX=9606 GN=CSTB PE=1 SV=2	1	1	1	1	21.4	21.4	21.4	11.139	98	98	0	323.31				927			-1	0	0	0	1	P04080 ENSP00000291568 CYTB_HUMAN NP_000091	---	NCBI/UniProt	ENSG00000160213	1476	1	0	0	CSTB	CPI-B CST6 EPM1 EPM1A PME STFB ULD	protein-coding	21q22.3	cystatin B	.	17.1005	16.8575	17.0219	16.4529
sp~Q8IUR0~TPPC5_HUMAN	sp|Q8IUR0|TPPC5_HUMAN	sp|Q8IUR0|TPPC5_HUMAN	__Other	sp|Q8IUR0|TPPC5_HUMAN	1	1	1	sp|Q8IUR0|TPPC5_HUMAN Trafficking protein particle complex subunit 5 OS=Homo sapiens OX=9606 GN=TRAPPC5 PE=1 SV=1	1	1	1	1	6.9	6.9	6.9	20.783	188	188	0	32.184				3614			-1	0	0	0	1	Q8IUR0 TPPC5_HUMAN ENSP00000399025 NP_001035927 ENSP00000470262 NP_001035926 NP_777554 ENSP00000316990	---	NCBI/UniProt	ENSG00000181029	126003	1	0	0	TRAPPC5	TRS31	protein-coding	19p13.2	trafficking protein particle complex subunit 5	.	15.9323	15.716	15.8239	15.569
sp~P49720~PSB3_HUMAN	sp|P49720|PSB3_HUMAN	sp|P49720|PSB3_HUMAN	__Other	sp|P49720|PSB3_HUMAN	3	3	3	sp|P49720|PSB3_HUMAN Proteasome subunit beta type-3 OS=Homo sapiens OX=9606 GN=PSMB3 PE=1 SV=2	1	3	3	3	28.3	28.3	28.3	22.949	205	205	0	323.31				1790			-1	0	0	0	1	P49720 NP_002786 ENSP00000483688 PSB3_HUMAN	---	NCBI/UniProt	ENSG00000275903 ENSG00000277791	5691	1	0	0	PSMB3	HC10-II	protein-coding	17q12	proteasome 20S subunit beta 3	.	16.5713	16.7189	16.6724	16.7667
sp~P48643~TCPE_HUMAN	sp|P48643|TCPE_HUMAN	sp|P48643|TCPE_HUMAN	__Other	sp|P48643|TCPE_HUMAN	8	8	8	sp|P48643|TCPE_HUMAN T-complex protein 1 subunit epsilon OS=Homo sapiens OX=9606 GN=CCT5 PE=1 SV=1	1	8	8	8	18.1	18.1	18.1	59.67	541	541	0	323.31				1748	493;494;495;496	29;185;199;523	-1	0	0	0	1	P48643 NP_036205 ENSP00000280326 P48643-1 TCPE_HUMAN	---	NCBI/UniProt	ENSG00000150753	22948	1	0	0	CCT5	CCT-epsilon CCTE HEL-S-69 PNAS-102 TCP-1-epsilon	protein-coding	5p15.2	chaperonin containing TCP1 subunit 5	.	20.0181	19.9854	19.8975	19.9433
sp~A6NEC2~PSAL_HUMAN;sp~P55786~PSA_HUMAN	sp|P55786|PSA_HUMAN;sp|A6NEC2|PSAL_HUMAN	sp|A6NEC2|PSAL_HUMAN;sp|P55786|PSA_HUMAN	__Other	sp|P55786|PSA_HUMAN	12;4	12;4	12;4	sp|P55786|PSA_HUMAN Puromycin-sensitive aminopeptidase OS=Homo sapiens OX=9606 GN=NPEPPS PE=1 SV=2	2	12	12	12	17.2	17.2	17.2	103.28	919	919;478	0	323.31				1990	573	566	-1;-1	0	0	0	1	P55786 A6NEC2 PSA_HUMAN P55786-1 PSAL_HUMAN NP_006301 ENSP00000320324 A6NEC2-1	---	NCBI/UniProt	ENSG00000141279	9520 440434	2	3	0	NPEPPS NPEPPSP1	AAP-S MP100 PSA	protein-coding|pseudo	17q21.32!17q12	aminopeptidase puromycin sensitive ||| NPEPPS pseudogene 1	.	19.1656	19.0831	19.075	19.0411
sp~P62851~RS25_HUMAN	sp|P62851|RS25_HUMAN	sp|P62851|RS25_HUMAN	__Other	sp|P62851|RS25_HUMAN	4	4	4	sp|P62851|RS25_HUMAN 40S ribosomal protein S25 OS=Homo sapiens OX=9606 GN=RPS25 PE=1 SV=1	1	4	4	4	20	20	20	13.742	125	125	0	74.418				2127			-1	0	0	0	1	P62851 RS25_HUMAN ENSP00000435096 NP_001019	---	NCBI/UniProt	ENSG00000118181 ENSG00000280831	6230	1	0	0	RPS25	S25	protein-coding	11q23.3	ribosomal protein S25	.	18.8418	18.7529	18.8847	18.6989
sp~O75607~NPM3_HUMAN	sp|O75607|NPM3_HUMAN	sp|O75607|NPM3_HUMAN	__Other	sp|O75607|NPM3_HUMAN	1	1	1	sp|O75607|NPM3_HUMAN Nucleoplasmin-3 OS=Homo sapiens OX=9606 GN=NPM3 PE=1 SV=3	1	1	1	1	6.2	6.2	6.2	19.343	178	178	0	20.808				657			-1	0	0	0	1	O75607 NPM3_HUMAN NP_008924 ENSP00000359128	---	NCBI/UniProt	ENSG00000107833	10360	1	0	0	NPM3	PORMIN TMEM123	protein-coding	10q24.32	nucleophosmin/nucleoplasmin 3	.	13.8099	13.6467	13.8765	13.4633
sp~Q6PD74~AAGAB_HUMAN	sp|Q6PD74|AAGAB_HUMAN	sp|Q6PD74|AAGAB_HUMAN	__Other	sp|Q6PD74|AAGAB_HUMAN	3	3	3	sp|Q6PD74|AAGAB_HUMAN Alpha- and gamma-adaptin-binding protein p34 OS=Homo sapiens OX=9606 GN=AAGAB PE=1 SV=1	1	3	3	3	9.8	9.8	9.8	34.593	315	315	0	16.981				3279			-1	0	0	0	1	Q6PD74 NP_078942 ENSP00000261880 Q6PD74-1 AAGAB_HUMAN	---	NCBI/UniProt	ENSG00000103591	79719	1	0	0	AAGAB	KPPP1 PPKP1 PPKP1A p34	protein-coding	15q23	alpha and gamma adaptin binding protein	.	15.3308	15.2121	15.3246	15.0288
sp~P48651~PTSS1_HUMAN	sp|P48651|PTSS1_HUMAN	sp|P48651|PTSS1_HUMAN	__Other	sp|P48651|PTSS1_HUMAN	3	3	3	sp|P48651|PTSS1_HUMAN Phosphatidylserine synthase 1 OS=Homo sapiens OX=9606 GN=PTDSS1 PE=1 SV=1	1	3	3	3	8.7	8.7	8.7	55.527	473	473	0	71.642				1749			-1	0	0	0	1	P48651 P48651-1 ENSP00000430548 PTSS1_HUMAN NP_055569	---	NCBI/UniProt	ENSG00000156471	9791	1	0	0	PTDSS1	LMHD PSS1 PSSA	protein-coding	8q22.1	phosphatidylserine synthase 1	.	17.0382	16.9025	16.9522	16.8154
sp~P10276~RARA_HUMAN	sp|P10276|RARA_HUMAN	sp|P10276|RARA_HUMAN	__Other	sp|P10276|RARA_HUMAN	1	1	1	sp|P10276|RARA_HUMAN Retinoic acid receptor alpha OS=Homo sapiens OX=9606 GN=RARA PE=1 SV=2	1	1	1	1	2.4	2.4	2.4	50.771	462	462	0.0008823	1.4687				1088			-1	0	0	0	1	P10276 ENSP00000377649 NP_001138773 XP_005257610 NP_000955 ENSP00000254066 XP_005257611 RARA_HUMAN P10276-1 XP_011523397	---	NCBI/UniProt	ENSG00000131759	5914	1	0	0	RARA	NR1B1 RAR	protein-coding	17q21.2	retinoic acid receptor alpha	.	14.4657	14.554	14.6249	14.4418
sp~Q96P48~ARAP1_HUMAN	sp|Q96P48|ARAP1_HUMAN	sp|Q96P48|ARAP1_HUMAN	__Other	sp|Q96P48|ARAP1_HUMAN	3	3	3	sp|Q96P48|ARAP1_HUMAN Arf-GAP with Rho-GAP domain, ANK repeat and PH domain-containing protein 1 OS=Homo sapiens OX=9606 GN=ARAP1 PE=1 SV=3	1	3	3	3	2.5	2.5	2.5	162.19	1450	1450	0	48.303				4531			-1	0	0	0	1	Q96P48 ARAP1_HUMAN NP_001035207 ENSP00000377233 Q96P48-6	TCSA_GESP	NCBI/UniProt	ENSG00000186635	116985	1	0	1	ARAP1	CENTD2	protein-coding	11q13.4	ArfGAP with RhoGAP domain, ankyrin repeat and PH domain 1	.	15.9732	15.8995	15.8744	15.7951
sp~P36871~PGM1_HUMAN	sp|P36871|PGM1_HUMAN	sp|P36871|PGM1_HUMAN	__Other	sp|P36871|PGM1_HUMAN	10	10	10	sp|P36871|PGM1_HUMAN Phosphoglucomutase-1 OS=Homo sapiens OX=9606 GN=PGM1 PE=1 SV=3	1	10	10	10	28.1	28.1	28.1	61.448	562	562	0	323.31				1579	441	535	-1	0	0	0	1	P36871 NP_002624 PGM1_HUMAN P36871-1 ENSP00000360125	---	NCBI/UniProt	ENSG00000079739	5236	1	0	0	PGM1	CDG1T GSD14	protein-coding	1p31.3	phosphoglucomutase 1	.	18.3191	18.2111	18.3069	18.1557
sp~P30044~PRDX5_HUMAN	sp|P30044|PRDX5_HUMAN	sp|P30044|PRDX5_HUMAN	__Other	sp|P30044|PRDX5_HUMAN	1	1	1	sp|P30044|PRDX5_HUMAN Peroxiredoxin-5, mitochondrial OS=Homo sapiens OX=9606 GN=PRDX5 PE=1 SV=4	1	1	1	1	5.1	5.1	5.1	22.086	214	214	0	2.3332				1463			-1	0	0	0	1	P30044 NP_036226 ENSP00000265462 PRDX5_HUMAN P30044-1	---	NCBI/UniProt	ENSG00000126432	25824	1	0	0	PRDX5	ACR1 AOEB166 B166 HEL-S-55 PLP PMP20 PRDX6 PRXV SBBI10 prx-V	protein-coding	11q13.1	peroxiredoxin 5	.	14.0999	13.9269	14.1197	13.6596
sp~Q9H9S4~CB39L_HUMAN;sp~Q9Y376~CAB39_HUMAN	sp|Q9Y376|CAB39_HUMAN;sp|Q9H9S4|CB39L_HUMAN	sp|Q9H9S4|CB39L_HUMAN;sp|Q9Y376|CAB39_HUMAN	__Other	sp|Q9Y376|CAB39_HUMAN	3;1	3;1	3;1	sp|Q9Y376|CAB39_HUMAN Calcium-binding protein 39 OS=Homo sapiens OX=9606 GN=CAB39 PE=1 SV=1	2	3	3	3	8.2	8.2	8.2	39.869	341	341;337	0	19.509				6017			-1;-1	0	0	0	1	Q9Y376 Q9H9S4 NP_112187 XP_016876274 NP_001073138 ENSP00000479669 NP_001274267 ENSP00000386375 ENSP00000258418 XP_016876276 NP_001124322 ENSP00000386238 NP_001274266 XP_011533557 ENSP00000386642 NP_001274268 ENSP00000261669 ENSP00000348113 NP_057373 XP_011533556 NP_001124321 CAB39_HUMAN XP_016876275 ENSP00000386328 CB39L_HUMAN XP_016876277 XP_011533558	---	NCBI/UniProt	ENSG00000135932 ENSG00000102547	51719 81617	2	5	0	CAB39 CAB39L	CGI-66 MO25 MO25-BETA MO2L bA103J18.3	protein-coding	2q37.1!13q14.2	calcium binding protein 39 ||| calcium binding protein 39 like	.	17.0073	16.8205	16.88	16.6895
sp~O14920~IKKB_HUMAN;sp~O15111~IKKA_HUMAN	sp|O15111|IKKA_HUMAN;sp|O14920|IKKB_HUMAN	sp|O14920|IKKB_HUMAN;sp|O15111|IKKA_HUMAN	__Other	sp|O15111|IKKA_HUMAN	6;1	6;1	6;1	sp|O15111|IKKA_HUMAN Inhibitor of nuclear factor kappa-B kinase subunit alpha OS=Homo sapiens OX=9606 GN=CHUK PE=1 SV=2	2	6	6	6	5.8	5.8	5.8	84.639	745	745;756	0	13.925				344			-1;-1	0	0	0	1	O15111 O14920 ENSP00000359424 ENSP00000430868 O14920-1 IKKA_HUMAN IKKB_HUMAN NP_001269 NP_001177649	---	NCBI/UniProt	ENSG00000213341 ENSG00000104365	1147 3551	2	5	0	CHUK IKBKB	BPS2 IKBKA IKK-alpha IKK1 IKKA NFKBIKA TCF16 IKK-beta IKK2 IKKB IMD15 IMD15A IMD15B NFKBIKB	protein-coding	10q24.31!8p11.21	component of inhibitor of nuclear factor kappa B kinase complex ||| inhibitor of nuclear factor kappa B kinase subunit beta	.	17.1395	17.0316	17.0039	16.9683
sp~Q8N3C0~ASCC3_HUMAN	sp|Q8N3C0|ASCC3_HUMAN	sp|Q8N3C0|ASCC3_HUMAN	__Other	sp|Q8N3C0|ASCC3_HUMAN	14	14	14	sp|Q8N3C0|ASCC3_HUMAN Activating signal cointegrator 1 complex subunit 3 OS=Homo sapiens OX=9606 GN=ASCC3 PE=1 SV=3	1	14	14	14	7.3	7.3	7.3	251.46	2202	2202	0	323.31				3752			-1	0	0	0	1	Q8N3C0 ASCC3_HUMAN NP_006819 ENSP00000358159 Q8N3C0-1	---	NCBI/UniProt	ENSG00000112249	10973	1	0	0	ASCC3	ASC1p200 HELIC1 RNAH	protein-coding	6q16.3	activating signal cointegrator 1 complex subunit 3	.	18.4635	18.3943	18.4169	18.3939
sp~Q9NUP7~TRM13_HUMAN	sp|Q9NUP7|TRM13_HUMAN	sp|Q9NUP7|TRM13_HUMAN	__Other	sp|Q9NUP7|TRM13_HUMAN	2	2	2	sp|Q9NUP7|TRM13_HUMAN tRNA:m(4)X modification enzyme TRM13 homolog OS=Homo sapiens OX=9606 GN=TRMT13 PE=1 SV=2	1	2	2	2	3.7	3.7	3.7	54.246	481	481	0	1.8112				5403			-1	0	0	0	1	Q9NUP7 Q9NUP7-1 NP_061956 TRM13_HUMAN ENSP00000359160	---	NCBI/UniProt	ENSG00000122435	54482	1	0	0	TRMT13	CCDC76	protein-coding	1p21.2	tRNA methyltransferase 13 homolog	.	14.8789	15.0151	14.7761	14.8777
sp~Q9BY44~EIF2A_HUMAN	sp|Q9BY44|EIF2A_HUMAN	sp|Q9BY44|EIF2A_HUMAN	__Other	sp|Q9BY44|EIF2A_HUMAN	6	6	6	sp|Q9BY44|EIF2A_HUMAN Eukaryotic translation initiation factor 2A OS=Homo sapiens OX=9606 GN=EIF2A PE=1 SV=3	1	6	6	6	14.9	14.9	14.9	64.989	585	585	0	323.31				4892			-1	0	0	0	1	Q9BY44 ENSP00000273435 Q9BY44-1 EIF2A_HUMAN NP_001305974	---	NCBI/UniProt	ENSG00000144895	83939	1	0	0	EIF2A	CDA02 EIF-2A MST089 MSTP004 MSTP089	protein-coding	3q25.1	eukaryotic translation initiation factor 2A	.	18.1361	18.1012	18.1277	18.0562
sp~O43824~GTPB6_HUMAN	sp|O43824|GTPB6_HUMAN	sp|O43824|GTPB6_HUMAN	__Other	sp|O43824|GTPB6_HUMAN	1	1	1	sp|O43824|GTPB6_HUMAN Putative GTP-binding protein 6 OS=Homo sapiens OX=9606 GN=GTPBP6 PE=1 SV=4	1	1	1	1	1.9	1.9	1.9	56.897	516	516	0	2.5746				488			-1	0	0	0	1	O43824 NP_036359 GTPB6_HUMAN ENSP00000316598	---	NCBI/UniProt	ENSG00000178605	8225	1	0	0	GTPBP6	PGPL	protein-coding	X|Y	GTP binding protein 6 (putative)	.	15.028	14.9022	15.0147	14.9863
sp~Q01518~CAP1_HUMAN	sp|Q01518|CAP1_HUMAN	sp|Q01518|CAP1_HUMAN	__Other	sp|Q01518|CAP1_HUMAN	7	7	6	sp|Q01518|CAP1_HUMAN Adenylyl cyclase-associated protein 1 OS=Homo sapiens OX=9606 GN=CAP1 PE=1 SV=5	1	7	7	6	17.3	17.3	17.3	51.901	475	475	0	179.1				2262			-1	0	0	0	1	Q01518 ENSP00000361878 ENSP00000361884 NP_001337405 NP_001337410 NP_001337408 NP_001337406 NP_001337404 NP_001337413 CAP1_HUMAN NP_001337407 NP_001337414 ENSP00000361888 NP_001337409 NP_001337412 NP_001337411 Q01518-1	---	NCBI/UniProt	ENSG00000131236	10487	1	0	0	CAP1	CAP CAP1-PEN	protein-coding	1p34.2	cyclase associated actin cytoskeleton regulatory protein 1	.	18.0359	17.8678	17.9689	17.8398
sp~Q9Y3I1~FBX7_HUMAN	sp|Q9Y3I1|FBX7_HUMAN	sp|Q9Y3I1|FBX7_HUMAN	__Other	sp|Q9Y3I1|FBX7_HUMAN	2	2	2	sp|Q9Y3I1|FBX7_HUMAN F-box only protein 7 OS=Homo sapiens OX=9606 GN=FBXO7 PE=1 SV=1	1	2	2	2	4.2	4.2	4.2	58.502	522	522	0	3.0093				6047			-1	0	0	0	1	Q9Y3I1 Q9Y3I1-1 ENSP00000266087 FBX7_HUMAN NP_036311	---	NCBI/UniProt	ENSG00000100225	25793	1	0	0	FBXO7	FBX FBX07 FBX7 PARK15 PKPS	protein-coding	22q12.3	F-box protein 7	.	15.7827	15.7701	15.7076	15.6718
sp~Q96RP9~EFGM_HUMAN	sp|Q96RP9|EFGM_HUMAN	sp|Q96RP9|EFGM_HUMAN	__Other	sp|Q96RP9|EFGM_HUMAN	5	5	5	sp|Q96RP9|EFGM_HUMAN Elongation factor G, mitochondrial OS=Homo sapiens OX=9606 GN=GFM1 PE=1 SV=2	1	5	5	5	8.1	8.1	8.1	83.471	751	751	0	230.83				4573	984	201	-1	0	0	0	1	Q96RP9 NP_001295095 ENSP00000418755 Q96RP9-1 EFGM_HUMAN	---	NCBI/UniProt	ENSG00000168827	85476	1	0	0	GFM1	COXPD1 EFG EFG1 EFGM EGF1 GFM hEFG1 mtEF-G1	protein-coding	3q25.32	G elongation factor mitochondrial 1	.	17.1026	17.1342	17.1706	17.0412
sp~P26440~IVD_HUMAN	sp|P26440|IVD_HUMAN	sp|P26440|IVD_HUMAN	__Other	sp|P26440|IVD_HUMAN	2	2	2	sp|P26440|IVD_HUMAN Isovaleryl-CoA dehydrogenase, mitochondrial OS=Homo sapiens OX=9606 GN=IVD PE=1 SV=2	1	2	2	2	4.5	4.5	4.5	46.65	426	426	0	2.0686				1401			-1	0	0	0	1	P26440 NP_001152980 ENSP00000418397 NP_002216 ENSP00000417990 P26440-1 IVD_HUMAN	---	NCBI/UniProt	ENSG00000128928	3712	1	0	0	IVD	ACAD2 IVDH	protein-coding	15q15.1	isovaleryl-CoA dehydrogenase	.	15.3602	15.7111	15.7768	15.7014
sp~P09936~UCHL1_HUMAN	sp|P09936|UCHL1_HUMAN	sp|P09936|UCHL1_HUMAN	__Other	sp|P09936|UCHL1_HUMAN	4	4	4	sp|P09936|UCHL1_HUMAN Ubiquitin carboxyl-terminal hydrolase isozyme L1 OS=Homo sapiens OX=9606 GN=UCHL1 PE=1 SV=2	1	4	4	4	29.6	29.6	29.6	24.824	223	223	0	45.213				1068	215	6	-1	0	0	0	1	P09936 NP_004172 UCHL1_HUMAN ENSP00000284440	---	NCBI/UniProt	ENSG00000154277	7345	1	0	0	UCHL1	HEL-117 HEL-S-53 NDGOA PARK5 PGP-9.5 PGP9.5 PGP95 SPG79 Uch-L1	protein-coding	4p13	ubiquitin C-terminal hydrolase L1	.	17.9666	17.8401	17.8749	17.8184
sp~Q8TE04~PANK1_HUMAN;sp~Q9BZ23~PANK2_HUMAN	sp|Q9BZ23|PANK2_HUMAN;sp|Q8TE04|PANK1_HUMAN	sp|Q8TE04|PANK1_HUMAN;sp|Q9BZ23|PANK2_HUMAN	__Other	sp|Q9BZ23|PANK2_HUMAN	4;1	4;1	3;1	sp|Q9BZ23|PANK2_HUMAN Pantothenate kinase 2, mitochondrial OS=Homo sapiens OX=9606 GN=PANK2 PE=1 SV=3	2	4	4	3	10	10	7.4	62.68	570	570;598	0	130.89				4915			-1;-1	0	0	0	1	Q8TE04 Q9BZ23 ENSP00000313377 Q9BZ23-1 PANK2_HUMAN NP_705902 PANK1_HUMAN Q8TE04-1 XP_016871827	---	NCBI/UniProt	ENSG00000152782 ENSG00000125779	53354 80025	2	5	0	PANK1 PANK2	PANK C20orf48 HARP HSS NBIA1 PKAN	protein-coding	10q23.31!20p13	pantothenate kinase 1 ||| pantothenate kinase 2	.	15.5808	15.4916	15.5328	15.4132
sp~Q14012~KCC1A_HUMAN;sp~Q8IU85~KCC1D_HUMAN	sp|Q14012|KCC1A_HUMAN;sp|Q8IU85|KCC1D_HUMAN	sp|Q14012|KCC1A_HUMAN;sp|Q8IU85|KCC1D_HUMAN	__Other	sp|Q14012|KCC1A_HUMAN;sp|Q8IU85|KCC1D_HUMAN	1;1	1;1	1;1	sp|Q14012|KCC1A_HUMAN Calcium/calmodulin-dependent protein kinase type 1 OS=Homo sapiens OX=9606 GN=CAMK1 PE=1 SV=1;sp|Q8IU85|KCC1D_HUMAN Calcium/calmodulin-dependent protein kinase type 1D OS=Homo sapiens OX=9606 GN=CAMK1D PE=1 SV=1	2	1	1	1	2.7	2.7	2.7	41.337	370	370;385	0.00035733	1.5943				2592			-1;-1	0	0	0	1	Q14012 Q8IU85 Q8IU85-1 NP_003647 ENSP00000478874 KCC1D_HUMAN NP_705718 KCC1A_HUMAN ENSP00000256460	---	NCBI/UniProt	ENSG00000134072 ENSG00000183049	8536 57118	2	5	0	CAMK1 CAMK1D	CAMKI CKLiK CaM-K1 CaMKID	protein-coding	3p25.3!10p13	calcium/calmodulin dependent protein kinase I ||| calcium/calmodulin dependent protein kinase ID	.	11.8779	11.6376	11.8868	11.4539
sp~P04818~TYSY_HUMAN	sp|P04818|TYSY_HUMAN	sp|P04818|TYSY_HUMAN	__Other	sp|P04818|TYSY_HUMAN	5	5	5	sp|P04818|TYSY_HUMAN Thymidylate synthase OS=Homo sapiens OX=9606 GN=TYMS PE=1 SV=3	1	5	5	5	24.3	24.3	24.3	35.716	313	313	0	323.31				942	161	149	-1	0	0	0	1	P04818 P04818-1 NP_001062 TYSY_HUMAN ENSP00000315644	---	NCBI/UniProt	ENSG00000176890	7298	1	0	0	TYMS	HST422 TMS TS	protein-coding	18p11.32	thymidylate synthetase	.	17.0313	16.9401	16.8932	16.926
sp~Q96HR3~MED30_HUMAN	sp|Q96HR3|MED30_HUMAN	sp|Q96HR3|MED30_HUMAN	__Other	sp|Q96HR3|MED30_HUMAN	2	2	2	sp|Q96HR3|MED30_HUMAN Mediator of RNA polymerase II transcription subunit 30 OS=Homo sapiens OX=9606 GN=MED30 PE=1 SV=1	1	2	2	2	9	9	9	20.277	178	178	0.001394	1.3545				4429			-1	0	0	0	1	Q96HR3 NP_542382 Q96HR3-1 ENSP00000297347 MED30_HUMAN	---	NCBI/UniProt	ENSG00000164758	90390	1	0	0	MED30	MED30S THRAP6 TRAP25	protein-coding	8q24.11	mediator complex subunit 30	.	16.2259	16.1457	16.1636	16.0376
sp~Q8WUN7~UBTD2_HUMAN;sp~Q9HAC8~UBTD1_HUMAN	sp|Q9HAC8|UBTD1_HUMAN;sp|Q8WUN7|UBTD2_HUMAN	sp|Q8WUN7|UBTD2_HUMAN;sp|Q9HAC8|UBTD1_HUMAN	__Other	sp|Q8WUN7|UBTD2_HUMAN;sp|Q9HAC8|UBTD1_HUMAN	1;1	1;1	1;1	sp|Q9HAC8|UBTD1_HUMAN Ubiquitin domain-containing protein 1 OS=Homo sapiens OX=9606 GN=UBTD1 PE=1 SV=1;sp|Q8WUN7|UBTD2_HUMAN Ubiquitin domain-containing protein 2 OS=Homo sapiens OX=9606 GN=UBTD2 PE=1 SV=2	2	1	1	1	4.8	4.8	4.8	25.938	227	227;234	0	3.7424				4055			-1;-1	0	0	0	1	Q9HAC8 Q8WUN7 UBTD1_HUMAN ENSP00000359698 ENSP00000377381 NP_689490 UBTD2_HUMAN XP_016865512 NP_079230 XP_016865511	---	NCBI/UniProt	ENSG00000165886 ENSG00000168246	80019 92181	2	5	0	UBTD1 UBTD2	DCUBP	protein-coding	10q24.1-q24.2!5q35.1	ubiquitin domain containing 1 ||| ubiquitin domain containing 2	.	14.5578	14.4523	14.5094	14.4762
sp~Q9BTE7~DCNL5_HUMAN	sp|Q9BTE7|DCNL5_HUMAN	sp|Q9BTE7|DCNL5_HUMAN	__Other	sp|Q9BTE7|DCNL5_HUMAN	3	3	3	sp|Q9BTE7|DCNL5_HUMAN DCN1-like protein 5 OS=Homo sapiens OX=9606 GN=DCUN1D5 PE=1 SV=1	1	3	3	3	21.5	21.5	21.5	27.508	237	237	0	97.32				4779			-1	0	0	0	1	Q9BTE7 ENSP00000260247 NP_115675 DCNL5_HUMAN	---	NCBI/UniProt	ENSG00000137692	84259	1	0	0	DCUN1D5	DCNL5 SCCRO5	protein-coding	11q22.3	defective in cullin neddylation 1 domain containing 5	.	16.1846	16.1315	16.1058	16.1932
sp~Q9H0U3~MAGT1_HUMAN	sp|Q9H0U3|MAGT1_HUMAN	sp|Q9H0U3|MAGT1_HUMAN	__Other	sp|Q9H0U3|MAGT1_HUMAN	2	2	2	sp|Q9H0U3|MAGT1_HUMAN Magnesium transporter protein 1 OS=Homo sapiens OX=9606 GN=MAGT1 PE=1 SV=1	1	2	2	2	5.7	5.7	5.7	38.036	335	335	0	10.115				5011			-1	0	0	0	1	Q9H0U3 MAGT1_HUMAN Q9H0U3-1 ENSP00000480732 ENSP00000354649 NP_115497 NP_001354845	TCSA_GESP	NCBI/UniProt	ENSG00000102158	84061	1	0	1	MAGT1	CDG1CC IAP MRX95 OST3B PRO0756 SLC58A1 XMEN bA217H1.1	protein-coding	Xq21.1	magnesium transporter 1	.	15.3038	15.6036	15.804	15.7675
sp~Q5JSL3~DOC11_HUMAN;sp~Q96BY6~DOC10_HUMAN;sp~Q9BZ29~DOCK9_HUMAN	sp|Q96BY6|DOC10_HUMAN;sp|Q9BZ29|DOCK9_HUMAN;sp|Q5JSL3|DOC11_HUMAN	sp|Q5JSL3|DOC11_HUMAN;sp|Q96BY6|DOC10_HUMAN;sp|Q9BZ29|DOCK9_HUMAN	__Other	sp|Q96BY6|DOC10_HUMAN	9;1;1	9;1;1	9;1;1	sp|Q96BY6|DOC10_HUMAN Dedicator of cytokinesis protein 10 OS=Homo sapiens OX=9606 GN=DOCK10 PE=1 SV=3	3	9	9	9	5.6	5.6	5.6	249.53	2186	2186;2069;2073	0	323.31				4291			-1;-1;-1	0	0	0	1	Q96BY6 Q5JSL3 Q9BZ29 DOC10_HUMAN NP_001123521 DOC11_HUMAN NP_055504 ENSP00000276202 ENSP00000413781 DOCK9_HUMAN NP_001305778 NP_653259 Q9BZ29-1 ENSP00000258390 Q96BY6-1	---	NCBI/UniProt	ENSG00000135905 ENSG00000147251 ENSG00000088387	55619 139818 23348	3	5	0	DOCK10 DOCK11 DOCK9	DRIP2 Nbla10300 ZIZ3 ACG ZIZ2 bB128O4.1 ZIZ1 ZIZIMIN1	protein-coding	2q36.2!Xq24!13q32.3	dedicator of cytokinesis 10 ||| dedicator of cytokinesis 11 ||| dedicator of cytokinesis 9	.	17.4307	17.4296	17.4512	17.4655
sp~P36543~VATE1_HUMAN	sp|P36543|VATE1_HUMAN	sp|P36543|VATE1_HUMAN	__Other	sp|P36543|VATE1_HUMAN	2	2	2	sp|P36543|VATE1_HUMAN V-type proton ATPase subunit E 1 OS=Homo sapiens OX=9606 GN=ATP6V1E1 PE=1 SV=1	1	2	2	2	10.2	10.2	10.2	26.145	226	226	0	7.4257				1574			-1	0	0	0	1	P36543 P36543-1 NP_001687 VATE1_HUMAN ENSP00000253413	---	NCBI/UniProt	ENSG00000131100	529	1	0	0	ATP6V1E1	ARCL2C ATP6E ATP6E2 ATP6V1E P31 Vma4	protein-coding	22q11.21	ATPase H+ transporting V1 subunit E1	.	15.4567	15.3818	15.4218	15.3624
sp~Q9Y6A5~TACC3_HUMAN	sp|Q9Y6A5|TACC3_HUMAN	sp|Q9Y6A5|TACC3_HUMAN	__Other	sp|Q9Y6A5|TACC3_HUMAN	10	10	10	sp|Q9Y6A5|TACC3_HUMAN Transforming acidic coiled-coil-containing protein 3 OS=Homo sapiens OX=9606 GN=TACC3 PE=1 SV=1	1	10	10	10	13.6	13.6	13.6	90.359	838	838	0	91.252				6165	1156	314	-1	0	0	0	1	Q9Y6A5 NP_006333 XP_016863142 TACC3_HUMAN ENSP00000326550	---	NCBI/UniProt	ENSG00000013810	10460	1	0	0	TACC3	ERIC-1 ERIC1 Tacc4 maskin	protein-coding	4p16.3	transforming acidic coiled-coil containing protein 3	.	17.9919	17.9175	17.9524	17.7724
sp~Q9BQD3~KXDL1_HUMAN	sp|Q9BQD3|KXDL1_HUMAN	sp|Q9BQD3|KXDL1_HUMAN	__Other	sp|Q9BQD3|KXDL1_HUMAN	1	1	1	sp|Q9BQD3|KXDL1_HUMAN KxDL motif-containing protein 1 OS=Homo sapiens OX=9606 GN=KXD1 PE=1 SV=2	1	1	1	1	10.2	10.2	10.2	19.668	176	176	0.0020761	1.2635				4699			-1	0	0	0	1	Q9BQD3 ENSP00000443549 ENSP00000469294 ENSP00000471554 ENSP00000472836 XP_011526575 ENSP00000438903 KXDL1_HUMAN XP_011526574 ENSP00000222307 XP_016882770 NP_076974 NP_001165420 XP_006722946 NP_001165419	---	NCBI/UniProt	ENSG00000105700	79036	1	0	0	KXD1	BORCS4 C10orf50 C19orf50 KXDL MST096 MSTP096	protein-coding	19p13.11	KxDL motif containing 1	.	13.6086	13.7036	13.6553	13.5944
sp~Q9H2H8~PPIL3_HUMAN	sp|Q9H2H8|PPIL3_HUMAN	sp|Q9H2H8|PPIL3_HUMAN	__Other	sp|Q9H2H8|PPIL3_HUMAN	1	1	1	sp|Q9H2H8|PPIL3_HUMAN Peptidyl-prolyl cis-trans isomerase-like 3 OS=Homo sapiens OX=9606 GN=PPIL3 PE=1 SV=1	1	1	1	1	14.3	14.3	14.3	18.154	161	161	0	13.078				5041			-1	0	0	0	1	Q9H2H8 XP_005246709 Q9H2H8-1 XP_016859845 ENSP00000376107 PPIL3_HUMAN XP_016859844 NP_570981 XP_011509660	---	NCBI/UniProt	ENSG00000240344	53938	1	0	0	PPIL3	CYPJ	protein-coding	2q33.1	peptidylprolyl isomerase like 3	.	12.1603	12.2132	12.3207	12.2693
sp~Q9BQA1~MEP50_HUMAN	sp|Q9BQA1|MEP50_HUMAN	sp|Q9BQA1|MEP50_HUMAN	__Other	sp|Q9BQA1|MEP50_HUMAN	2	2	2	sp|Q9BQA1|MEP50_HUMAN Methylosome protein 50 OS=Homo sapiens OX=9606 GN=WDR77 PE=1 SV=1	1	2	2	2	10.8	10.8	10.8	36.724	342	342	0	19.134				4696			-1	0	0	0	1	Q9BQA1 MEP50_HUMAN NP_001303992 Q9BQA1-1 ENSP00000409300 NP_001303991	---	NCBI/UniProt	ENSG00000116455	79084	1	0	0	WDR77	HKMT1069 MEP-50 MEP50 Nbla10071 p44 p44/Mep50	protein-coding	1p13.2	WD repeat domain 77	.	17.2539	17.0628	17.1761	17.1291
sp~P18206~VINC_HUMAN	sp|P18206|VINC_HUMAN	sp|P18206|VINC_HUMAN	__Other	sp|P18206|VINC_HUMAN	16	16	16	sp|P18206|VINC_HUMAN Vinculin OS=Homo sapiens OX=9606 GN=VCL PE=1 SV=4	1	16	16	16	16.9	16.9	16.9	123.8	1134	1134	0	323.31				1259	309;310;311;312;313;314;315	190;195;209;534;741;748;998	-1	0	0	0	1	P18206 ENSP00000211998 NP_054706 VINC_HUMAN P18206-1	---	NCBI/UniProt	ENSG00000035403	7414	1	0	0	VCL	CMD1W CMH15 HEL114 MV MVCL	protein-coding	10q22.2	vinculin	.	20.6271	20.6211	20.6207	20.6189
sp~Q7Z417~NUFP2_HUMAN	sp|Q7Z417|NUFP2_HUMAN	sp|Q7Z417|NUFP2_HUMAN	__Other	sp|Q7Z417|NUFP2_HUMAN	8	8	8	sp|Q7Z417|NUFP2_HUMAN FMR1-interacting protein NUFIP2 OS=Homo sapiens OX=9606 GN=NUFIP2 PE=1 SV=1	1	8	8	8	14	14	14	76.12	695	695	0	323.31				3449	921	403	-1	0	0	0	1	Q7Z417 Q7Z417-1 NUFP2_HUMAN ENSP00000225388 NP_065823	---	NCBI/UniProt	ENSG00000108256	57532	1	0	0	NUFIP2	182-FIP 82-FIP FIP-82 PIG1	protein-coding	17q11.2	nuclear FMR1 interacting protein 2	.	17.8245	17.7506	17.8199	17.7215
sp~P07108~ACBP_HUMAN	sp|P07108|ACBP_HUMAN	sp|P07108|ACBP_HUMAN	__Other	sp|P07108|ACBP_HUMAN	4	4	4	sp|P07108|ACBP_HUMAN Acyl-CoA-binding protein OS=Homo sapiens OX=9606 GN=DBI PE=1 SV=2	1	4	4	4	34.5	34.5	34.5	10.044	87	87	0	22.903				985	175	71	-1	0	0	0	1	P07108 ENSP00000348116 NP_001073331 ACBP_HUMAN P07108-1	---	NCBI/UniProt	ENSG00000155368	1622	1	0	0	DBI	ACBD1 ACBP CCK-RP EP	protein-coding	2q14.2	diazepam binding inhibitor, acyl-CoA binding protein	.	18.9822	18.8009	18.8386	18.558
sp~Q5VTB9~RN220_HUMAN	sp|Q5VTB9|RN220_HUMAN	sp|Q5VTB9|RN220_HUMAN	__Other	sp|Q5VTB9|RN220_HUMAN	1	1	1	sp|Q5VTB9|RN220_HUMAN E3 ubiquitin-protein ligase RNF220 OS=Homo sapiens OX=9606 GN=RNF220 PE=1 SV=1	1	1	1	1	5.5	5.5	5.5	62.765	566	566	0	129.65				3119			-1	0	0	0	1	Q5VTB9 ENSP00000354872 NP_060620 XP_016857114 Q5VTB9-1 NP_001306885 ENSP00000347548 RN220_HUMAN XP_016857113	---	NCBI/UniProt	ENSG00000187147	55182	1	0	0	RNF220	C1orf164	protein-coding	1p34.1	ring finger protein 220	.	12.4258	12.3422	12.2383	12.3437
sp~Q9UG63~ABCF2_HUMAN	sp|Q9UG63|ABCF2_HUMAN	sp|Q9UG63|ABCF2_HUMAN	__Other	sp|Q9UG63|ABCF2_HUMAN	5	5	5	sp|Q9UG63|ABCF2_HUMAN ATP-binding cassette sub-family F member 2 OS=Homo sapiens OX=9606 GN=ABCF2 PE=1 SV=2	1	5	5	5	8	8	8	71.289	623	623	0	11.156				5696			-1	0	0	0	1	Q9UG63 NP_009120 Q9UG63-1 ABCF2_HUMAN ENSP00000287844	---	NCBI/UniProt	ENSG00000033050	10061	1	0	0	ABCF2	ABC28 EST133090 HUSSY-18 HUSSY18	protein-coding	7q36.1	ATP binding cassette subfamily F member 2	.	17.3612	17.2861	17.3186	17.3543
sp~O43765~SGTA_HUMAN	sp|O43765|SGTA_HUMAN	sp|O43765|SGTA_HUMAN	__Other	sp|O43765|SGTA_HUMAN	2	2	2	sp|O43765|SGTA_HUMAN Small glutamine-rich tetratricopeptide repeat-containing protein alpha OS=Homo sapiens OX=9606 GN=SGTA PE=1 SV=1	1	2	2	2	7	7	7	34.063	313	313	0	3.0697				475			-1	0	0	0	1	O43765 SGTA_HUMAN ENSP00000221566 ENSP00000504495 NP_003012 XP_011526480	---	NCBI/UniProt	ENSG00000104969	6449	1	0	0	SGTA	SGT alphaSGT hSGT	protein-coding	19p13.3	small glutamine rich tetratricopeptide repeat co-chaperone alpha	.	17.0166	16.8956	16.8926	16.9052
sp~O15131~IMA6_HUMAN;sp~P52294~IMA5_HUMAN	sp|P52294|IMA5_HUMAN;sp|O15131|IMA6_HUMAN	sp|O15131|IMA6_HUMAN;sp|P52294|IMA5_HUMAN	__Other	sp|P52294|IMA5_HUMAN	9;3	9;3	6;0	sp|P52294|IMA5_HUMAN Importin subunit alpha-5 OS=Homo sapiens OX=9606 GN=KPNA1 PE=1 SV=3	2	9	9	6	15.4	15.4	11.2	60.221	538	538;539	0	323.31				1896	90	306	-1;-1	0	0	0	1	P52294 O15131 NP_001353235 NP_002255 ENSP00000357552 NP_002260 IMA5_HUMAN XP_005247494 IMA6_HUMAN NP_001353236 ENSP00000348704 ENSP00000343701	---	NCBI/UniProt	ENSG00000114030 ENSG00000196911	3836 3841	2	5	0	KPNA1 KPNA5	IPOA5 NPI-1 RCH2 SRP1 IPOA6 SRP6	protein-coding	3q21.1!6q22.1	karyopherin subunit alpha 1 ||| karyopherin subunit alpha 5	.	19.1828	19.1232	19.1243	19.0548
sp~P27635~RL10_HUMAN;sp~Q96L21~RL10L_HUMAN	sp|P27635|RL10_HUMAN;sp|Q96L21|RL10L_HUMAN	sp|P27635|RL10_HUMAN;sp|Q96L21|RL10L_HUMAN	__Other	sp|P27635|RL10_HUMAN;sp|Q96L21|RL10L_HUMAN	4;3	4;3	4;3	sp|P27635|RL10_HUMAN 60S ribosomal protein L10 OS=Homo sapiens OX=9606 GN=RPL10 PE=1 SV=5;sp|Q96L21|RL10L_HUMAN 60S ribosomal protein L10-like OS=Homo sapiens OX=9606 GN=RPL10L PE=1 SV=3	2	4	4	4	27.1	27.1	27.1	24.577	214	214;214	0	296.89				1416	376;377	52;136	-1;-1	0	0	0	1	P27635 Q96L21 NP_001243509 RL10_HUMAN RL10L_HUMAN NP_001290553 ENSP00000358832 NP_001290555 NP_001243506 ENSP00000298283 ENSP00000395025 ENSP00000388600 NP_001290554 ENSP00000341730 NP_006004 NP_542784	---	NCBI/UniProt	ENSG00000147403 ENSG00000165496	6134 140801	2	5	0	RPL10 RPL10L	AUTSX5 DXS648 DXS648E L10 MRXS35 NOV QM RPL10_5_1358	protein-coding	Xq28!14q21.2	ribosomal protein L10 ||| ribosomal protein L10 like	.	17.9169	17.9311	17.9545	17.9215
sp~P55036~PSMD4_HUMAN	sp|P55036|PSMD4_HUMAN	sp|P55036|PSMD4_HUMAN	__Other	sp|P55036|PSMD4_HUMAN	2	2	2	sp|P55036|PSMD4_HUMAN 26S proteasome non-ATPase regulatory subunit 4 OS=Homo sapiens OX=9606 GN=PSMD4 PE=1 SV=1	1	2	2	2	3.7	3.7	3.7	40.736	377	377	0	2.7969				1966			-1	0	0	0	1	P55036 P55036-1 ENSP00000357879 NP_002801 PSMD4_HUMAN	---	NCBI/UniProt	ENSG00000159352	5710	1	0	0	PSMD4	AF AF-1 ASF MCB1 Rpn10 S5A pUB-R5	protein-coding	1q21.3	proteasome 26S subunit ubiquitin receptor, non-ATPase 4	.	15.851	15.7863	15.8601	15.8023
sp~Q12768~WASC5_HUMAN	sp|Q12768|WASC5_HUMAN	sp|Q12768|WASC5_HUMAN	__Other	sp|Q12768|WASC5_HUMAN	9	9	9	sp|Q12768|WASC5_HUMAN WASH complex subunit 5 OS=Homo sapiens OX=9606 GN=WASHC5 PE=1 SV=1	1	9	9	9	8.6	8.6	8.6	134.28	1159	1159	0	39.662				2395			-1	0	0	0	1	Q12768 ENSP00000318016 WASC5_HUMAN NP_055661 XP_016869602	---	NCBI/UniProt	ENSG00000164961	9897	1	0	0	WASHC5	KIAA0196 RTSC RTSC1 SPG8	protein-coding	8q24.13	WASH complex subunit 5	.	17.8913	17.9142	17.935	17.8319
sp~Q7Z6J9~SEN54_HUMAN	sp|Q7Z6J9|SEN54_HUMAN	sp|Q7Z6J9|SEN54_HUMAN	__Other	sp|Q7Z6J9|SEN54_HUMAN	1	1	1	sp|Q7Z6J9|SEN54_HUMAN tRNA-splicing endonuclease subunit Sen54 OS=Homo sapiens OX=9606 GN=TSEN54 PE=1 SV=3	1	1	1	1	2.1	2.1	2.1	58.819	526	526	0.0010537	1.417				3483			-1	0	0	0	1	Q7Z6J9 NP_997229 Q7Z6J9-1 ENSP00000327487 SEN54_HUMAN	---	NCBI/UniProt	ENSG00000182173	283989	1	0	0	TSEN54	PCH2A PCH4 PCH5 SEN54L sen54	protein-coding	17q25.1	tRNA splicing endonuclease subunit 54	.	14.0934	13.9387	14.1205	13.741
sp~O60664~PLIN3_HUMAN	sp|O60664|PLIN3_HUMAN	sp|O60664|PLIN3_HUMAN	__Other	sp|O60664|PLIN3_HUMAN	3	3	3	sp|O60664|PLIN3_HUMAN Perilipin-3 OS=Homo sapiens OX=9606 GN=PLIN3 PE=1 SV=3	1	3	3	3	16.1	16.1	16.1	47.074	434	434	0	323.31				548			-1	0	0	0	1	O60664 ENSP00000221957 NP_005808 O60664-1 PLIN3_HUMAN	---	NCBI/UniProt	ENSG00000105355	10226	1	0	0	PLIN3	M6PRBP1 PP17 TIP47	protein-coding	19p13.3	perilipin 3	.	16.6836	16.7031	16.6507	16.6932
sp~Q14C86~GAPD1_HUMAN	sp|Q14C86|GAPD1_HUMAN	sp|Q14C86|GAPD1_HUMAN	__Other	sp|Q14C86|GAPD1_HUMAN	8	8	8	sp|Q14C86|GAPD1_HUMAN GTPase-activating protein and VPS9 domain-containing protein 1 OS=Homo sapiens OX=9606 GN=GAPVD1 PE=1 SV=2	1	8	8	8	4.9	4.9	4.9	164.98	1478	1478	0	156.05				2699			-1	0	0	0	1	Q14C86 NP_001341230 NP_001341229 NP_001341223 NP_001341224 NP_001341226 GAPD1_HUMAN NP_001341228 Q14C86-1 NP_001269610 NP_001341225	---	NCBI/UniProt	ENSG00000165219	26130	1	0	0	GAPVD1	GAPEX5 GAPex-5 RAP6	protein-coding	9q33.3	GTPase activating protein and VPS9 domains 1	.	17.5226	17.4389	17.4433	17.33
sp~O75940~SPF30_HUMAN	sp|O75940|SPF30_HUMAN	sp|O75940|SPF30_HUMAN	__Other	sp|O75940|SPF30_HUMAN	1	1	1	sp|O75940|SPF30_HUMAN Survival of motor neuron-related-splicing factor 30 OS=Homo sapiens OX=9606 GN=SMNDC1 PE=1 SV=1	1	1	1	1	4.2	4.2	4.2	26.711	238	238	0	3.0565				700			-1	0	0	0	1	O75940 NP_005862 ENSP00000358616 SPF30_HUMAN	---	NCBI/UniProt	ENSG00000119953	10285	1	0	0	SMNDC1	SMNR SPF30 TDRD16C	protein-coding	10q25.2	survival motor neuron domain containing 1	.	15.627	15.4493	15.6368	15.3245
sp~P30086~PEBP1_HUMAN	sp|P30086|PEBP1_HUMAN	sp|P30086|PEBP1_HUMAN	__Other	sp|P30086|PEBP1_HUMAN	5	5	5	sp|P30086|PEBP1_HUMAN Phosphatidylethanolamine-binding protein 1 OS=Homo sapiens OX=9606 GN=PEBP1 PE=1 SV=3	1	5	5	5	27.3	27.3	27.3	21.057	187	187	0	310.26				1470			-1	0	0	0	1	P30086 ENSP00000261313 PEBP1_HUMAN NP_002558	---	NCBI/UniProt	ENSG00000089220	5037	1	0	0	PEBP1	HCNP HCNPpp HEL-210 HEL-S-34 HEL-S-96 PBP PEBP PEBP-1 RKIP	protein-coding	12q24.23	phosphatidylethanolamine binding protein 1	.	18.5479	18.3889	18.4634	18.1846
sp~O15397~IPO8_HUMAN	sp|O15397|IPO8_HUMAN	sp|O15397|IPO8_HUMAN	__Other	sp|O15397|IPO8_HUMAN	7	7	7	sp|O15397|IPO8_HUMAN Importin-8 OS=Homo sapiens OX=9606 GN=IPO8 PE=1 SV=2	1	7	7	7	9.9	9.9	9.9	119.94	1037	1037	0	88.574				383			-1	0	0	0	1	O15397 ENSP00000256079 NP_006381 IPO8_HUMAN O15397-1	---	NCBI/UniProt	ENSG00000133704	10526	1	0	0	IPO8	RANBP8	protein-coding	12p11.21	importin 8	.	16.9678	16.878	16.8917	16.7916
sp~O00268~TAF4_HUMAN	sp|O00268|TAF4_HUMAN	sp|O00268|TAF4_HUMAN	__Other	sp|O00268|TAF4_HUMAN	1	1	1	sp|O00268|TAF4_HUMAN Transcription initiation factor TFIID subunit 4 OS=Homo sapiens OX=9606 GN=TAF4 PE=1 SV=2	1	1	1	1	1	1	1	110.11	1085	1085	0	2.0905				211			-1	0	0	0	1	O00268 TAF4_HUMAN NP_003176 ENSP00000252996	---	NCBI/UniProt	ENSG00000130699	6874	1	0	0	TAF4	TAF(II)130 TAF(II)135 TAF2C TAF2C1 TAF4A TAFII-130 TAFII-135 TAFII130 TAFII135	protein-coding	20q13.33	TATA-box binding protein associated factor 4	.	12.6737	12.6679	12.8163	12.8666
sp~Q06323~PSME1_HUMAN	sp|Q06323|PSME1_HUMAN	sp|Q06323|PSME1_HUMAN	__Other	sp|Q06323|PSME1_HUMAN	5	5	5	sp|Q06323|PSME1_HUMAN Proteasome activator complex subunit 1 OS=Homo sapiens OX=9606 GN=PSME1 PE=1 SV=1	1	5	5	5	18.5	18.5	18.5	28.723	249	249	0	260.54				2336			-1	0	0	0	1	Q06323 ENSP00000206451 NP_006254 PSME1_HUMAN Q06323-1	---	NCBI/UniProt	ENSG00000092010 ENSG00000284916	5720	1	0	0	PSME1	HEL-S-129m IFI5111 PA28A PA28alpha REGalpha	protein-coding	14q12	proteasome activator subunit 1	.	17.5356	17.6049	17.5701	17.5806
sp~O95169~NDUB8_HUMAN	sp|O95169|NDUB8_HUMAN	sp|O95169|NDUB8_HUMAN	__Other	sp|O95169|NDUB8_HUMAN	2	2	2	sp|O95169|NDUB8_HUMAN NADH dehydrogenase [ubiquinone] 1 beta subcomplex subunit 8, mitochondrial OS=Homo sapiens OX=9606 GN=NDUFB8 PE=1 SV=1	1	2	2	2	12.4	12.4	12.4	21.766	186	186	0	29.899				776	126	70	-1	0	0	0	1	O95169 O95169-1 ENSP00000299166 NDUB8_HUMAN NP_004995	---	NCBI/UniProt	ENSG00000166136	4714	1	0	0	NDUFB8	ASHI CI-ASHI MC1DN32	protein-coding	10q24.31	NADH:ubiquinone oxidoreductase subunit B8	.	14.8814	14.8561	14.9942	14.8011
sp~P13984~T2FB_HUMAN	sp|P13984|T2FB_HUMAN	sp|P13984|T2FB_HUMAN	__Other	sp|P13984|T2FB_HUMAN	3	3	3	sp|P13984|T2FB_HUMAN General transcription factor IIF subunit 2 OS=Homo sapiens OX=9606 GN=GTF2F2 PE=1 SV=2	1	3	3	3	12	12	12	28.38	249	249	0	45.975				1166			-1	0	0	0	1	P13984 T2FB_HUMAN ENSP00000340823 NP_004119	---	NCBI/UniProt	ENSG00000188342	2963	1	0	0	GTF2F2	BTF4 RAP30 TF2F2 TFIIF	protein-coding	13q14.12-q14.13	general transcription factor IIF subunit 2	.	15.5777	15.5876	15.5652	15.5503
sp~Q8WYA0~IFT81_HUMAN	sp|Q8WYA0|IFT81_HUMAN	sp|Q8WYA0|IFT81_HUMAN	__Other	sp|Q8WYA0|IFT81_HUMAN	1	1	1	sp|Q8WYA0|IFT81_HUMAN Intraflagellar transport protein 81 homolog OS=Homo sapiens OX=9606 GN=IFT81 PE=1 SV=1	1	1	1	1	1.6	1.6	1.6	79.745	676	676	0.00088496	1.4953				4109			-1	0	0	0	1	Q8WYA0 NP_001137251 NP_054774 XP_016874706 Q8WYA0-1 IFT81_HUMAN ENSP00000242591 ENSP00000449718	---	NCBI/UniProt	ENSG00000122970	28981	1	0	0	IFT81	CDV-1 CDV-1R CDV1 CDV1R DV1 SRTD19	protein-coding	12q24.11	intraflagellar transport 81	.	14.7969	14.7489	14.7733	14.5794
sp~Q9UKJ3~GPTC8_HUMAN	sp|Q9UKJ3|GPTC8_HUMAN	sp|Q9UKJ3|GPTC8_HUMAN	__Other	sp|Q9UKJ3|GPTC8_HUMAN	3	3	3	sp|Q9UKJ3|GPTC8_HUMAN G patch domain-containing protein 8 OS=Homo sapiens OX=9606 GN=GPATCH8 PE=1 SV=2	1	3	3	3	1.9	1.9	1.9	164.2	1502	1502	0	87.334				5811			-1	0	0	0	1	Q9UKJ3 NP_001002909 GPTC8_HUMAN ENSP00000467556 Q9UKJ3-1	---	NCBI/UniProt	ENSG00000186566	23131	1	0	0	GPATCH8	GPATC8 KIAA0553	protein-coding	17q21.31	G-patch domain containing 8	.	16.1379	16.0987	16.1834	16.1428
sp~P30041~PRDX6_HUMAN	sp|P30041|PRDX6_HUMAN	sp|P30041|PRDX6_HUMAN	__Other	sp|P30041|PRDX6_HUMAN	5	5	5	sp|P30041|PRDX6_HUMAN Peroxiredoxin-6 OS=Homo sapiens OX=9606 GN=PRDX6 PE=1 SV=3	1	5	5	5	17.4	17.4	17.4	25.035	224	224	0	74.915				1462			-1	0	0	0	1	P30041 ENSP00000342026 NP_004896 PRDX6_HUMAN	---	NCBI/UniProt	ENSG00000117592	9588	1	0	0	PRDX6	1-Cys AOP2 HEL-S-128m LPCAT-5 NSGPx PRX aiPLA2 p29	protein-coding	1q25.1	peroxiredoxin 6	.	17.719	17.6357	17.606	17.5242
sp~Q86U90~YRDC_HUMAN	sp|Q86U90|YRDC_HUMAN	sp|Q86U90|YRDC_HUMAN	__Other	sp|Q86U90|YRDC_HUMAN	3	3	3	sp|Q86U90|YRDC_HUMAN Threonylcarbamoyl-AMP synthase OS=Homo sapiens OX=9606 GN=YRDC PE=1 SV=1	1	3	3	3	18.6	18.6	18.6	29.328	279	279	0	37.705				3522			-1	0	0	0	1	Q86U90 YRDC_HUMAN ENSP00000362135 NP_078916	---	NCBI/UniProt	ENSG00000196449	79693	1	0	0	YRDC	DRIP3 IRIP SUA5	protein-coding	1p34.3	yrdC N6-threonylcarbamoyltransferase domain containing	.	16.3962	16.4579	16.4112	16.4065
sp~Q9NYF3~FA53C_HUMAN	sp|Q9NYF3|FA53C_HUMAN	sp|Q9NYF3|FA53C_HUMAN	__Other	sp|Q9NYF3|FA53C_HUMAN	1	1	1	sp|Q9NYF3|FA53C_HUMAN Protein FAM53C OS=Homo sapiens OX=9606 GN=FAM53C PE=1 SV=1	1	1	1	1	2.8	2.8	2.8	43.091	392	392	0.006814	0.88932				5519			-1	0	0	0	1	Q9NYF3 NP_057689 ENSP00000239906 FA53C_HUMAN ENSP00000403705 NP_001129119	---	NCBI/UniProt	ENSG00000120709	51307	1	0	0	FAM53C	C5orf6	protein-coding	5q31.2	family with sequence similarity 53 member C	.	14.8253	14.8768	14.7699	14.7133
sp~P27986~P85A_HUMAN;sp~Q92569~P55G_HUMAN	sp|P27986|P85A_HUMAN;sp|Q92569|P55G_HUMAN	sp|P27986|P85A_HUMAN;sp|Q92569|P55G_HUMAN	__Other	sp|P27986|P85A_HUMAN;sp|Q92569|P55G_HUMAN	2;1	2;1	2;1	sp|P27986|P85A_HUMAN Phosphatidylinositol 3-kinase regulatory subunit alpha OS=Homo sapiens OX=9606 GN=PIK3R1 PE=1 SV=2;sp|Q92569|P55G_HUMAN Phosphatidylinositol 3-kinase regulatory subunit gamma OS=Homo sapiens OX=9606 GN=PIK3R3 PE=1 SV=2	2	2	2	2	2.9	2.9	2.9	83.597	724	724;461	0	4.6226				1424			-1;-1	0	0	0	1	P27986 Q92569 NP_001107644 NP_852664 ENSP00000429277 P27986-1 ENSP00000412546 P55G_HUMAN P85A_HUMAN NP_003620 XP_005248599 ENSP00000428056 ENSP00000262741 Q92569-1 XP_016865074	---	NCBI/UniProt	ENSG00000145675 ENSG00000117461	5295 8503	2	5	0	PIK3R1 PIK3R3	AGM7 GRB1 IMD36 p85 p85-ALPHA p55 p55-GAMMA p55PIK	protein-coding	5q13.1!1p34.1	phosphoinositide-3-kinase regulatory subunit 1 ||| phosphoinositide-3-kinase regulatory subunit 3	.	16.3419	16.3201	16.2576	16.2061
sp~O75368~SH3L1_HUMAN	sp|O75368|SH3L1_HUMAN	sp|O75368|SH3L1_HUMAN	__Other	sp|O75368|SH3L1_HUMAN	2	2	2	sp|O75368|SH3L1_HUMAN Adapter SH3BGRL OS=Homo sapiens OX=9606 GN=SH3BGRL PE=1 SV=1	1	2	2	2	28.1	28.1	28.1	12.774	114	114	0	2.1678				615			-1	0	0	0	1	O75368 NP_003013 ENSP00000362308 SH3L1_HUMAN	---	NCBI/UniProt	ENSG00000131171	6451	1	0	0	SH3BGRL	HEL-S-115 SH3BGR	protein-coding	Xq21.1	SH3 domain binding glutamate rich protein like	.	18.0301	17.9638	17.8903	17.7385
sp~P49902~5NTC_HUMAN	sp|P49902|5NTC_HUMAN	sp|P49902|5NTC_HUMAN	__Other	sp|P49902|5NTC_HUMAN	5	5	5	sp|P49902|5NTC_HUMAN Cytosolic purine 5-nucleotidase OS=Homo sapiens OX=9606 GN=NT5C2 PE=1 SV=1	1	5	5	5	14.8	14.8	14.8	64.969	561	561	0	217.97				1815			-1	0	0	0	1	P49902 NP_036361 ENSP00000383960 5NTC_HUMAN NP_001127845 P49902-1 NP_001338098 ENSP00000339479	---	NCBI/UniProt	ENSG00000076685	22978	1	0	0	NT5C2	GMP NT5B PNT5 SPG45 SPG65 cN-II	protein-coding	10q24.32-q24.33	5'-nucleotidase, cytosolic II	.	16.6874	16.6347	16.6238	16.6569
sp~Q5TKA1~LIN9_HUMAN	sp|Q5TKA1|LIN9_HUMAN	sp|Q5TKA1|LIN9_HUMAN	__Other	sp|Q5TKA1|LIN9_HUMAN	1	1	1	sp|Q5TKA1|LIN9_HUMAN Protein lin-9 homolog OS=Homo sapiens OX=9606 GN=LIN9 PE=1 SV=1	1	1	1	1	2	2	2	61.945	542	542	0	4.3664				3111			-1	0	0	0	1	Q5TKA1 LIN9_HUMAN NP_001257338 NP_001257339 Q5TKA1-1 ENSP00000355773 ENSP00000418121	---	NCBI/UniProt	ENSG00000183814	286826	1	0	0	LIN9	BARA BARPsv Lin-9 TGS TGS1 TGS2	protein-coding	1q42.12	lin-9 DREAM MuvB core complex component	.	13.8686	13.7959	13.8611	13.7001
sp~Q9Y5Z7~HCFC2_HUMAN	sp|Q9Y5Z7|HCFC2_HUMAN	sp|Q9Y5Z7|HCFC2_HUMAN	__Other	sp|Q9Y5Z7|HCFC2_HUMAN	1	1	1	sp|Q9Y5Z7|HCFC2_HUMAN Host cell factor 2 OS=Homo sapiens OX=9606 GN=HCFC2 PE=1 SV=1	1	1	1	1	1.4	1.4	1.4	86.778	792	792	0.0090475	0.78721				6145			-1	0	0	0	1	Q9Y5Z7 ENSP00000229330 HCFC2_HUMAN NP_037452 Q9Y5Z7-1	---	NCBI/UniProt	ENSG00000111727	29915	1	0	0	HCFC2	HCF-2 HCF2	protein-coding	12q23.3	host cell factor C2	.	14.0838	14.131	14.168	14.0149
sp~P50579~MAP2_HUMAN	sp|P50579|MAP2_HUMAN	sp|P50579|MAP2_HUMAN	__Other	sp|P50579|MAP2_HUMAN	2	2	2	sp|P50579|MAP2_HUMAN Methionine aminopeptidase 2 OS=Homo sapiens OX=9606 GN=METAP2 PE=1 SV=1	1	2	2	2	8.6	8.6	8.6	52.891	478	478	0	323.31				1840			-1	0	0	0	1	P50579 NP_001317175 ENSP00000450063 MAP2_HUMAN P50579-1	---	NCBI/UniProt	ENSG00000111142	10988	1	0	0	METAP2	MAP2 MNPEP p67eIF2	protein-coding	12q22	methionyl aminopeptidase 2	.	17.0146	16.9408	17.0408	16.7653
sp~Q12765~SCRN1_HUMAN	sp|Q12765|SCRN1_HUMAN	sp|Q12765|SCRN1_HUMAN	__Other	sp|Q12765|SCRN1_HUMAN	2	2	2	sp|Q12765|SCRN1_HUMAN Secernin-1 OS=Homo sapiens OX=9606 GN=SCRN1 PE=1 SV=2	1	2	2	2	4.8	4.8	4.8	46.382	414	414	0	323.31				2394	733	197	-1	0	0	0	1	Q12765 ENSP00000242059 SCRN1_HUMAN ENSP00000409068 NP_001138985 Q12765-1 NP_055581	---	NCBI/UniProt	ENSG00000136193	9805	1	0	0	SCRN1	SES1	protein-coding	7p14.3	secernin 1	.	16.8173	16.5881	16.641	16.5845
sp~P31751~AKT2_HUMAN	sp|P31751|AKT2_HUMAN	sp|P31751|AKT2_HUMAN	__Other	sp|P31751|AKT2_HUMAN	1	1	1	sp|P31751|AKT2_HUMAN RAC-beta serine/threonine-protein kinase OS=Homo sapiens OX=9606 GN=AKT2 PE=1 SV=2	1	1	1	1	2.1	2.1	2.1	55.768	481	481	0.00088449	1.492				1504			-1	0	0	0	1	P31751 ENSP00000463262 ENSP00000375892 XP_011524922 XP_011524918 XP_011524917 NP_001617 XP_016881959 P31751-1 XP_011524920 XP_011524916 AKT2_HUMAN XP_011524921	---	NCBI/UniProt	ENSG00000105221	208	1	0	0	AKT2	HIHGHH PKBB PKBBETA PRKBB RAC-BETA	protein-coding	19q13.2	AKT serine/threonine kinase 2	.	14.0002	14.0226	13.977	13.9765
sp~Q58FF8~H90B2_HUMAN	sp|Q58FF8|H90B2_HUMAN	sp|Q58FF8|H90B2_HUMAN	__Other	sp|Q58FF8|H90B2_HUMAN	7	3	3	sp|Q58FF8|H90B2_HUMAN Putative heat shock protein HSP 90-beta 2 OS=Homo sapiens OX=9606 GN=HSP90AB2P PE=1 SV=2	1	7	3	3	13.4	5	5	44.348	381	381	0	208.61				3007			-1	0	0	0	1	Q58FF8 H90B2_HUMAN	---	NCBI/UniProt	---	391634	1	0	0	HSP90AB2P	HSP90BB	pseudo	4p15.33	heat shock protein 90 alpha family class B member 2, pseudogene	.	18.5907	18.5181	18.5258	18.3908
sp~Q13200~PSMD2_HUMAN	sp|Q13200|PSMD2_HUMAN	sp|Q13200|PSMD2_HUMAN	__Other	sp|Q13200|PSMD2_HUMAN	10	10	10	sp|Q13200|PSMD2_HUMAN 26S proteasome non-ATPase regulatory subunit 2 OS=Homo sapiens OX=9606 GN=PSMD2 PE=1 SV=3	1	10	10	10	13.1	13.1	13.1	100.2	908	908	0	132.15				2470	751;752	89;133	-1	0	0	0	1	Q13200 ENSP00000310129 PSMD2_HUMAN NP_002799 Q13200-1	---	NCBI/UniProt	ENSG00000175166	5708	1	0	0	PSMD2	P97 RPN1 S2 TRAP2	protein-coding	3q27.1	proteasome 26S subunit ubiquitin receptor, non-ATPase 2	.	19.2939	19.2908	19.2452	19.227
sp~P48637~GSHB_HUMAN	sp|P48637|GSHB_HUMAN	sp|P48637|GSHB_HUMAN	__Other	sp|P48637|GSHB_HUMAN	5	5	5	sp|P48637|GSHB_HUMAN Glutathione synthetase OS=Homo sapiens OX=9606 GN=GSS PE=1 SV=1	1	5	5	5	12.9	12.9	12.9	52.384	474	474	0	314.89				1747			-1	0	0	0	1	P48637 ENSP00000493903 NP_001309423 ENSP00000495750 GSHB_HUMAN NP_001309424 P48637-1 ENSP00000498303 NP_000169	---	NCBI/UniProt	ENSG00000100983	2937	1	0	0	GSS	GSHS HEL-S-64p HEL-S-88n	protein-coding	20q11.22	glutathione synthetase	.	16.6071	16.4694	16.5001	16.4669
sp~Q13503~MED21_HUMAN	sp|Q13503|MED21_HUMAN	sp|Q13503|MED21_HUMAN	__Other	sp|Q13503|MED21_HUMAN	1	1	1	sp|Q13503|MED21_HUMAN Mediator of RNA polymerase II transcription subunit 21 OS=Homo sapiens OX=9606 GN=MED21 PE=1 SV=1	1	1	1	1	12.5	12.5	12.5	15.564	144	144	0	3.0123				2525			-1	0	0	0	1	Q13503 MED21_HUMAN ENSP00000282892 NP_004255	---	NCBI/UniProt	ENSG00000152944	9412	1	0	0	MED21	SRB7 SURB7 hSrb7	protein-coding	12p11.23	mediator complex subunit 21	.	16.0235	15.9885	16.0397	15.8903
sp~Q9UNQ2~DIM1_HUMAN	sp|Q9UNQ2|DIM1_HUMAN	sp|Q9UNQ2|DIM1_HUMAN	__Other	sp|Q9UNQ2|DIM1_HUMAN	3	3	3	sp|Q9UNQ2|DIM1_HUMAN Probable dimethyladenosine transferase OS=Homo sapiens OX=9606 GN=DIMT1 PE=1 SV=1	1	3	3	3	11.2	11.2	11.2	35.236	313	313	0	140.39				5897			-1	0	0	0	1	Q9UNQ2 ENSP00000199320 ENSP00000421754 NP_001335005 NP_055288 DIM1_HUMAN	---	NCBI/UniProt	ENSG00000086189	27292	1	0	0	DIMT1	DIM1 DIMT1L HSA9761 HUSSY5	protein-coding	5q12.1	DIM1 rRNA methyltransferase and ribosome maturation factor	.	16.3846	16.3327	16.4793	16.346
sp~P35790~CHKA_HUMAN	sp|P35790|CHKA_HUMAN	sp|P35790|CHKA_HUMAN	__Other	sp|P35790|CHKA_HUMAN	6	6	6	sp|P35790|CHKA_HUMAN Choline kinase alpha OS=Homo sapiens OX=9606 GN=CHKA PE=1 SV=3	1	6	6	6	17.3	17.3	17.3	52.248	457	457	0	94.056				1567			-1	0	0	0	1	P35790 ENSP00000265689 NP_001268 CHKA_HUMAN P35790-1	---	NCBI/UniProt	ENSG00000110721	1119	1	0	0	CHKA	CHK CK CKI EK	protein-coding	11q13.2	choline kinase alpha	.	17.6676	17.5939	17.5175	17.6161
sp~Q9NP79~VTA1_HUMAN	sp|Q9NP79|VTA1_HUMAN	sp|Q9NP79|VTA1_HUMAN	__Other	sp|Q9NP79|VTA1_HUMAN	2	2	2	sp|Q9NP79|VTA1_HUMAN Vacuolar protein sorting-associated protein VTA1 homolog OS=Homo sapiens OX=9606 GN=VTA1 PE=1 SV=1	1	2	2	2	6.2	6.2	6.2	33.879	307	307	0	4.0228				5271			-1	0	0	0	1	Q9NP79 ENSP00000481525 Q9NP79-1 VTA1_HUMAN NP_001273300	---	NCBI/UniProt	ENSG00000009844	51534	1	0	0	VTA1	6orf55 C6orf55 DRG-1 DRG1 HSPC228 LIP5 My012 SBP1	protein-coding	6q24.1-q24.2	vesicle trafficking 1	.	15.9111	15.763	15.8281	15.7865
sp~P11172~UMPS_HUMAN	sp|P11172|UMPS_HUMAN	sp|P11172|UMPS_HUMAN	__Other	sp|P11172|UMPS_HUMAN	9	9	9	sp|P11172|UMPS_HUMAN Uridine 5-monophosphate synthase OS=Homo sapiens OX=9606 GN=UMPS PE=1 SV=1	1	9	9	9	20.4	20.4	20.4	52.221	480	480	0	126.6				1109			-1	0	0	0	1	P11172 ENSP00000232607 P11172-1 NP_000364 UMPS_HUMAN	---	NCBI/UniProt	ENSG00000114491	7372	1	0	0	UMPS	OPRT	protein-coding	3q21.2	uridine monophosphate synthetase	.	18.7494	18.6894	18.6704	18.5903
sp~O75170~PP6R2_HUMAN	sp|O75170|PP6R2_HUMAN	sp|O75170|PP6R2_HUMAN	__Other	sp|O75170|PP6R2_HUMAN	1	1	1	sp|O75170|PP6R2_HUMAN Serine/threonine-protein phosphatase 6 regulatory subunit 2 OS=Homo sapiens OX=9606 GN=PPP6R2 PE=1 SV=2	1	1	1	1	1.3	1.3	1.3	104.94	966	966	0	2.4022				599			-1	0	0	0	1	O75170 PP6R2_HUMAN NP_001338574 ENSP00000216061 NP_001352765 NP_001338572 O75170-1	---	NCBI/UniProt	ENSG00000100239	9701	1	0	0	PPP6R2	KIAA0685 PP6R2 SAP190 SAPS2	protein-coding	22q13.33	protein phosphatase 6 regulatory subunit 2	.	13.0973	12.9652	13.1083	12.8725
sp~Q9P265~DIP2B_HUMAN	sp|Q9P265|DIP2B_HUMAN	sp|Q9P265|DIP2B_HUMAN	__Other	sp|Q9P265|DIP2B_HUMAN	9	9	9	sp|Q9P265|DIP2B_HUMAN Disco-interacting protein 2 homolog B OS=Homo sapiens OX=9606 GN=DIP2B PE=1 SV=3	1	9	9	9	7.9	7.9	7.9	171.49	1576	1576	0	323.31				5599			-1	0	0	0	1	Q9P265 NP_775873 ENSP00000301180 DIP2B_HUMAN	---	NCBI/UniProt	ENSG00000066084	57609	1	0	0	DIP2B	---	protein-coding	12q13.12	disco interacting protein 2 homolog B	.	17.1482	17.1107	17.1001	17.0861
sp~P55060~XPO2_HUMAN	sp|P55060|XPO2_HUMAN	sp|P55060|XPO2_HUMAN	__Other	sp|P55060|XPO2_HUMAN	13	13	13	sp|P55060|XPO2_HUMAN Exportin-2 OS=Homo sapiens OX=9606 GN=CSE1L PE=1 SV=3	1	13	13	13	17.5	17.5	17.5	110.42	971	971	0	297.43				1971			-1	0	0	0	1	P55060 NP_001307 P55060-1 XPO2_HUMAN ENSP00000262982	---	NCBI/UniProt	ENSG00000124207	1434	1	0	0	CSE1L	CAS CSE1 XPO2	protein-coding	20q13.13	chromosome segregation 1 like	.	18.6515	18.5687	18.5606	18.5437
sp~O95757~HS74L_HUMAN	sp|O95757|HS74L_HUMAN	sp|O95757|HS74L_HUMAN	__Other	sp|O95757|HS74L_HUMAN	18	15	14	sp|O95757|HS74L_HUMAN Heat shock 70 kDa protein 4L OS=Homo sapiens OX=9606 GN=HSPA4L PE=1 SV=3	1	18	15	14	31.7	27.1	25.4	94.511	839	839	0	323.31				853	131	171	-1	0	0	0	1	O95757 NP_001304311 HS74L_HUMAN NP_055093 ENSP00000296464 ENSP00000425645 NP_001304312 NP_001304310	---	NCBI/UniProt	ENSG00000164070	22824	1	0	0	HSPA4L	APG-1 APG1 HSPH3 Osp94	protein-coding	4q28.1	heat shock protein family A (Hsp70) member 4 like	.	18.6173	18.6685	18.6031	18.5323
sp~Q14331~FRG1_HUMAN	sp|Q14331|FRG1_HUMAN	sp|Q14331|FRG1_HUMAN	__Other	sp|Q14331|FRG1_HUMAN	2	2	2	sp|Q14331|FRG1_HUMAN Protein FRG1 OS=Homo sapiens OX=9606 GN=FRG1 PE=1 SV=1	1	2	2	2	8.5	8.5	8.5	29.172	258	258	0	323.31				2639			-1	0	0	0	1	Q14331 ENSP00000226798 NP_004468 FRG1_HUMAN	---	NCBI/UniProt	ENSG00000109536 ENSG00000275145 ENSG00000283153 ENSG00000283630	2483	1	0	0	FRG1	FRG1A FSG1	protein-coding	4q35.2	FSHD region gene 1	.	15.6295	15.5291	15.5047	15.5576
sp~P53582~MAP11_HUMAN	sp|P53582|MAP11_HUMAN	sp|P53582|MAP11_HUMAN	__Other	sp|P53582|MAP11_HUMAN	3	3	3	sp|P53582|MAP11_HUMAN Methionine aminopeptidase 1 OS=Homo sapiens OX=9606 GN=METAP1 PE=1 SV=2	1	3	3	3	14.5	14.5	14.5	43.215	386	386	0	323.31				1927			-1	0	0	0	1	P53582 ENSP00000296411 MAP11_HUMAN NP_055958	---	NCBI/UniProt	ENSG00000164024	23173	1	0	0	METAP1	MAP1A MetAP1A	protein-coding	4q23	methionyl aminopeptidase 1	.	17.2919	17.304	17.256	17.2589
sp~Q8WWK9~CKAP2_HUMAN	sp|Q8WWK9|CKAP2_HUMAN	sp|Q8WWK9|CKAP2_HUMAN	__Other	sp|Q8WWK9|CKAP2_HUMAN	5	5	5	sp|Q8WWK9|CKAP2_HUMAN Cytoskeleton-associated protein 2 OS=Homo sapiens OX=9606 GN=CKAP2 PE=1 SV=1	1	5	5	5	8.5	8.5	8.5	76.986	683	683	0	36.209				4087			-1	0	0	0	1	Q8WWK9 NP_001091995 ENSP00000367276 Q8WWK9-1 CKAP2_HUMAN	---	NCBI/UniProt	ENSG00000136108	26586	1	0	0	CKAP2	LB1 TMAP se20-10	protein-coding	13q14.3	cytoskeleton associated protein 2	.	16.7207	16.7178	16.7219	16.7381
sp~Q8NB14~UBP38_HUMAN	sp|Q8NB14|UBP38_HUMAN	sp|Q8NB14|UBP38_HUMAN	__Other	sp|Q8NB14|UBP38_HUMAN	2	2	2	sp|Q8NB14|UBP38_HUMAN Ubiquitin carboxyl-terminal hydrolase 38 OS=Homo sapiens OX=9606 GN=USP38 PE=1 SV=2	1	2	2	2	2.4	2.4	2.4	116.54	1042	1042	0	1.9212				3831			-1	0	0	0	1	Q8NB14 UBP38_HUMAN Q8NB14-1 ENSP00000303434 NP_115946	---	NCBI/UniProt	ENSG00000170185	84640	1	0	0	USP38	HP43.8KD	protein-coding	4q31.21	ubiquitin specific peptidase 38	.	14.7921	14.6571	14.6349	14.5354
sp~P18859~ATP5J_HUMAN	sp|P18859|ATP5J_HUMAN	sp|P18859|ATP5J_HUMAN	__Other	sp|P18859|ATP5J_HUMAN	3	3	3	sp|P18859|ATP5J_HUMAN ATP synthase-coupling factor 6, mitochondrial OS=Homo sapiens OX=9606 GN=ATP5PF PE=1 SV=1	1	3	3	3	38.9	38.9	38.9	12.587	108	108	0	323.31				1270			-1	0	0	0	1	P18859 ENSP00000284971 ENSP00000382966 NP_001003697 ENSP00000382959 ENSP00000382965 NP_001307196 NP_001676 NP_001307195 P18859-1 NP_001003696 ENSP00000382962 NP_001003703 ATP5J_HUMAN	---	NCBI/UniProt	ENSG00000154723	522	1	0	0	ATP5PF	ATP5 ATP5A ATP5J ATPM CF6 F6	protein-coding	21q21.3	ATP synthase peripheral stalk subunit F6	.	15.47	15.4882	15.6129	15.4311
sp~O14730~RIOK3_HUMAN	sp|O14730|RIOK3_HUMAN	sp|O14730|RIOK3_HUMAN	__Other	sp|O14730|RIOK3_HUMAN	4	4	4	sp|O14730|RIOK3_HUMAN Serine/threonine-protein kinase RIO3 OS=Homo sapiens OX=9606 GN=RIOK3 PE=1 SV=2	1	4	4	4	7.3	7.3	7.3	59.092	519	519	0	8.3101				295			-1	0	0	0	1	O14730 O14730-1 RIOK3_HUMAN ENSP00000341874 NP_003822	---	NCBI/UniProt	ENSG00000101782	8780	1	0	0	RIOK3	SUDD	protein-coding	18q11.2	RIO kinase 3	.	15.4577	15.4328	15.0925	14.8298
sp~O60870~KIN17_HUMAN	sp|O60870|KIN17_HUMAN	sp|O60870|KIN17_HUMAN	__Other	sp|O60870|KIN17_HUMAN	3	3	3	sp|O60870|KIN17_HUMAN DNA/RNA-binding protein KIN17 OS=Homo sapiens OX=9606 GN=KIN PE=1 SV=2	1	3	3	3	6.6	6.6	6.6	45.373	393	393	0	4.9087				568			-1	0	0	0	1	O60870 O60870-1 KIN17_HUMAN ENSP00000368881 NP_036443	---	NCBI/UniProt	ENSG00000151657	22944	1	0	0	KIN	BTCD KIN17 Rts2	protein-coding	10p14	Kin17 DNA and RNA binding protein	.	16.5071	16.4534	16.477	16.4637
sp~Q8NC96~NECP1_HUMAN	sp|Q8NC96|NECP1_HUMAN	sp|Q8NC96|NECP1_HUMAN	__Other	sp|Q8NC96|NECP1_HUMAN	2	1	1	sp|Q8NC96|NECP1_HUMAN Adaptin ear-binding coat-associated protein 1 OS=Homo sapiens OX=9606 GN=NECAP1 PE=1 SV=2	1	2	1	1	7.6	3.3	3.3	29.737	275	275	0.0045593	1.0511				3867			-1	0	0	0	1	Q8NC96 NP_056324 ENSP00000341737 Q8NC96-1 NECP1_HUMAN	---	NCBI/UniProt	ENSG00000089818	25977	1	0	0	NECAP1	DEE21 EIEE21	protein-coding	12p13.31	NECAP endocytosis associated 1	.	16.2521	16.1566	16.2139	16.115
sp~P09960~LKHA4_HUMAN	sp|P09960|LKHA4_HUMAN	sp|P09960|LKHA4_HUMAN	__Other	sp|P09960|LKHA4_HUMAN	6	6	6	sp|P09960|LKHA4_HUMAN Leukotriene A-4 hydrolase OS=Homo sapiens OX=9606 GN=LTA4H PE=1 SV=2	1	6	6	6	10.3	10.3	10.3	69.284	611	611	0	48.06				1069			-1	0	0	0	1	P09960 LKHA4_HUMAN NP_000886 P09960-1 ENSP00000228740	---	NCBI/UniProt	ENSG00000111144	4048	1	0	0	LTA4H	---	protein-coding	12q23.1	leukotriene A4 hydrolase	.	17.1823	17.0696	17.0224	16.974
sp~Q9Y3I0~RTCB_HUMAN	sp|Q9Y3I0|RTCB_HUMAN	sp|Q9Y3I0|RTCB_HUMAN	__Other	sp|Q9Y3I0|RTCB_HUMAN	2	2	2	sp|Q9Y3I0|RTCB_HUMAN RNA-splicing ligase RtcB homolog OS=Homo sapiens OX=9606 GN=RTCB PE=1 SV=1	1	2	2	2	6.1	6.1	6.1	55.21	505	505	0	24.331				6046	1142	455	-1	0	0	0	1	Q9Y3I0 NP_055121 ENSP00000216038 RTCB_HUMAN	---	NCBI/UniProt	ENSG00000100220	51493	1	0	0	RTCB	C22orf28 DJ149A16.6 FAAP HSPC117	protein-coding	22q12.3	RNA 2',3'-cyclic phosphate and 5'-OH ligase	.	16.4224	16.432	16.4407	16.4441
sp~Q9Y262~EIF3L_HUMAN	sp|Q9Y262|EIF3L_HUMAN	sp|Q9Y262|EIF3L_HUMAN	__Other	sp|Q9Y262|EIF3L_HUMAN	6	6	6	sp|Q9Y262|EIF3L_HUMAN Eukaryotic translation initiation factor 3 subunit L OS=Homo sapiens OX=9606 GN=EIF3L PE=1 SV=1	1	6	6	6	13.7	13.7	13.7	66.726	564	564	0	323.31				5946	1127	470	-1	0	0	0	1	Q9Y262 Q9Y262-1 EIF3L_HUMAN NP_057175 ENSP00000499067	---	NCBI/UniProt	ENSG00000100129	51386	1	0	0	EIF3L	EIF3EIP EIF3S11 EIF3S6IP HSPC021 HSPC025 MSTP005	protein-coding	22q13.1	eukaryotic translation initiation factor 3 subunit L	.	17.8706	17.8263	17.8526	17.7669
sp~P68104~EF1A1_HUMAN;sp~Q5VTE0~EF1A3_HUMAN	sp|Q5VTE0|EF1A3_HUMAN;sp|P68104|EF1A1_HUMAN	sp|P68104|EF1A1_HUMAN;sp|Q5VTE0|EF1A3_HUMAN	__Other	sp|P68104|EF1A1_HUMAN;sp|Q5VTE0|EF1A3_HUMAN	13;13	13;13	6;6	sp|Q5VTE0|EF1A3_HUMAN Putative elongation factor 1-alpha-like 3 OS=Homo sapiens OX=9606 GN=EEF1A1P5 PE=5 SV=1;sp|P68104|EF1A1_HUMAN Elongation factor 1-alpha 1 OS=Homo sapiens OX=9606 GN=EEF1A1 PE=1 SV=1	2	13	13	6	40.7	40.7	22.1	50.184	462	462;462	0	314.87				2162	635;636	155;276	-1;-1	0	0	0	1	P68104 Q5VTE0 ENSP00000339053 EF1A3_HUMAN EF1A1_HUMAN NP_001393	TCSA_GESP	NCBI/UniProt	ENSG00000156508	1915 158078	2	5	1	EEF1A1 EEF1A1P5	CCS-3 CCS3 EE1A1 EEF-1 EEF1A EF-Tu EF1A GRAF-1EF LENG7 PTI1 eEF1A-1 EEF1AL3	protein-coding|pseudo	6q13!9q34.13	eukaryotic translation elongation factor 1 alpha 1 ||| eukaryotic translation elongation factor 1 alpha 1 pseudogene 5	.	20.9201	20.9079	20.8538	20.8322
sp~Q7Z6J0~SH3R1_HUMAN	sp|Q7Z6J0|SH3R1_HUMAN	sp|Q7Z6J0|SH3R1_HUMAN	__Other	sp|Q7Z6J0|SH3R1_HUMAN	1	1	1	sp|Q7Z6J0|SH3R1_HUMAN E3 ubiquitin-protein ligase SH3RF1 OS=Homo sapiens OX=9606 GN=SH3RF1 PE=1 SV=2	1	1	1	1	1	1	1	93.128	888	888	0	1.7883				3481			-1	0	0	0	1	Q7Z6J0 Q7Z6J0-1 ENSP00000284637 SH3R1_HUMAN NP_065921	---	NCBI/UniProt	ENSG00000154447	57630	1	0	0	SH3RF1	POSH RNF142 SH3MD2	protein-coding	4q32.3-q33	SH3 domain containing ring finger 1	.	14.6378	14.4991	14.535	14.3608
sp~O95340~PAPS2_HUMAN	sp|O95340|PAPS2_HUMAN	sp|O95340|PAPS2_HUMAN	__Other	sp|O95340|PAPS2_HUMAN	8	8	7	sp|O95340|PAPS2_HUMAN Bifunctional 3-phosphoadenosine 5-phosphosulfate synthase 2 OS=Homo sapiens OX=9606 GN=PAPSS2 PE=1 SV=2	1	8	8	7	16.8	16.8	14.5	69.5	614	614	0	102.14				802			-1	0	0	0	1	O95340 O95340-1 PAPS2_HUMAN ENSP00000354436 NP_004661	---	NCBI/UniProt	ENSG00000198682	9060	1	0	0	PAPSS2	ATPSK2 BCYM4 SK2	protein-coding	10q23.2-q23.31	3'-phosphoadenosine 5'-phosphosulfate synthase 2	.	17.2909	17.2598	17.2666	17.2105
sp~P40306~PSB10_HUMAN	sp|P40306|PSB10_HUMAN	sp|P40306|PSB10_HUMAN	__Other	sp|P40306|PSB10_HUMAN	1	1	1	sp|P40306|PSB10_HUMAN Proteasome subunit beta type-10 OS=Homo sapiens OX=9606 GN=PSMB10 PE=1 SV=1	1	1	1	1	2.6	2.6	2.6	28.936	273	273	0.006016	0.93789				1619			-1	0	0	0	1	P40306 PSB10_HUMAN NP_002792 ENSP00000351314	---	NCBI/UniProt	ENSG00000205220	5699	1	0	0	PSMB10	LMP10 MECL1 PRAAS5 beta2i	protein-coding	16q22.1	proteasome 20S subunit beta 10	.	13.6148	13.5045	13.6646	13.6214
sp~Q96JJ3~ELMO2_HUMAN	sp|Q96JJ3|ELMO2_HUMAN	sp|Q96JJ3|ELMO2_HUMAN	__Other	sp|Q96JJ3|ELMO2_HUMAN	2	2	2	sp|Q96JJ3|ELMO2_HUMAN Engulfment and cell motility protein 2 OS=Homo sapiens OX=9606 GN=ELMO2 PE=1 SV=2	1	2	2	2	3.1	3.1	3.1	82.614	720	720	0	14.965				4466			-1	0	0	0	1	Q96JJ3 XP_005260553 ENSP00000379673 NP_573403 Q96JJ3-1 NP_877496 XP_006723917 ELMO2_HUMAN ENSP00000290246	---	NCBI/UniProt	ENSG00000062598	63916	1	0	0	ELMO2	CED-12 CED12 Ced-12A ELMO-2 VMPI	protein-coding	20q13.12	engulfment and cell motility 2	.	16.1091	16.0487	16.0716	15.9647
sp~Q15437~SC23B_HUMAN	sp|Q15437|SC23B_HUMAN	sp|Q15437|SC23B_HUMAN	__Other	sp|Q15437|SC23B_HUMAN	7	7	6	sp|Q15437|SC23B_HUMAN Protein transport protein Sec23B OS=Homo sapiens OX=9606 GN=SEC23B PE=1 SV=2	1	7	7	6	10.8	10.8	9.5	86.478	767	767	0	135.16				2789			-1	0	0	0	1	Q15437 XP_016883082 ENSP00000366685 SC23B_HUMAN ENSP00000262544 ENSP00000497473 NP_116780 NP_116781 NP_001166216 ENSP00000338844 NP_006354	---	NCBI/UniProt	ENSG00000101310	10483	1	0	0	SEC23B	CDA-II CDAII CDAN2 CWS7 HEMPAS hSec23B	protein-coding	20p11.23	SEC23 homolog B, COPII coat complex component	.	17.0946	17.0855	17.0814	17.0584
sp~O00193~SMAP_HUMAN	sp|O00193|SMAP_HUMAN	sp|O00193|SMAP_HUMAN	__Other	sp|O00193|SMAP_HUMAN	2	2	2	sp|O00193|SMAP_HUMAN Small acidic protein OS=Homo sapiens OX=9606 GN=SMAP PE=1 SV=1	1	2	2	2	13.7	13.7	13.7	20.332	183	183	0	323.31				200			-1	0	0	0	1	O00193 SMAP_HUMAN NP_055082 ENSP00000228136	---	NCBI/UniProt	ENSG00000110696	10944	1	0	0	C11orf58	IMAGE145052 SMAP	protein-coding	11p15.2	chromosome 11 open reading frame 58	.	15.2542	15.1206	15.1198	15.1383
sp~Q96HH6~TMM19_HUMAN	sp|Q96HH6|TMM19_HUMAN	sp|Q96HH6|TMM19_HUMAN	__Other	sp|Q96HH6|TMM19_HUMAN	1	1	1	sp|Q96HH6|TMM19_HUMAN Transmembrane protein 19 OS=Homo sapiens OX=9606 GN=TMEM19 PE=1 SV=1	1	1	1	1	2.1	2.1	2.1	36.391	336	336	0.0056961	0.96559				4425			-1	0	0	0	1	Q96HH6 Q96HH6-1 NP_060749 ENSP00000266673 TMM19_HUMAN	---	NCBI/UniProt	ENSG00000139291	55266	1	0	0	TMEM19	---	protein-coding	12q21.1	transmembrane protein 19	.	15.9566	15.8999	15.9348	15.9211
sp~Q9Y546~LRC42_HUMAN	sp|Q9Y546|LRC42_HUMAN	sp|Q9Y546|LRC42_HUMAN	__Other	sp|Q9Y546|LRC42_HUMAN	2	2	2	sp|Q9Y546|LRC42_HUMAN Leucine-rich repeat-containing protein 42 OS=Homo sapiens OX=9606 GN=LRRC42 PE=1 SV=1	1	2	2	2	4.9	4.9	4.9	48.571	428	428	0	4.3155				6104			-1	0	0	0	1	Q9Y546 XP_006710391 ENSP00000318185 NP_443172 NP_001243338 ENSP00000360421 XP_006710390 LRC42_HUMAN	---	NCBI/UniProt	ENSG00000116212	115353	1	0	0	LRRC42	dJ167A19.4	protein-coding	1p32.3	leucine rich repeat containing 42	.	12.8307	12.8039	12.9616	12.6459
sp~Q96HT8~MR1L1_HUMAN;sp~Q9Y605~MOFA1_HUMAN	sp|Q9Y605|MOFA1_HUMAN;sp|Q96HT8|MR1L1_HUMAN	sp|Q96HT8|MR1L1_HUMAN;sp|Q9Y605|MOFA1_HUMAN	__Other	sp|Q96HT8|MR1L1_HUMAN;sp|Q9Y605|MOFA1_HUMAN	3;2	3;2	3;2	sp|Q9Y605|MOFA1_HUMAN MORF4 family-associated protein 1 OS=Homo sapiens OX=9606 GN=MRFAP1 PE=1 SV=1;sp|Q96HT8|MR1L1_HUMAN MORF4 family-associated protein 1-like 1 OS=Homo sapiens OX=9606 GN=MRFAP1L1 PE=1 SV=1	2	3	3	3	29.9	29.9	29.9	14.649	127	127;127	0	323.31				6147	1151	60	-1;-1	0	0	0	1	Q9Y605 Q96HT8 NP_150638 ENSP00000318154 ENSP00000318352 MOFA1_HUMAN NP_001258982 MR1L1_HUMAN ENSP00000372024 NP_982287 XP_005247989	---	NCBI/UniProt	ENSG00000179010 ENSG00000178988	93621 114932	2	2	0	MRFAP1 MRFAP1L1	PAM14 PGR1 PP784	protein-coding	4p16.1	Morf4 family associated protein 1 ||| Morf4 family associated protein 1 like 1	.	16.094	16.0842	16.1015	16.1006
sp~O76071~CIAO1_HUMAN	sp|O76071|CIAO1_HUMAN	sp|O76071|CIAO1_HUMAN	__Other	sp|O76071|CIAO1_HUMAN	3	3	3	sp|O76071|CIAO1_HUMAN Probable cytosolic iron-sulfur protein assembly protein CIAO1 OS=Homo sapiens OX=9606 GN=CIAO1 PE=1 SV=1	1	3	3	3	12.7	12.7	12.7	37.84	339	339	0	247.27				715			-1	0	0	0	1	O76071 ENSP00000418287 NP_004795 CIAO1_HUMAN	---	NCBI/UniProt	ENSG00000144021	9391	1	0	0	CIAO1	CIA1 WDR39	protein-coding	2q11.2	cytosolic iron-sulfur assembly component 1	.	16.3334	16.3891	16.3532	16.3349
sp~Q16531~DDB1_HUMAN	sp|Q16531|DDB1_HUMAN	sp|Q16531|DDB1_HUMAN	__Other	sp|Q16531|DDB1_HUMAN	12	12	12	sp|Q16531|DDB1_HUMAN DNA damage-binding protein 1 OS=Homo sapiens OX=9606 GN=DDB1 PE=1 SV=1	1	12	12	12	12.2	12.2	12.2	126.97	1140	1140	0	323.31				2855	860	938	-1	0	0	0	1	Q16531 DDB1_HUMAN ENSP00000301764 NP_001914 Q16531-1	---	NCBI/UniProt	ENSG00000167986	1642	1	0	0	DDB1	DDBA UV-DDB1 XAP1 XPCE XPE XPE-BF	protein-coding	11q12.2	damage specific DNA binding protein 1	.	19.0264	19.0321	19.074	18.983
sp~P19388~RPAB1_HUMAN	sp|P19388|RPAB1_HUMAN	sp|P19388|RPAB1_HUMAN	__Other	sp|P19388|RPAB1_HUMAN	2	2	2	sp|P19388|RPAB1_HUMAN DNA-directed RNA polymerases I, II, and III subunit RPABC1 OS=Homo sapiens OX=9606 GN=POLR2E PE=1 SV=4	1	2	2	2	10.5	10.5	10.5	24.551	210	210	0	4.9383				1278			-1	0	0	0	1	P19388 RPAB1_HUMAN NP_002686 ENSP00000478303	---	NCBI/UniProt	ENSG00000099817	5434	1	0	0	POLR2E	RPABC1 RPB5 XAP4 hRPB25 hsRPB5	protein-coding	19p13.3	RNA polymerase II, I and III subunit E	.	15.643	15.451	15.628	15.5921
sp~P37235~HPCL1_HUMAN;sp~P61601~NCALD_HUMAN;sp~P84074~HPCA_HUMAN	sp|P37235|HPCL1_HUMAN;sp|P84074|HPCA_HUMAN;sp|P61601|NCALD_HUMAN	sp|P37235|HPCL1_HUMAN;sp|P61601|NCALD_HUMAN;sp|P84074|HPCA_HUMAN	__Other	sp|P37235|HPCL1_HUMAN;sp|P61601|NCALD_HUMAN;sp|P84074|HPCA_HUMAN	6;4;3	6;4;3	6;4;3	sp|P37235|HPCL1_HUMAN Hippocalcin-like protein 1 OS=Homo sapiens OX=9606 GN=HPCAL1 PE=1 SV=3;sp|P84074|HPCA_HUMAN Neuron-specific calcium-binding protein hippocalcin OS=Homo sapiens OX=9606 GN=HPCA PE=1 SV=2;sp|P61601|NCALD_HUMAN Neurocalcin-delta OS=Homo	3	6	6	6	31.6	31.6	31.6	22.313	193	193;193;193	0	64.024				1589	443	138	-1;-1;-1	0	0	0	1	P84074 P37235 P61601 NP_114430 NP_001035715 NP_001035714 NP_001035717 NP_001245286 NP_602293 XP_016859440 ENSP00000310749 XP_011508648 XP_005246217 ENSP00000483786 XP_011508649 ENSP00000371184 ENSP00000482993 ENSP00000310587 NP_001035716 XP_005246220 NP_002134 ENSP00000379256 XP_016859441 ENSP00000428105 ENSP00000220931 NP_002140 XP_005246219 NP_001035718 XP_016856607 NCALD_HUMAN ENSP00000478231 …	---	NCBI/UniProt	ENSG00000121905 ENSG00000115756 ENSG00000104490	3208 3241 83988	3	5	0	HPCA HPCAL1 NCALD	BDR2 DYT2 BDR1 HLP2 VILIP-3	protein-coding	1p35.1!2p25.1!8q22.3	hippocalcin ||| hippocalcin like 1 ||| neurocalcin delta	.	18.2714	18.1613	18.3005	18.0716
sp~Q9GZS3~SKI8_HUMAN	sp|Q9GZS3|SKI8_HUMAN	sp|Q9GZS3|SKI8_HUMAN	__Other	sp|Q9GZS3|SKI8_HUMAN	3	3	3	sp|Q9GZS3|SKI8_HUMAN SKI8 subunit of superkiller complex protein OS=Homo sapiens OX=9606 GN=SKIC8 PE=1 SV=1	1	3	3	3	8.9	8.9	8.9	33.58	305	305	0	14.288				4968			-1	0	0	0	1	Q9GZS3 NP_001290176 ENSP00000453801 WDR61_HUMAN ENSP00000453024 NP_079510 ENSP00000453902 NP_001290177 ENSP00000267973 XP_011520396	---	NCBI/UniProt	ENSG00000140395	80349	1	0	0	WDR61	REC14 SKI8	protein-coding	15q25.1	WD repeat domain 61	.	16.5081	16.6961	16.6831	16.6866
sp~Q9ULM6~CNOT6_HUMAN	sp|Q9ULM6|CNOT6_HUMAN	sp|Q9ULM6|CNOT6_HUMAN	__Other	sp|Q9ULM6|CNOT6_HUMAN	2	1	1	sp|Q9ULM6|CNOT6_HUMAN CCR4-NOT transcription complex subunit 6 OS=Homo sapiens OX=9606 GN=CNOT6 PE=1 SV=2	1	2	1	1	3.8	1.4	1.4	63.306	557	557	0.0099787	0.74389				5854			-1	0	0	0	1	Q9ULM6 CNOT6_HUMAN NP_001357401 ENSP00000261951	---	NCBI/UniProt	ENSG00000113300	57472	1	0	0	CNOT6	CCR4 Ccr4a	protein-coding	5q35.3	CCR4-NOT transcription complex subunit 6	.	14.9894	14.9386	14.9721	14.8669
sp~Q7Z3B4~NUP54_HUMAN	sp|Q7Z3B4|NUP54_HUMAN	sp|Q7Z3B4|NUP54_HUMAN	__Other	sp|Q7Z3B4|NUP54_HUMAN	4	4	4	sp|Q7Z3B4|NUP54_HUMAN Nucleoporin p54 OS=Homo sapiens OX=9606 GN=NUP54 PE=1 SV=2	1	4	4	4	10.5	10.5	10.5	55.435	507	507	0	76.458				3438			-1	0	0	0	1	Q7Z3B4 Q7Z3B4-1 ENSP00000264883 NP_059122 NUP54_HUMAN	---	NCBI/UniProt	ENSG00000138750	53371	1	0	0	NUP54	---	protein-coding	4q21.1	nucleoporin 54	.	14.3073	14.1455	14.3765	14.2584
sp~Q9HAS0~NJMU_HUMAN	sp|Q9HAS0|NJMU_HUMAN	sp|Q9HAS0|NJMU_HUMAN	__Other	sp|Q9HAS0|NJMU_HUMAN	4	4	4	sp|Q9HAS0|NJMU_HUMAN Protein Njmu-R1 OS=Homo sapiens OX=9606 GN=C17orf75 PE=1 SV=2	1	4	4	4	9.1	9.1	9.1	44.621	396	396	0	17.846				5194			-1	0	0	0	1	Q9HAS0 ENSP00000464275 NP_071739 NJMU_HUMAN	---	NCBI/UniProt	ENSG00000108666	64149	1	0	0	C17orf75	NJMU-R1 SRI2	protein-coding	17q11.2	chromosome 17 open reading frame 75	.	16.7033	16.6179	16.6785	16.4688
sp~Q9BQQ3~GORS1_HUMAN	sp|Q9BQQ3|GORS1_HUMAN	sp|Q9BQQ3|GORS1_HUMAN	__Other	sp|Q9BQQ3|GORS1_HUMAN	2	2	2	sp|Q9BQQ3|GORS1_HUMAN Golgi reassembly-stacking protein 1 OS=Homo sapiens OX=9606 GN=GORASP1 PE=1 SV=3	1	2	2	2	5	5	5	46.482	440	440	0	10.649				4711			-1	0	0	0	1	Q9BQQ3 NP_001265719 ENSP00000419123 GORS1_HUMAN NP_001265718 Q9BQQ3-1 ENSP00000395709	---	NCBI/UniProt	ENSG00000114745	64689	1	0	0	GORASP1	GOLPH5 GRASP65 P65	protein-coding	3p22.2	golgi reassembly stacking protein 1	.	15.83	15.8553	15.8107	15.9009
sp~Q969U7~PSMG2_HUMAN	sp|Q969U7|PSMG2_HUMAN	sp|Q969U7|PSMG2_HUMAN	__Other	sp|Q969U7|PSMG2_HUMAN	2	2	2	sp|Q969U7|PSMG2_HUMAN Proteasome assembly chaperone 2 OS=Homo sapiens OX=9606 GN=PSMG2 PE=1 SV=1	1	2	2	2	6.1	6.1	6.1	29.396	264	264	0	113.62				4246			-1	0	0	0	1	Q969U7 PSMG2_HUMAN Q969U7-1 ENSP00000325919 NP_064617	---	NCBI/UniProt	ENSG00000128789	56984	1	0	0	PSMG2	CLAST3 HCCA3 HsT1707 MDS003 PAC2 PRAAS4 TNFSF5IP1	protein-coding	18p11.21	proteasome assembly chaperone 2	.	16.0368	15.97	15.9632	15.9496
sp~Q13451~FKBP5_HUMAN	sp|Q13451|FKBP5_HUMAN	sp|Q13451|FKBP5_HUMAN	__Other	sp|Q13451|FKBP5_HUMAN	9	9	9	sp|Q13451|FKBP5_HUMAN Peptidyl-prolyl cis-trans isomerase FKBP5 OS=Homo sapiens OX=9606 GN=FKBP5 PE=1 SV=2	1	9	9	9	26	26	26	51.212	457	457	0	323.31				2515			-1	0	0	0	1	Q13451 NP_001139247 Q13451-1 ENSP00000441205 NP_001139248 FKBP5_HUMAN ENSP00000444810 ENSP00000349811 NP_004108	---	NCBI/UniProt	ENSG00000096060	2289	1	0	0	FKBP5	AIG6 FKBP51 FKBP54 P54 PPIase Ptg-10	protein-coding	6p21.31	FKBP prolyl isomerase 5	.	18.111	18.198	18.1171	18.1047
sp~Q9H0F7~ARL6_HUMAN	sp|Q9H0F7|ARL6_HUMAN	sp|Q9H0F7|ARL6_HUMAN	__Other	sp|Q9H0F7|ARL6_HUMAN	1	1	1	sp|Q9H0F7|ARL6_HUMAN ADP-ribosylation factor-like protein 6 OS=Homo sapiens OX=9606 GN=ARL6 PE=1 SV=1	1	1	1	1	5.9	5.9	5.9	21.097	186	186	0	4.9659				4997			-1	0	0	0	1	Q9H0F7 ENSP00000419619 Q9H0F7-1 NP_001265222 NP_816931 XP_016862800 ENSP00000337722 ENSP00000377756 NP_115522 ARL6_HUMAN	---	NCBI/UniProt	ENSG00000113966	84100	1	0	0	ARL6	BBS3 RP55	protein-coding	3q11.2	ADP ribosylation factor like GTPase 6	.	13.1027	12.7611	12.8236	12.6691
sp~Q9UHR5~S30BP_HUMAN	sp|Q9UHR5|S30BP_HUMAN	sp|Q9UHR5|S30BP_HUMAN	__Other	sp|Q9UHR5|S30BP_HUMAN	3	3	3	sp|Q9UHR5|S30BP_HUMAN SAP30-binding protein OS=Homo sapiens OX=9606 GN=SAP30BP PE=1 SV=1	1	3	3	3	12	12	12	33.87	308	308	0	323.31				5738			-1	0	0	0	1	Q9UHR5 S30BP_HUMAN Q9UHR5-1 ENSP00000463758 NP_001288784	---	NCBI/UniProt	ENSG00000161526	29115	1	0	0	SAP30BP	HCNGP HTRG HTRP	protein-coding	17q25.1	SAP30 binding protein	.	16.6184	16.4497	16.5691	16.4155
sp~Q9H9Q4~NHEJ1_HUMAN	sp|Q9H9Q4|NHEJ1_HUMAN	sp|Q9H9Q4|NHEJ1_HUMAN	__Other	sp|Q9H9Q4|NHEJ1_HUMAN	1	1	1	sp|Q9H9Q4|NHEJ1_HUMAN Non-homologous end-joining factor 1 OS=Homo sapiens OX=9606 GN=NHEJ1 PE=1 SV=1	1	1	1	1	3	3	3	33.337	299	299	0.00035778	1.6248				5182			-1	0	0	0	1	Q9H9Q4 Q9H9Q4-1 ENSP00000349313 NP_079058 NHEJ1_HUMAN	---	NCBI/UniProt	ENSG00000187736	79840	1	0	0	NHEJ1	XLF	protein-coding	2q35	non-homologous end joining factor 1	.	15.2786	15.2821	15.2741	15.2456
sp~O00764~PDXK_HUMAN	sp|O00764|PDXK_HUMAN	sp|O00764|PDXK_HUMAN	__Other	sp|O00764|PDXK_HUMAN	1	1	1	sp|O00764|PDXK_HUMAN Pyridoxal kinase OS=Homo sapiens OX=9606 GN=PDXK PE=1 SV=1	1	1	1	1	5.1	5.1	5.1	35.102	312	312	0	35.337				263	51	74	-1	0	0	0	1	O00764 NP_003672 PDXK_HUMAN O00764-1 ENSP00000291565	---	NCBI/UniProt	ENSG00000160209	8566	1	0	0	PDXK	C21orf124 C21orf97 HEL-S-1a HMSN6C PKH PNK PRED79	protein-coding	21q22.3	pyridoxal kinase	.	14.6151	14.6135	14.5874	14.6015
sp~Q8NC51~PAIRB_HUMAN	sp|Q8NC51|PAIRB_HUMAN	sp|Q8NC51|PAIRB_HUMAN	__Other	sp|Q8NC51|PAIRB_HUMAN	8	8	8	sp|Q8NC51|PAIRB_HUMAN Plasminogen activator inhibitor 1 RNA-binding protein OS=Homo sapiens OX=9606 GN=SERBP1 PE=1 SV=2	1	8	8	8	22.5	22.5	22.5	44.965	408	408	0	67.576				3864			-1	0	0	0	1	Q8NC51 NP_001018077 ENSP00000360034 Q8NC51-1 PAIRB_HUMAN	---	NCBI/UniProt	ENSG00000142864	26135	1	0	0	SERBP1	CGI-55 CHD3IP HABP4L PAI-RBP1 PAIRBP1	protein-coding	1p31.3	SERPINE1 mRNA binding protein 1	.	18.3895	18.3174	18.3526	18.2773
sp~Q8N0T1~RBIS_HUMAN	sp|Q8N0T1|RBIS_HUMAN	sp|Q8N0T1|RBIS_HUMAN	__Other	sp|Q8N0T1|RBIS_HUMAN	3	3	3	sp|Q8N0T1|RBIS_HUMAN Ribosomal biogenesis factor OS=Homo sapiens OX=9606 GN=RBIS PE=1 SV=4	1	3	3	3	30	30	30	11.456	100	100	0	9.5028				3720			-1	0	0	0	1	Q8N0T1 ENSP00000482944 NP_001093142 NP_001093141 ENSP00000484101 NP_001093140 Q8N0T1-1 RBIS_HUMAN XP_011515830 ENSP00000484492 NP_001093143 ENSP00000481745	---	NCBI/UniProt	ENSG00000176731	401466	1	0	0	RBIS	C8orf59	protein-coding	8q21.2	ribosomal biogenesis factor	.	16.9371	16.8946	16.9428	16.8953
sp~Q6GMV2~SMYD5_HUMAN	sp|Q6GMV2|SMYD5_HUMAN	sp|Q6GMV2|SMYD5_HUMAN	__Other	sp|Q6GMV2|SMYD5_HUMAN	4	4	4	sp|Q6GMV2|SMYD5_HUMAN Histone-lysine N-trimethyltransferase SMYD5 OS=Homo sapiens OX=9606 GN=SMYD5 PE=1 SV=2	1	4	4	4	11	11	11	47.34	418	418	0	24.968				3195			-1	0	0	0	1	Q6GMV2 NP_006053 SMYD5_HUMAN ENSP00000374152	---	NCBI/UniProt	ENSG00000135632	10322	1	0	0	SMYD5	NN8-4AG RAI15 RRG1 ZMYND23	protein-coding	2p13.2	SMYD family member 5	.	17.0415	16.9508	16.9346	16.8333
sp~Q06124~PTN11_HUMAN	sp|Q06124|PTN11_HUMAN	sp|Q06124|PTN11_HUMAN	__Other	sp|Q06124|PTN11_HUMAN	9	9	9	sp|Q06124|PTN11_HUMAN Tyrosine-protein phosphatase non-receptor type 11 OS=Homo sapiens OX=9606 GN=PTPN11 PE=1 SV=3	1	9	9	9	17.5	17.5	17.5	68.01	593	593	0	323.31				2331			-1	0	0	0	1	Q06124 ENSP00000340944 NP_002825 PTN11_HUMAN Q06124-2	---	NCBI/UniProt	ENSG00000179295	5781	1	0	0	PTPN11	BPTP3 CFC JMML METCDS NS1 PTP-1D PTP2C SH-PTP2 SH-PTP3 SHP2	protein-coding	12q24.13	protein tyrosine phosphatase non-receptor type 11	.	17.6399	17.4843	17.5225	17.4079
sp~Q49AR2~CE022_HUMAN	sp|Q49AR2|CE022_HUMAN	sp|Q49AR2|CE022_HUMAN	__Other	sp|Q49AR2|CE022_HUMAN	5	5	5	sp|Q49AR2|CE022_HUMAN UPF0489 protein C5orf22 OS=Homo sapiens OX=9606 GN=C5orf22 PE=1 SV=2	1	5	5	5	19.5	19.5	19.5	49.967	442	442	0	323.31				2954			-1	0	0	0	1	Q49AR2 NP_060826 ENSP00000326879 CE022_HUMAN Q49AR2-1	---	NCBI/UniProt	ENSG00000082213	55322	1	0	0	C5orf22	---	protein-coding	5p13.3	chromosome 5 open reading frame 22	.	16.2808	16.2476	16.2876	16.1703
REV__sp~O95071~UBR5_HUMAN	REV__sp|O95071|UBR5_HUMAN	REV__sp|O95071|UBR5_HUMAN	__REV	REV__sp|O95071|UBR5_HUMAN	1	1	1	sp|O95071|UBR5_HUMAN E3 ubiquitin-protein ligase UBR5 OS=Homo sapiens OX=9606 GN=UBR5 PE=1 SV=2	1	1	1	1	0	0	0	309.35	2799	2799	0.0061749	0.92739		+		71			-1	0	1	0	0	---	---	---	---	---	0	1	0	---	---	---	---	---	.	12.8892	12.8363	12.6119	12.8052
sp~P27695~APEX1_HUMAN	sp|P27695|APEX1_HUMAN	sp|P27695|APEX1_HUMAN	__Other	sp|P27695|APEX1_HUMAN	3	3	3	sp|P27695|APEX1_HUMAN DNA-(apurinic or apyrimidinic site) endonuclease OS=Homo sapiens OX=9606 GN=APEX1 PE=1 SV=2	1	3	3	3	14.2	14.2	14.2	35.554	318	318	0	53.743				1418			-1	0	0	0	1	P27695 ENSP00000381111 APEX1_HUMAN ENSP00000451979 NP_001632 ENSP00000216714 NP_542380 NP_542379 NP_001231178	---	NCBI/UniProt	ENSG00000100823	328	1	0	0	APEX1	APE APE1 APEN APEX APX HAP1 REF1	protein-coding	14q11.2	apurinic/apyrimidinic endodeoxyribonuclease 1	.	16.2638	16.1572	16.2413	16.0519
sp~Q58EX7~PKHG4_HUMAN	sp|Q58EX7|PKHG4_HUMAN	sp|Q58EX7|PKHG4_HUMAN	__Other	sp|Q58EX7|PKHG4_HUMAN	1	1	1	sp|Q58EX7|PKHG4_HUMAN Puratrophin-1 OS=Homo sapiens OX=9606 GN=PLEKHG4 PE=1 SV=1	1	1	1	1	2	2	2	130.8	1191	1191	0	24.479				3005			-1	0	0	0	1	Q58EX7 ENSP00000353646 XP_011521290 XP_011521288 Q58EX7-1 XP_011521289 PKHG4_HUMAN NP_001123201 NP_001123199 ENSP00000401118 ENSP00000368649 XP_011521287 NP_001123200	---	NCBI/UniProt	ENSG00000196155	25894	1	0	0	PLEKHG4	ARHGEF44 PRTPHN1 SCA4	protein-coding	16q22.1	pleckstrin homology and RhoGEF domain containing G4	.	11.7648	11.5913	12.0803	11.0328
sp~P18621~RL17_HUMAN	sp|P18621|RL17_HUMAN	sp|P18621|RL17_HUMAN	__Other	sp|P18621|RL17_HUMAN	3	3	3	sp|P18621|RL17_HUMAN 60S ribosomal protein L17 OS=Homo sapiens OX=9606 GN=RPL17 PE=1 SV=3	1	3	3	3	10.9	10.9	10.9	21.397	184	184	0	30.535				1264	316	94	-1	0	0	0	1	P18621 NP_001186273 ENSP00000463885 P18621-1 NP_001356485 NP_000976 ENSP00000482577 NP_001186270 RL17_HUMAN NP_001186272 ENSP00000463842 NP_001030178 NP_001186269 ENSP00000462385 ENSP00000480555 ENSP00000462023 ENSP00000462203 NP_001186271	---	NCBI/UniProt	ENSG00000265681	6139	1	0	0	RPL17	L17 PD-1 RPL23	protein-coding	18q21.1	ribosomal protein L17	.	18.6877	18.5269	18.5815	18.5611
sp~Q8N1B4~VPS52_HUMAN	sp|Q8N1B4|VPS52_HUMAN	sp|Q8N1B4|VPS52_HUMAN	__Other	sp|Q8N1B4|VPS52_HUMAN	4	4	4	sp|Q8N1B4|VPS52_HUMAN Vacuolar protein sorting-associated protein 52 homolog OS=Homo sapiens OX=9606 GN=VPS52 PE=1 SV=1	1	4	4	4	7.7	7.7	7.7	82.22	723	723	0	31.404				3731			-1	0	0	0	1	Q8N1B4 ENSP00000409952 NP_072047 Q8N1B4-1 VPS52_HUMAN	---	NCBI/UniProt	ENSG00000206286 ENSG00000223501 ENSG00000224455 ENSG00000225590 ENSG00000228425 ENSG00000236014	6293	1	0	0	VPS52	ARE1 SAC2 SACM2L dJ1033B10.5	protein-coding	6p21.32	VPS52 subunit of GARP complex	.	17.352	17.2227	17.257	17.2012
sp~Q9BQ61~TRIR_HUMAN	sp|Q9BQ61|TRIR_HUMAN	sp|Q9BQ61|TRIR_HUMAN	__Other	sp|Q9BQ61|TRIR_HUMAN	6	6	6	sp|Q9BQ61|TRIR_HUMAN Telomerase RNA component interacting RNase OS=Homo sapiens OX=9606 GN=TRIR PE=1 SV=1	1	6	6	6	31.2	31.2	31.2	18.419	176	176	0	323.31				4692			-1	0	0	0	1	Q9BQ61 NP_076943 TRIR_HUMAN ENSP00000242784 NP_001316667 ENSP00000466801	---	NCBI/UniProt	ENSG00000123144	79002	1	0	0	TRIR	C19orf43 TERCIR fSAP18	protein-coding	19p13.13	telomerase RNA component interacting RNase	.	16.8095	16.8179	16.8186	16.701
sp~P18615~NELFE_HUMAN	sp|P18615|NELFE_HUMAN	sp|P18615|NELFE_HUMAN	__Other	sp|P18615|NELFE_HUMAN	5	5	5	sp|P18615|NELFE_HUMAN Negative elongation factor E OS=Homo sapiens OX=9606 GN=NELFE PE=1 SV=3	1	5	5	5	16.1	16.1	16.1	43.239	380	380	0	323.31				1263			-1	0	0	0	1	P18615 ENSP00000364578 P18615-1 NELFE_HUMAN NP_002895	---	NCBI/UniProt	ENSG00000204356 ENSG00000206268 ENSG00000206357 ENSG00000229363 ENSG00000231044 ENSG00000233801	7936	1	0	0	NELFE	D6S45 NELF-E RD RDBP RDP	protein-coding	6p21.33	negative elongation factor complex member E	.	17.9727	17.7467	17.1159	17.044
sp~O43414~ERI3_HUMAN	sp|O43414|ERI3_HUMAN	sp|O43414|ERI3_HUMAN	__Other	sp|O43414|ERI3_HUMAN	3	3	3	sp|O43414|ERI3_HUMAN ERI1 exoribonuclease 3 OS=Homo sapiens OX=9606 GN=ERI3 PE=1 SV=2	1	3	3	3	11.3	11.3	11.3	37.238	337	337	0	25.945				435			-1	0	0	0	1	O43414 NP_001288627 NP_001288628 NP_001288629 ERI3_HUMAN NP_001288630 O43414-1	---	NCBI/UniProt	ENSG00000117419	79033	1	0	0	ERI3	PINT1 PRNPIP	protein-coding	1p34.1	ERI1 exoribonuclease family member 3	.	16.3219	16.3298	16.3182	16.2577
sp~O60936~NOL3_HUMAN	sp|O60936|NOL3_HUMAN	sp|O60936|NOL3_HUMAN	__Other	sp|O60936|NOL3_HUMAN	2	2	2	sp|O60936|NOL3_HUMAN Nucleolar protein 3 OS=Homo sapiens OX=9606 GN=NOL3 PE=1 SV=2	1	2	2	2	13.9	13.9	13.9	22.629	208	208	0	99.638				579			-1	0	0	0	1	O60936 ENSP00000268605 O60936-2 NP_001263241 NP_001263236 NP_001263238 NOL3_HUMAN NP_003937	---	NCBI/UniProt	ENSG00000140939	8996	1	0	0	NOL3	ARC FCM MYOCL1 MYP NOP NOP30	protein-coding	16q22.1	nucleolar protein 3	.	15.7298	15.7607	15.7767	15.6584
sp~Q7Z333~SETX_HUMAN;sp~Q86YA3~ZGRF1_HUMAN	sp|Q7Z333|SETX_HUMAN;sp|Q86YA3|ZGRF1_HUMAN	sp|Q7Z333|SETX_HUMAN;sp|Q86YA3|ZGRF1_HUMAN	__Other	sp|Q7Z333|SETX_HUMAN	5;1	5;1	5;1	sp|Q7Z333|SETX_HUMAN Probable helicase senataxin OS=Homo sapiens OX=9606 GN=SETX PE=1 SV=4	2	5	5	5	1.7	1.7	1.7	302.88	2677	2677;2104	0	9.1235				3434			-1;-1	0	0	0	1	Q7Z333 Q86YA3 Q7Z333-1 SETX_HUMAN NP_001338456 NP_001338457 Q86YA3-1 XP_005263172 NP_060862 ENSP00000424737 ZGRF1_HUMAN	---	NCBI/UniProt	ENSG00000107290 ENSG00000138658	23064 55345	2	5	0	SETX ZGRF1	ALS4 AOA2 SCAN2 SCAR1 Sen1 bA479K20.2 C4orf21	protein-coding	9q34.13!4q25	senataxin ||| zinc finger GRF-type containing 1	.	17.6196	17.6311	17.7022	17.6613
sp~Q15003~CND2_HUMAN	sp|Q15003|CND2_HUMAN	sp|Q15003|CND2_HUMAN	__Other	sp|Q15003|CND2_HUMAN	9	9	9	sp|Q15003|CND2_HUMAN Condensin complex subunit 2 OS=Homo sapiens OX=9606 GN=NCAPH PE=1 SV=3	1	9	9	9	19.8	19.8	19.8	82.562	741	741	0	323.31				2703			-1	0	0	0	1	Q15003 NP_001268640 Q15003-1 CND2_HUMAN NP_001268639	---	NCBI/UniProt	ENSG00000121152	23397	1	0	0	NCAPH	BRRN1 CAP-H CAPH MCPH23	protein-coding	2q11.2	non-SMC condensin I complex subunit H	.	18.2743	18.182	18.2218	18.1669
sp~Q14914~PTGR1_HUMAN	sp|Q14914|PTGR1_HUMAN	sp|Q14914|PTGR1_HUMAN	__Other	sp|Q14914|PTGR1_HUMAN	2	2	2	sp|Q14914|PTGR1_HUMAN Prostaglandin reductase 1 OS=Homo sapiens OX=9606 GN=PTGR1 PE=1 SV=2	1	2	2	2	10	10	10	35.869	329	329	0	89.658				2689			-1	0	0	0	1	Q14914 NP_036344 PTGR1_HUMAN ENSP00000311572 Q14914-1 NP_001139580 ENSP00000385763	---	NCBI/UniProt	ENSG00000106853	22949	1	0	0	PTGR1	DIG-1 LTB4DH PGR1 ZADH3	protein-coding	9q31.3	prostaglandin reductase 1	.	14.0641	14.0785	14.0997	13.8718
sp~Q9H788~SH24A_HUMAN	sp|Q9H788|SH24A_HUMAN	sp|Q9H788|SH24A_HUMAN	__Other	sp|Q9H788|SH24A_HUMAN	3	3	3	sp|Q9H788|SH24A_HUMAN SH2 domain-containing protein 4A OS=Homo sapiens OX=9606 GN=SH2D4A PE=1 SV=1	1	3	3	3	8.4	8.4	8.4	52.726	454	454	0	114.66				5123			-1	0	0	0	1	Q9H788 SH24A_HUMAN Q9H788-1 ENSP00000428684 NP_001167630 ENSP00000265807 NP_071354	---	NCBI/UniProt	ENSG00000104611	63898	1	0	0	SH2D4A	PPP1R38 SH2A	protein-coding	8p21.3	SH2 domain containing 4A	.	16.3029	16.22	16.2558	16.1342
sp~O76003~GLRX3_HUMAN	sp|O76003|GLRX3_HUMAN	sp|O76003|GLRX3_HUMAN	__Other	sp|O76003|GLRX3_HUMAN	4	4	4	sp|O76003|GLRX3_HUMAN Glutaredoxin-3 OS=Homo sapiens OX=9606 GN=GLRX3 PE=1 SV=2	1	4	4	4	14	14	14	37.432	335	335	0	61.735				708	121;122	147;150	-1	0	0	0	1	O76003 NP_001186797 ENSP00000330836 GLRX3_HUMAN ENSP00000357633 NP_006532	---	NCBI/UniProt	ENSG00000108010	10539	1	0	0	GLRX3	GLRX4 GRX3 GRX4 PICOT TXNL2 TXNL3	protein-coding	10q26.3	glutaredoxin 3	.	17.7629	17.7409	17.7742	17.6934
sp~Q02790~FKBP4_HUMAN	sp|Q02790|FKBP4_HUMAN	sp|Q02790|FKBP4_HUMAN	__Other	sp|Q02790|FKBP4_HUMAN	12	12	12	sp|Q02790|FKBP4_HUMAN Peptidyl-prolyl cis-trans isomerase FKBP4 OS=Homo sapiens OX=9606 GN=FKBP4 PE=1 SV=3	1	12	12	12	25.5	25.5	25.5	51.804	459	459	0	323.31				2286	685;686;687;688	46;48;97;327	-1	0	0	0	1	Q02790 ENSP00000001008 FKBP4_HUMAN NP_002005	---	NCBI/UniProt	ENSG00000004478	2288	1	0	0	FKBP4	FKBP51 FKBP52 FKBP59 HBI Hsp56 PPIase p52	protein-coding	12p13.33	FKBP prolyl isomerase 4	.	20.3503	20.3264	20.2884	20.303
sp~Q92900~RENT1_HUMAN	sp|Q92900|RENT1_HUMAN	sp|Q92900|RENT1_HUMAN	__Other	sp|Q92900|RENT1_HUMAN	9	9	9	sp|Q92900|RENT1_HUMAN Regulator of nonsense transcripts 1 OS=Homo sapiens OX=9606 GN=UPF1 PE=1 SV=2	1	9	9	9	9	9	9	124.34	1129	1129	0	323.31				4204			-1	0	0	0	1	Q92900 ENSP00000470142 RENT1_HUMAN NP_001284478 Q92900-1	---	NCBI/UniProt	ENSG00000005007	5976	1	0	0	UPF1	HUPF1 NORF1 RENT1 UTF pNORF1 smg-2	protein-coding	19p13.11	UPF1 RNA helicase and ATPase	.	18.3397	18.2541	18.311	18.1655
sp~Q15025~TNIP1_HUMAN	sp|Q15025|TNIP1_HUMAN	sp|Q15025|TNIP1_HUMAN	__Other	sp|Q15025|TNIP1_HUMAN	2	2	2	sp|Q15025|TNIP1_HUMAN TNFAIP3-interacting protein 1 OS=Homo sapiens OX=9606 GN=TNIP1 PE=1 SV=2	1	2	2	2	3.5	3.5	3.5	71.863	636	636	0	43.04				2716			-1	0	0	0	1	Q15025 Q15025-1 NP_006049 TNIP1_HUMAN NP_001245383 ENSP00000317891 ENSP00000428187 NP_001239320 NP_001239319 ENSP00000430760	---	NCBI/UniProt	ENSG00000145901	10318	1	0	0	TNIP1	ABIN-1 NAF1 VAN nip40-1	protein-coding	5q33.1	TNFAIP3 interacting protein 1	.	14.1661	14.1395	14.0564	14.0028
sp~Q13586~STIM1_HUMAN	sp|Q13586|STIM1_HUMAN	sp|Q13586|STIM1_HUMAN	__Other	sp|Q13586|STIM1_HUMAN	6	6	6	sp|Q13586|STIM1_HUMAN Stromal interaction molecule 1 OS=Homo sapiens OX=9606 GN=STIM1 PE=1 SV=3	1	6	6	6	13.7	13.7	13.7	77.422	685	685	0	323.31				2545			-1	0	0	0	1	Q13586 Q13586-1 NP_003147 STIM1_HUMAN ENSP00000300737	CSPA_highconf TCSA_GESP SURFY_trainingset	NCBI/UniProt	ENSG00000167323	6786	1	0	1	STIM1	D11S4896E GOK IMD10 STRMK TAM TAM1	protein-coding	11p15.4	stromal interaction molecule 1	.	17.1935	16.9623	17.1176	16.8159
sp~Q07352~TISB_HUMAN	sp|Q07352|TISB_HUMAN	sp|Q07352|TISB_HUMAN	__Other	sp|Q07352|TISB_HUMAN	4	4	4	sp|Q07352|TISB_HUMAN mRNA decay activator protein ZFP36L1 OS=Homo sapiens OX=9606 GN=ZFP36L1 PE=1 SV=1	1	4	4	4	11.8	11.8	11.8	36.313	338	338	0	12.552				2347			-1	0	0	0	1	Q07352 NP_001231627 NP_001231630 TISB_HUMAN ENSP00000388402 ENSP00000337386 NP_004917	---	NCBI/UniProt	ENSG00000185650	677	1	0	0	ZFP36L1	BRF1 Berg36 ERF-1 ERF1 RNF162B TIS11B cMG1	protein-coding	14q24.1	ZFP36 ring finger protein like 1	.	15.9661	15.8523	15.7736	15.6904
sp~Q9BSB4~ATGA1_HUMAN	sp|Q9BSB4|ATGA1_HUMAN	sp|Q9BSB4|ATGA1_HUMAN	__Other	sp|Q9BSB4|ATGA1_HUMAN	3	3	3	sp|Q9BSB4|ATGA1_HUMAN Autophagy-related protein 101 OS=Homo sapiens OX=9606 GN=ATG101 PE=1 SV=1	1	3	3	3	13.3	13.3	13.3	25.002	218	218	0	72.872				4746			-1	0	0	0	1	Q9BSB4 ATGA1_HUMAN NP_068753 ENSP00000450088 ENSP00000338990 NP_001092143	---	NCBI/UniProt	ENSG00000123395	60673	1	0	0	ATG101	C12orf44	protein-coding	12q13.13	autophagy related 101	.	15.7541	15.6966	15.691	15.5988
sp~Q96T51~RUFY1_HUMAN	sp|Q96T51|RUFY1_HUMAN	sp|Q96T51|RUFY1_HUMAN	__Other	sp|Q96T51|RUFY1_HUMAN	6	6	6	sp|Q96T51|RUFY1_HUMAN RUN and FYVE domain-containing protein 1 OS=Homo sapiens OX=9606 GN=RUFY1 PE=1 SV=2	1	6	6	6	8.8	8.8	8.8	79.817	708	708	0	323.31				4608			-1	0	0	0	1	Q96T51 Q96T51-1 ENSP00000325594 NP_079434 RUFY1_HUMAN	---	NCBI/UniProt	ENSG00000176783 ENSG00000284260	80230	1	0	0	RUFY1	RABIP4 ZFYVE12	protein-coding	5q35.3	RUN and FYVE domain containing 1	.	16.027	15.9966	15.9867	15.939
sp~P52701~MSH6_HUMAN	sp|P52701|MSH6_HUMAN	sp|P52701|MSH6_HUMAN	__Other	sp|P52701|MSH6_HUMAN	12	12	12	sp|P52701|MSH6_HUMAN DNA mismatch repair protein Msh6 OS=Homo sapiens OX=9606 GN=MSH6 PE=1 SV=2	1	12	12	12	10	10	10	152.78	1360	1360	0	323.31				1903			-1	0	0	0	1	P52701 MSH6_HUMAN ENSP00000234420 NP_000170 P52701-1	---	NCBI/UniProt	ENSG00000116062	2956	1	0	0	MSH6	GTBP GTMBP HNPCC5 HSAP MMRCS3 p160	protein-coding	2p16.3	mutS homolog 6	.	18.3413	18.3657	18.3403	18.3138
sp~Q9Y4C2~TCAF1_HUMAN	sp|Q9Y4C2|TCAF1_HUMAN	sp|Q9Y4C2|TCAF1_HUMAN	__Other	sp|Q9Y4C2|TCAF1_HUMAN	6	6	6	sp|Q9Y4C2|TCAF1_HUMAN TRPM8 channel-associated factor 1 OS=Homo sapiens OX=9606 GN=TCAF1 PE=1 SV=3	1	6	6	6	6.4	6.4	6.4	102.12	921	921	0	11.868				6074			-1	0	0	0	1	Q9Y4C2 ENSP00000419235 TCAF1_HUMAN XP_005250131 Q9Y4C2-1 XP_006716254 XP_005250132 XP_005250133 XP_005250134 NP_055534	---	NCBI/UniProt	ENSG00000198420	9747	1	0	0	TCAF1	FAM115A GATD9A	protein-coding	7q35	TRPM8 channel associated factor 1	.	17.5908	17.4676	17.4801	17.3914
sp~O00629~IMA3_HUMAN	sp|O00629|IMA3_HUMAN	sp|O00629|IMA3_HUMAN	__Other	sp|O00629|IMA3_HUMAN	3	2	2	sp|O00629|IMA3_HUMAN Importin subunit alpha-3 OS=Homo sapiens OX=9606 GN=KPNA4 PE=1 SV=1	1	3	2	2	7.5	4.6	4.6	57.886	521	521	0	7.0866				256			-1	0	0	0	1	O00629 IMA3_HUMAN NP_002259 ENSP00000334373	---	NCBI/UniProt	ENSG00000186432	3840	1	0	0	KPNA4	IPOA3 QIP1 SRP3	protein-coding	3q25.33	karyopherin subunit alpha 4	.	14.9303	14.9449	14.992	14.8159
sp~Q92783~STAM1_HUMAN	sp|Q92783|STAM1_HUMAN	sp|Q92783|STAM1_HUMAN	__Other	sp|Q92783|STAM1_HUMAN	1	1	1	sp|Q92783|STAM1_HUMAN Signal transducing adapter molecule 1 OS=Homo sapiens OX=9606 GN=STAM PE=1 SV=3	1	1	1	1	1.9	1.9	1.9	59.179	540	540	0	2.9119				4181			-1	0	0	0	1	Q92783 Q92783-1 ENSP00000366746 NP_003464 STAM1_HUMAN	---	NCBI/UniProt	ENSG00000136738	8027	1	0	0	STAM	STAM-1 STAM1	protein-coding	10p12.33	signal transducing adaptor molecule	.	14.6419	14.7055	14.6873	14.7233
sp~Q9Y316~MEMO1_HUMAN	sp|Q9Y316|MEMO1_HUMAN	sp|Q9Y316|MEMO1_HUMAN	__Other	sp|Q9Y316|MEMO1_HUMAN	1	1	1	sp|Q9Y316|MEMO1_HUMAN Protein MEMO1 OS=Homo sapiens OX=9606 GN=MEMO1 PE=1 SV=1	1	1	1	1	4.4	4.4	4.4	33.733	297	297	0	323.31				6011			-1	0	0	0	1	Q9Y316 NP_001288762 ENSP00000295065 MEMO1_HUMAN ENSP00000385557 Q9Y316-1 NP_057039	---	NCBI/UniProt	ENSG00000162959	51072	1	0	0	MEMO1	C2orf4 CGI-27 MEMO NS5ATP7	protein-coding	2p22.3	mediator of cell motility 1	.	14.4031	14.361	14.4608	14.4395
sp~P63279~UBC9_HUMAN	sp|P63279|UBC9_HUMAN	sp|P63279|UBC9_HUMAN	__Other	sp|P63279|UBC9_HUMAN	3	3	3	sp|P63279|UBC9_HUMAN SUMO-conjugating enzyme UBC9 OS=Homo sapiens OX=9606 GN=UBE2I PE=1 SV=1	1	3	3	3	23.4	23.4	23.4	18.007	158	158	0	6.1497				2157	632	62	-1	0	0	0	1	P63279 NP_919236 NP_919237 ENSP00000380650 UBC9_HUMAN XP_016879129 ENSP00000380649 NP_919235 ENSP00000457064 ENSP00000490882 XP_024306200 NP_003336 ENSP00000324897 ENSP00000348056	---	NCBI/UniProt	ENSG00000103275	7329	1	0	0	UBE2I	C358B7.1 P18 UBC9	protein-coding	16p13.3	ubiquitin conjugating enzyme E2 I	.	18.798	18.7501	18.7337	18.7168
sp~Q12974~TP4A2_HUMAN;sp~Q93096~TP4A1_HUMAN	sp|Q12974|TP4A2_HUMAN;sp|Q93096|TP4A1_HUMAN	sp|Q12974|TP4A2_HUMAN;sp|Q93096|TP4A1_HUMAN	__Other	sp|Q12974|TP4A2_HUMAN	3;1	3;1	3;1	sp|Q12974|TP4A2_HUMAN Protein tyrosine phosphatase type IVA 2 OS=Homo sapiens OX=9606 GN=PTP4A2 PE=1 SV=1	2	3	3	3	17.4	17.4	17.4	19.127	167	167;173	0	26.766				2428			-1;-1	0	0	0	1	Q93096 Q12974 NP_003454 NP_001372196 ENSP00000473259 TP4A2_HUMAN ENSP00000497092 NP_001372183 NP_001356788 NP_001372189 ENSP00000500952 NP_001372185 ENSP00000500859 ENSP00000485687 NP_001356789 NP_536316 Q12974-1 ENSP00000493688 NP_001372188 ENSP00000497588 TP4A1_HUMAN	---	NCBI/UniProt	ENSG00000112245 ENSG00000184007	7803 8073	2	5	0	PTP4A1 PTP4A2	HH72 PRL-1 PRL1 PTP(CAAX1) PTPCAAX1 HH13 HH7-2 HU-PP-1 OV-1 PRL-2 PRL2 PTP4A PTPCAAX2 ptp-IV1a ptp-IV1b	protein-coding	6q12!1p35.2	protein tyrosine phosphatase 4A1 ||| protein tyrosine phosphatase 4A2	.	15.5853	15.5861	15.6078	15.5447
sp~Q05193~DYN1_HUMAN	sp|Q05193|DYN1_HUMAN	sp|Q05193|DYN1_HUMAN	__Other	sp|Q05193|DYN1_HUMAN	13	13	9	sp|Q05193|DYN1_HUMAN Dynamin-1 OS=Homo sapiens OX=9606 GN=DNM1 PE=1 SV=2	1	13	13	9	16.9	16.9	11.2	97.407	864	864	0	323.31				2321	525	689	-1	0	0	0	1	Q05193 NP_004399 ENSP00000362014 DYN1_HUMAN Q05193-1	---	NCBI/UniProt	ENSG00000106976	1759	1	0	0	DNM1	DEE31 DNM EIEE31	protein-coding	9q34.11	dynamin 1	.	18.6065	18.6454	18.561	18.6335
sp~P26232~CTNA2_HUMAN;sp~P35221~CTNA1_HUMAN;sp~Q9UI47~CTNA3_HUMAN	sp|P35221|CTNA1_HUMAN;sp|P26232|CTNA2_HUMAN;sp|Q9UI47|CTNA3_HUMAN	sp|P26232|CTNA2_HUMAN;sp|P35221|CTNA1_HUMAN;sp|Q9UI47|CTNA3_HUMAN	__Other	sp|P35221|CTNA1_HUMAN	13;3;1	13;3;1	13;3;1	sp|P35221|CTNA1_HUMAN Catenin alpha-1 OS=Homo sapiens OX=9606 GN=CTNNA1 PE=1 SV=1	3	13	13	13	21	21	21	100.07	906	906;953;895	0	323.31				1542	422;423	352;849	-1;-1;-1	0	0	0	1	P35221 P26232 Q9UI47 P26232-1 P35221-1 ENSP00000384638 NP_001120856 CTNA2_HUMAN NP_001269526 NP_001894 ENSP00000304669 ENSP00000389714 XP_011530858 NP_001310912 NP_001310913 CTNA3_HUMAN ENSP00000508047 Q9UI47-1 NP_037398 NP_001310911 XP_011530857 CTNA1_HUMAN	---	NCBI/UniProt	ENSG00000044115 ENSG00000066032 ENSG00000183230	1495 1496 29119	3	5	0	CTNNA1 CTNNA2 CTNNA3	CAP102 MDPT2 CAP-R CAPR CDCBM9 CT114 CTNR ARVD13 VR22	protein-coding	5q31.2!2p12!10q21.3	catenin alpha 1 ||| catenin alpha 2 ||| catenin alpha 3	.	18.157	18.1044	18.1347	18.1072
sp~P49642~PRI1_HUMAN	sp|P49642|PRI1_HUMAN	sp|P49642|PRI1_HUMAN	__Other	sp|P49642|PRI1_HUMAN	7	7	7	sp|P49642|PRI1_HUMAN DNA primase small subunit OS=Homo sapiens OX=9606 GN=PRIM1 PE=1 SV=1	1	7	7	7	16.7	16.7	16.7	49.901	420	420	0	314.97				1786			-1	0	0	0	1	P49642 PRI1_HUMAN NP_000937 ENSP00000350491	---	NCBI/UniProt	ENSG00000198056	5557	1	0	0	PRIM1	p49	protein-coding	12q13.3	DNA primase subunit 1	.	18.4537	18.442	18.3352	18.477
sp~Q9Y5X3~SNX5_HUMAN	sp|Q9Y5X3|SNX5_HUMAN	sp|Q9Y5X3|SNX5_HUMAN	__Other	sp|Q9Y5X3|SNX5_HUMAN	3	3	3	sp|Q9Y5X3|SNX5_HUMAN Sorting nexin-5 OS=Homo sapiens OX=9606 GN=SNX5 PE=1 SV=1	1	3	3	3	7.9	7.9	7.9	46.816	404	404	0	5.4465				6142			-1	0	0	0	1	Q9Y5X3 SNX5_HUMAN NP_689413 ENSP00000366988 ENSP00000366998 Q9Y5X3-1 NP_055241	---	NCBI/UniProt	ENSG00000089006	27131	1	0	0	SNX5	---	protein-coding	20p11.23	sorting nexin 5	.	17.5313	17.395	17.451	17.4089
sp~Q9Y4K3~TRAF6_HUMAN	sp|Q9Y4K3|TRAF6_HUMAN	sp|Q9Y4K3|TRAF6_HUMAN	__Other	sp|Q9Y4K3|TRAF6_HUMAN	2	2	2	sp|Q9Y4K3|TRAF6_HUMAN TNF receptor-associated factor 6 OS=Homo sapiens OX=9606 GN=TRAF6 PE=1 SV=1	1	2	2	2	3.3	3.3	3.3	59.573	522	522	0	1.9519				6087			-1	0	0	0	1	Q9Y4K3 NP_004611 ENSP00000433623 ENSP00000337853 TRAF6_HUMAN NP_665802	---	NCBI/UniProt	ENSG00000175104	7189	1	0	0	TRAF6	MGC:3310 RNF85	protein-coding	11p12	TNF receptor associated factor 6	.	15.4154	15.7171	15.82	15.7079
sp~Q06210~GFPT1_HUMAN	sp|Q06210|GFPT1_HUMAN	sp|Q06210|GFPT1_HUMAN	__Other	sp|Q06210|GFPT1_HUMAN	5	5	5	sp|Q06210|GFPT1_HUMAN Glutamine--fructose-6-phosphate aminotransferase [isomerizing] 1 OS=Homo sapiens OX=9606 GN=GFPT1 PE=1 SV=3	1	5	5	5	9.2	9.2	9.2	78.806	699	699	0	323.31				2334	698	343	-1	0	0	0	1	Q06210 GFPT1_HUMAN ENSP00000349860 NP_001231639 Q06210-1	---	NCBI/UniProt	ENSG00000198380	2673	1	0	0	GFPT1	CMS12 CMSTA1 GFA GFAT GFAT-1 GFAT1 GFAT1m GFPT GFPT1L MSLG	protein-coding	2p13.3	glutamine--fructose-6-phosphate transaminase 1	.	17.1069	17.0717	17.0692	17.0057
sp~P31146~COR1A_HUMAN	sp|P31146|COR1A_HUMAN	sp|P31146|COR1A_HUMAN	__Other	sp|P31146|COR1A_HUMAN	3	3	3	sp|P31146|COR1A_HUMAN Coronin-1A OS=Homo sapiens OX=9606 GN=CORO1A PE=1 SV=4	1	3	3	3	8.9	8.9	8.9	51.026	461	461	0	149.5				1493			-1	0	0	0	1	P31146 XP_011544016 NP_009005 COR1A_HUMAN ENSP00000455552 NP_001180262 ENSP00000219150	---	NCBI/UniProt	ENSG00000102879	11151	1	0	0	CORO1A	CLABP CLIPINA HCORO1 IMD8 TACO p57	protein-coding	16p11.2	coronin 1A	.	16.1179	16.1894	16.1581	16.0561
sp~Q7Z6J8~UBE3D_HUMAN	sp|Q7Z6J8|UBE3D_HUMAN	sp|Q7Z6J8|UBE3D_HUMAN	__Other	sp|Q7Z6J8|UBE3D_HUMAN	2	2	2	sp|Q7Z6J8|UBE3D_HUMAN E3 ubiquitin-protein ligase E3D OS=Homo sapiens OX=9606 GN=UBE3D PE=1 SV=2	1	2	2	2	5.9	5.9	5.9	43.656	389	389	0	4.6353				3482			-1	0	0	0	1	Q7Z6J8 ENSP00000358762 NP_944602 UBE3D_HUMAN NP_001291366	---	NCBI/UniProt	ENSG00000118420	90025	1	0	0	UBE3D	C6orf157 H10BH UBE2CBP YJR141W	protein-coding	6q14.1	ubiquitin protein ligase E3D	.	14.4763	14.896	14.9263	14.9052
sp~P07954~FUMH_HUMAN	sp|P07954|FUMH_HUMAN	sp|P07954|FUMH_HUMAN	__Other	sp|P07954|FUMH_HUMAN	3	3	3	sp|P07954|FUMH_HUMAN Fumarate hydratase, mitochondrial OS=Homo sapiens OX=9606 GN=FH PE=1 SV=3	1	3	3	3	7.1	7.1	7.1	54.636	510	510	0	314.07				1015			-1	0	0	0	1	P07954 FUMH_HUMAN P07954-1 NP_000134 ENSP00000355518	---	NCBI/UniProt	ENSG00000091483	2271	1	0	0	FH	FMRD HLRCC HsFH LRCC MCL MCUL1	protein-coding	1q43	fumarate hydratase	.	17.4254	17.3781	17.4793	17.4296
sp~O94817~ATG12_HUMAN	sp|O94817|ATG12_HUMAN	sp|O94817|ATG12_HUMAN	__Other	sp|O94817|ATG12_HUMAN	1	1	1	sp|O94817|ATG12_HUMAN Ubiquitin-like protein ATG12 OS=Homo sapiens OX=9606 GN=ATG12 PE=1 SV=1	1	1	1	1	5	5	5	15.113	140	140	0.00088324	1.4776				729			-1	0	0	0	1	O94817 O94817-1 NP_004698 ATG12_HUMAN ENSP00000425107	---	NCBI/UniProt	ENSG00000145782	9140	1	0	0	ATG12	APG12 APG12L FBR93 HAPG12	protein-coding	5q22.3	autophagy related 12	.	14.0675	14.0763	13.9511	13.8747
sp~Q9NQW6~ANLN_HUMAN	sp|Q9NQW6|ANLN_HUMAN	sp|Q9NQW6|ANLN_HUMAN	__Other	sp|Q9NQW6|ANLN_HUMAN	13	13	13	sp|Q9NQW6|ANLN_HUMAN Anillin OS=Homo sapiens OX=9606 GN=ANLN PE=1 SV=2	1	13	13	13	14.6	14.6	14.6	124.2	1124	1124	0	323.31				5317	1059	552	-1	0	0	0	1	Q9NQW6 Q9NQW6-1 NP_061155 ENSP00000265748 ANLN_HUMAN	---	NCBI/UniProt	ENSG00000011426	54443	1	0	0	ANLN	FSGS8 Scraps scra	protein-coding	7p14.2	anillin actin binding protein	.	18.8915	18.8358	18.8564	18.828
sp~Q8N8J7~F241A_HUMAN	sp|Q8N8J7|F241A_HUMAN	sp|Q8N8J7|F241A_HUMAN	__Other	sp|Q8N8J7|F241A_HUMAN	1	1	1	sp|Q8N8J7|F241A_HUMAN Uncharacterized protein FAM241A OS=Homo sapiens OX=9606 GN=FAM241A PE=2 SV=2	1	1	1	1	7.6	7.6	7.6	14.652	132	132	0	70.35				3813			-1	0	0	0	1	Q8N8J7 NP_689613 ENSP00000310182 F241A_HUMAN	---	NCBI/UniProt	ENSG00000174749	132720	1	0	0	FAM241A	C4orf32	protein-coding	4q25	family with sequence similarity 241 member A	.	15.0182	15.0087	14.9538	15.091
sp~P52732~KIF11_HUMAN	sp|P52732|KIF11_HUMAN	sp|P52732|KIF11_HUMAN	__Other	sp|P52732|KIF11_HUMAN	9	9	9	sp|P52732|KIF11_HUMAN Kinesin-like protein KIF11 OS=Homo sapiens OX=9606 GN=KIF11 PE=1 SV=2	1	9	9	9	11.8	11.8	11.8	119.16	1056	1056	0	260.6				1904			-1	0	0	0	1	P52732 ENSP00000260731 NP_004514 KIF11_HUMAN	---	NCBI/UniProt	ENSG00000138160	3832	1	0	0	KIF11	EG5 HKSP KNSL1 MCLMR TRIP5	protein-coding	10q23.33	kinesin family member 11	.	18.1402	18.1288	18.0985	18.1509
sp~Q04637~IF4G1_HUMAN	sp|Q04637|IF4G1_HUMAN	sp|Q04637|IF4G1_HUMAN	__Other	sp|Q04637|IF4G1_HUMAN	17	17	16	sp|Q04637|IF4G1_HUMAN Eukaryotic translation initiation factor 4 gamma 1 OS=Homo sapiens OX=9606 GN=EIF4G1 PE=1 SV=4	1	17	17	16	11.2	11.2	10.4	175.49	1599	1599	0	267.65				2309	693;694	721;1011	-1	0	0	0	1	Q04637 IF4G1_HUMAN ENSP00000343450 Q04637-1 NP_886553	---	NCBI/UniProt	ENSG00000114867	1981	1	0	0	EIF4G1	EIF-4G1 EIF4F EIF4G EIF4GI P220 PARK18	protein-coding	3q27.1	eukaryotic translation initiation factor 4 gamma 1	.	18.4672	18.3552	18.454	18.328
sp~P16930~FAAA_HUMAN	sp|P16930|FAAA_HUMAN	sp|P16930|FAAA_HUMAN	__Other	sp|P16930|FAAA_HUMAN	6	6	6	sp|P16930|FAAA_HUMAN Fumarylacetoacetase OS=Homo sapiens OX=9606 GN=FAH PE=1 SV=2	1	6	6	6	22	22	22	46.374	419	419	0	66.813				1228	288;289	71;149	-1	0	0	0	1	P16930 NP_001361306 NP_001361309 ENSP00000453347 P16930-1 FAAA_HUMAN ENSP00000261755 NP_000128 ENSP00000385080	---	NCBI/UniProt	ENSG00000103876	2184	1	0	0	FAH	---	protein-coding	15q25.1	fumarylacetoacetate hydrolase	.	17.7891	17.8189	17.806	17.7896
sp~Q9NQS1~AVEN_HUMAN	sp|Q9NQS1|AVEN_HUMAN	sp|Q9NQS1|AVEN_HUMAN	__Other	sp|Q9NQS1|AVEN_HUMAN	2	2	2	sp|Q9NQS1|AVEN_HUMAN Cell death regulator Aven OS=Homo sapiens OX=9606 GN=AVEN PE=1 SV=1	1	2	2	2	8	8	8	38.506	362	362	0	9.8136				5311			-1	0	0	0	1	Q9NQS1 AVEN_HUMAN ENSP00000306822 NP_065104	---	NCBI/UniProt	ENSG00000169857	57099	1	0	0	AVEN	PDCD12	protein-coding	15q14	apoptosis and caspase activation inhibitor	.	15.2601	15.1357	15.2257	15.0276
sp~P60891~PRPS1_HUMAN	sp|P60891|PRPS1_HUMAN	sp|P60891|PRPS1_HUMAN	__Other	sp|P60891|PRPS1_HUMAN	7	5	5	sp|P60891|PRPS1_HUMAN Ribose-phosphate pyrophosphokinase 1 OS=Homo sapiens OX=9606 GN=PRPS1 PE=1 SV=2	1	7	5	5	14.8	6.3	6.3	34.834	318	318	0	61.152				2035			-1	0	0	0	1	P60891 NP_002755 P60891-1 ENSP00000361512 PRPS1_HUMAN	---	NCBI/UniProt	ENSG00000147224	5631	1	0	0	PRPS1	ARTS CMTX5 DFN2 DFNX1 PPRibP PRS-I PRSI	protein-coding	Xq22.3	phosphoribosyl pyrophosphate synthetase 1	.	16.3385	16.2063	16.2013	16.2404
sp~Q7L1Q6~5MP2_HUMAN	sp|Q7L1Q6|5MP2_HUMAN	sp|Q7L1Q6|5MP2_HUMAN	__Other	sp|Q7L1Q6|5MP2_HUMAN	5	5	5	sp|Q7L1Q6|5MP2_HUMAN eIF5-mimic protein 2 OS=Homo sapiens OX=9606 GN=BZW1 PE=1 SV=1	1	5	5	5	12.4	12.4	12.4	48.043	419	419	0	13.748				3401			-1	0	0	0	1	Q7L1Q6 NP_001308617 Q7L1Q6-1 BZW1_HUMAN ENSP00000386474 NP_001193996 NP_001308619	---	NCBI/UniProt	ENSG00000082153	9689	1	0	0	BZW1	BZAP45 Nbla10236	protein-coding	2q33.1	basic leucine zipper and W2 domains 1	.	18.3785	18.2838	18.2917	18.3829
sp~P49916~DNLI3_HUMAN	sp|P49916|DNLI3_HUMAN	sp|P49916|DNLI3_HUMAN	__Other	sp|P49916|DNLI3_HUMAN	5	5	5	sp|P49916|DNLI3_HUMAN DNA ligase 3 OS=Homo sapiens OX=9606 GN=LIG3 PE=1 SV=2	1	5	5	5	5.7	5.7	5.7	112.91	1009	1009	0	174.88				1819			-1	0	0	0	1	P49916 DNLI3_HUMAN ENSP00000367787 NP_039269 P49916-1 XP_016880113	---	NCBI/UniProt	ENSG00000005156	3980	1	0	0	LIG3	LIG2 LIG3alpha	protein-coding	17q12	DNA ligase 3	.	16.7843	16.7633	16.8335	16.7609
sp~P35579~MYH9_HUMAN;sp~P35749~MYH11_HUMAN	sp|P35579|MYH9_HUMAN;sp|P35749|MYH11_HUMAN	sp|P35579|MYH9_HUMAN;sp|P35749|MYH11_HUMAN	__Other	sp|P35579|MYH9_HUMAN	49;5	49;5	42;0	sp|P35579|MYH9_HUMAN Myosin-9 OS=Homo sapiens OX=9606 GN=MYH9 PE=1 SV=4	2	49	49	42	30.5	30.5	25.6	226.53	1960	1960;1972	0	323.31				1557	427;428;429;430;431;432;433;434;435	484;847;941;1190;1373;1594;1647;1678;1682	-1;-1	0	0	0	1	P35749 P35579 NP_002464 P35749-1 MYH11_HUMAN MYH9_HUMAN ENSP00000216181 P35579-1 NP_002465 ENSP00000300036	TCSA_GESP	NCBI/UniProt	ENSG00000133392 ENSG00000276480 ENSG00000100345	4629 4627	2	5	1	MYH11 MYH9	AAT4 FAA4 SMHC SMMHC VSCM2 BDPLT6 DFNA17 EPSTS FTNS MATINS MHA NMHC-II-A NMMHC-IIA NMMHCA	protein-coding	16p13.11!22q12.3	myosin heavy chain 11 ||| myosin heavy chain 9	.	21.3958	21.3762	21.3857	21.3239
sp~P62263~RS14_HUMAN	sp|P62263|RS14_HUMAN	sp|P62263|RS14_HUMAN	__Other	sp|P62263|RS14_HUMAN	2	2	2	sp|P62263|RS14_HUMAN 40S ribosomal protein S14 OS=Homo sapiens OX=9606 GN=RPS14 PE=1 SV=3	1	2	2	2	21.9	21.9	21.9	16.273	151	151	0	110.91				2096	598	75	-1	0	0	0	1	P62263 ENSP00000385425 NP_001020242 NP_001020241 NP_005608 ENSP00000311028 ENSP00000385958 RS14_HUMAN	---	NCBI/UniProt	ENSG00000164587	6208	1	0	0	RPS14	EMTB S14	protein-coding	5q33.1	ribosomal protein S14	.	17.1893	17.0959	17.083	17.0692
sp~O94804~STK10_HUMAN	sp|O94804|STK10_HUMAN	sp|O94804|STK10_HUMAN	__Other	sp|O94804|STK10_HUMAN	7	7	7	sp|O94804|STK10_HUMAN Serine/threonine-protein kinase 10 OS=Homo sapiens OX=9606 GN=STK10 PE=1 SV=1	1	7	7	7	9.2	9.2	9.2	112.13	968	968	0	323.31				726			-1	0	0	0	1	O94804 NP_005981 ENSP00000176763 STK10_HUMAN	---	NCBI/UniProt	ENSG00000072786	6793	1	0	0	STK10	LOK PRO2729	protein-coding	5q35.1	serine/threonine kinase 10	.	16.8952	16.8961	16.825	16.8559
sp~P41250~GARS_HUMAN	sp|P41250|GARS_HUMAN	sp|P41250|GARS_HUMAN	__Other	sp|P41250|GARS_HUMAN	10	10	10	sp|P41250|GARS_HUMAN Glycine--tRNA ligase OS=Homo sapiens OX=9606 GN=GARS1 PE=1 SV=3	1	10	10	10	17.3	17.3	17.3	83.165	739	739	0	323.31				1641	464;465	433;437	-1	0	0	0	1	P41250 GARS_HUMAN ENSP00000373918 P41250-1 NP_002038	---	NCBI/UniProt	ENSG00000106105	2617	1	0	0	GARS1	CMT2D DSMAV GARS GlyRS HMN5 HMN5A SMAD1 SMAJI	protein-coding	7p14.3	glycyl-tRNA synthetase 1	.	18.1541	18.0855	18.1676	17.9746
sp~Q9UI95~MD2L2_HUMAN	sp|Q9UI95|MD2L2_HUMAN	sp|Q9UI95|MD2L2_HUMAN	__Other	sp|Q9UI95|MD2L2_HUMAN	1	1	1	sp|Q9UI95|MD2L2_HUMAN Mitotic spindle assembly checkpoint protein MAD2B OS=Homo sapiens OX=9606 GN=MAD2L2 PE=1 SV=2	1	1	1	1	7.1	7.1	7.1	24.334	211	211	0	2.0388				5753			-1	0	0	0	1	Q9UI95 MD2L2_HUMAN ENSP00000365855 ENSP00000365882 NP_006332 NP_001120797	---	NCBI/UniProt	ENSG00000116670	10459	1	0	0	MAD2L2	FANCV MAD2B POLZ2 REV7	protein-coding	1p36.22	mitotic arrest deficient 2 like 2	.	13.2661	13.1081	13.0649	12.9391
sp~P17980~PRS6A_HUMAN	sp|P17980|PRS6A_HUMAN	sp|P17980|PRS6A_HUMAN	__Other	sp|P17980|PRS6A_HUMAN	13	13	13	sp|P17980|PRS6A_HUMAN 26S proteasome regulatory subunit 6A OS=Homo sapiens OX=9606 GN=PSMC3 PE=1 SV=3	1	13	13	13	41.9	41.9	41.9	49.203	439	439	0	323.31				1251	297;298;299;300;301;302	17;36;175;225;259;373	-1	0	0	0	1	P17980 PRS6A_HUMAN NP_002795 ENSP00000298852	---	NCBI/UniProt	ENSG00000165916	5702	1	0	0	PSMC3	DCIDP RPT5 TBP1	protein-coding	11p11.2	proteasome 26S subunit, ATPase 3	.	18.7127	18.5782	18.7306	18.4314
sp~Q9BYB4~GNB1L_HUMAN	sp|Q9BYB4|GNB1L_HUMAN	sp|Q9BYB4|GNB1L_HUMAN	__Other	sp|Q9BYB4|GNB1L_HUMAN	2	2	2	sp|Q9BYB4|GNB1L_HUMAN Guanine nucleotide-binding protein subunit beta-like protein 1 OS=Homo sapiens OX=9606 GN=GNB1L PE=1 SV=2	1	2	2	2	5.2	5.2	5.2	35.618	327	327	0.005698	0.9701				4897			-1	0	0	0	1	Q9BYB4 ENSP00000331313 Q9BYB4-1 GNB1L_HUMAN NP_443730	---	NCBI/UniProt	ENSG00000185838	54584	1	0	0	GNB1L	DGCRK3 FKSG1 GY2 WDR14 WDVCF	protein-coding	22q11.21	G-protein subunit beta 1 like	.	14.7956	14.7293	14.7235	14.757
sp~Q9NPI6~DCP1A_HUMAN	sp|Q9NPI6|DCP1A_HUMAN	sp|Q9NPI6|DCP1A_HUMAN	__Other	sp|Q9NPI6|DCP1A_HUMAN	5	5	5	sp|Q9NPI6|DCP1A_HUMAN mRNA-decapping enzyme 1A OS=Homo sapiens OX=9606 GN=DCP1A PE=1 SV=3	1	5	5	5	19.9	19.9	19.9	63.278	582	582	0	122.59				5290	1058	122	-1	0	0	0	1	Q9NPI6 Q9NPI6-1 NP_001277136 NP_001277135 DCP1A_HUMAN NP_001277134	---	NCBI/UniProt	ENSG00000272886	55802	1	0	0	DCP1A	HSA275986 Nbla00360 SMAD4IP1 SMIF	protein-coding	3p21.1	decapping mRNA 1A	.	16.6451	16.4932	16.5448	16.4344
sp~P32969~RL9_HUMAN	sp|P32969|RL9_HUMAN	sp|P32969|RL9_HUMAN	__Other	sp|P32969|RL9_HUMAN	4	4	4	sp|P32969|RL9_HUMAN 60S ribosomal protein L9 OS=Homo sapiens OX=9606 GN=RPL9 PE=1 SV=1	1	4	4	4	21.9	21.9	21.9	21.863	192	192	0	38.673				1524			-1	0	0	0	1	P32969 ENSP00000494697 ENSP00000346022 NP_001020092 NP_000652 RL9_HUMAN	---	NCBI/UniProt	ENSG00000163682	6133	1	0	0	RPL9	L9 NPC-A-16	protein-coding	4p14	ribosomal protein L9	.	19.4944	19.4405	19.4704	19.4135
sp~P42025~ACTY_HUMAN;sp~P61163~ACTZ_HUMAN	sp|P61163|ACTZ_HUMAN;sp|P42025|ACTY_HUMAN	sp|P42025|ACTY_HUMAN;sp|P61163|ACTZ_HUMAN	__Other	sp|P42025|ACTY_HUMAN;sp|P61163|ACTZ_HUMAN	5;3	5;3	5;3	sp|P61163|ACTZ_HUMAN Alpha-centractin OS=Homo sapiens OX=9606 GN=ACTR1A PE=1 SV=1;sp|P42025|ACTY_HUMAN Beta-centractin OS=Homo sapiens OX=9606 GN=ACTR1B PE=1 SV=1	2	5	5	5	18.6	18.6	18.6	42.613	376	376;376	0	323.31				2055			-1;-1	0	0	0	1	P61163 P42025 ACTY_HUMAN ENSP00000289228 NP_005726 ACTZ_HUMAN ENSP00000358921 NP_005727	---	NCBI/UniProt	ENSG00000138107 ENSG00000115073	10121 10120	2	5	0	ACTR1A ACTR1B	ARP1 Arp1A CTRN1 ARP1B CTRN2 PC3	protein-coding	10q24.32!2q11.2	actin related protein 1A ||| actin related protein 1B	.	17.5224	17.5376	17.731	17.6305
sp~P46934~NEDD4_HUMAN	sp|P46934|NEDD4_HUMAN	sp|P46934|NEDD4_HUMAN	__Other	sp|P46934|NEDD4_HUMAN	2	2	2	sp|P46934|NEDD4_HUMAN E3 ubiquitin-protein ligase NEDD4 OS=Homo sapiens OX=9606 GN=NEDD4 PE=1 SV=4	1	2	2	2	2.6	2.6	2.6	149.11	1319	1319	0	323.31				1718			-1	0	0	0	1	P46934 NEDD4_HUMAN NP_001316141 NP_001271269 P46934-1 ENSP00000422455	TCSA_GESP	NCBI/UniProt	ENSG00000069869	4734	1	0	1	NEDD4	NEDD4-1 RPF1	protein-coding	15q21.3	NEDD4 E3 ubiquitin protein ligase	.	15.0654	15.1367	14.9964	15.0518
sp~P17858~PFKAL_HUMAN	sp|P17858|PFKAL_HUMAN	sp|P17858|PFKAL_HUMAN	__Other	sp|P17858|PFKAL_HUMAN	5	4	4	sp|P17858|PFKAL_HUMAN ATP-dependent 6-phosphofructokinase, liver type OS=Homo sapiens OX=9606 GN=PFKL PE=1 SV=6	1	5	4	4	6.4	5.4	5.4	85.018	780	780	0	17.693				1248			-1	0	0	0	1	P17858 ENSP00000269848 NP_002617 PFKAL_HUMAN P17858-1	---	NCBI/UniProt	ENSG00000141959	5211	1	0	0	PFKL	ATP-PFK PFK-B PFK-L	protein-coding	21q22.3	phosphofructokinase, liver type	.	16.5913	16.5738	16.5721	16.4419
sp~Q96SU4~OSBL9_HUMAN	sp|Q96SU4|OSBL9_HUMAN	sp|Q96SU4|OSBL9_HUMAN	__Other	sp|Q96SU4|OSBL9_HUMAN	3	3	3	sp|Q96SU4|OSBL9_HUMAN Oxysterol-binding protein-related protein 9 OS=Homo sapiens OX=9606 GN=OSBPL9 PE=1 SV=2	1	3	3	3	2.9	2.9	2.9	83.184	736	736	0	51.251				4601			-1	0	0	0	1	Q96SU4 ENSP00000407168 Q96SU4-1 NP_078862 OSBL9_HUMAN	---	NCBI/UniProt	ENSG00000117859	114883	1	0	0	OSBPL9	ORP-9 ORP9	protein-coding	1p32.3	oxysterol binding protein like 9	.	15.0079	15.1987	15.0912	15.167
sp~Q6NUM6~TYW1B_HUMAN;sp~Q9NV66~TYW1_HUMAN	sp|Q9NV66|TYW1_HUMAN;sp|Q6NUM6|TYW1B_HUMAN	sp|Q6NUM6|TYW1B_HUMAN;sp|Q9NV66|TYW1_HUMAN	__Other	sp|Q9NV66|TYW1_HUMAN	5;2	5;2	5;2	sp|Q9NV66|TYW1_HUMAN S-adenosyl-L-methionine-dependent tRNA 4-demethylwyosine synthase TYW1 OS=Homo sapiens OX=9606 GN=TYW1 PE=2 SV=2	2	5	5	5	7.7	7.7	7.7	83.701	732	732;668	0	52.219				5419			-1;-1	0	0	0	1	Q9NV66 Q6NUM6 Q6NUM6-1 NP_060734 Q9NV66-1 NP_001138912 TYW1_HUMAN ENSP00000482502 ENSP00000352645 TYW1B_HUMAN	---	NCBI/UniProt	ENSG00000198874 ENSG00000277149	55253 441250	2	2	0	TYW1 TYW1B	RSAFD1 TYW1A YPL207W LINC00069 NCRNA00069 RSAFD2	protein-coding	7q11.21!7q11.22-q11.23	tRNA-yW synthesizing protein 1 homolog ||| tRNA-yW synthesizing protein 1 homolog B	.	16.4535	16.4608	16.4261	16.4285
sp~P11831~SRF_HUMAN	sp|P11831|SRF_HUMAN	sp|P11831|SRF_HUMAN	__Other	sp|P11831|SRF_HUMAN	2	2	2	sp|P11831|SRF_HUMAN Serum response factor OS=Homo sapiens OX=9606 GN=SRF PE=1 SV=1	1	2	2	2	4.1	4.1	4.1	51.592	508	508	0	3.6198				1127			-1	0	0	0	1	P11831 ENSP00000265354 SRF_HUMAN NP_003122 NP_001278930	---	NCBI/UniProt	ENSG00000112658	6722	1	0	0	SRF	MCM1	protein-coding	6p21.1	serum response factor	.	16.4129	16.4307	16.3297	16.4223
sp~P55010~IF5_HUMAN	sp|P55010|IF5_HUMAN	sp|P55010|IF5_HUMAN	__Other	sp|P55010|IF5_HUMAN	4	4	4	sp|P55010|IF5_HUMAN Eukaryotic translation initiation factor 5 OS=Homo sapiens OX=9606 GN=EIF5 PE=1 SV=2	1	4	4	4	10.2	10.2	10.2	49.222	431	431	0	178.68				1964	562	275	-1	0	0	0	1	P55010 NP_001960 IF5_HUMAN ENSP00000376477 ENSP00000216554 NP_892116	---	NCBI/UniProt	ENSG00000100664	1983	1	0	0	EIF5	EIF-5 EIF-5A	protein-coding	14q32.32	eukaryotic translation initiation factor 5	.	16.4491	16.3787	16.3599	16.3311
sp~Q9H3K6~BOLA2_HUMAN	sp|Q9H3K6|BOLA2_HUMAN	sp|Q9H3K6|BOLA2_HUMAN	__Other	sp|Q9H3K6|BOLA2_HUMAN	1	1	1	sp|Q9H3K6|BOLA2_HUMAN BolA-like protein 2 OS=Homo sapiens OX=9606 GN=BOLA2 PE=1 SV=1	1	1	1	1	8.1	8.1	8.1	10.116	86	86	0	5.8926				5060			-1	0	0	0	1	Q9H3K6 NP_001307508 Q9H3K6-1 BOLA2_HUMAN NP_001026997 ENSP00000331127	---	NCBI/UniProt	ENSG00000169627 ENSG00000183336	552900 654483	2	2	0	BOLA2 BOLA2B	BOLA2A BOLA2B My016 BOLA2	protein-coding	16p11.2	bolA family member 2 ||| bolA family member 2B	.	17.8079	17.645	17.7965	17.5981
sp~Q96SZ5~AEDO_HUMAN	sp|Q96SZ5|AEDO_HUMAN	sp|Q96SZ5|AEDO_HUMAN	__Other	sp|Q96SZ5|AEDO_HUMAN	1	1	1	sp|Q96SZ5|AEDO_HUMAN 2-aminoethanethiol dioxygenase OS=Homo sapiens OX=9606 GN=ADO PE=1 SV=2	1	1	1	1	4.1	4.1	4.1	29.751	270	270	0	64.159				4604			-1	0	0	0	1	Q96SZ5 NP_116193 AEDO_HUMAN ENSP00000362888	---	NCBI/UniProt	ENSG00000181915	84890	1	0	0	ADO	C10orf22	protein-coding	10q21.3	2-aminoethanethiol dioxygenase	.	13.9185	13.6818	13.6203	13.4831
sp~O76061~STC2_HUMAN	sp|O76061|STC2_HUMAN	sp|O76061|STC2_HUMAN	__Other	sp|O76061|STC2_HUMAN	3	3	3	sp|O76061|STC2_HUMAN Stanniocalcin-2 OS=Homo sapiens OX=9606 GN=STC2 PE=1 SV=1	1	3	3	3	15.9	15.9	15.9	33.248	302	302	0	4.6189				713			-1	0	0	0	1	O76061 STC2_HUMAN NP_003705 ENSP00000265087	---	NCBI/UniProt	ENSG00000113739	8614	1	0	0	STC2	STC-2 STCRP	protein-coding	5q35.2	stanniocalcin 2	.	14.9631	14.9349	14.9674	14.9405
sp~Q8NCA5~FA98A_HUMAN	sp|Q8NCA5|FA98A_HUMAN	sp|Q8NCA5|FA98A_HUMAN	__Other	sp|Q8NCA5|FA98A_HUMAN	5	5	5	sp|Q8NCA5|FA98A_HUMAN Protein FAM98A OS=Homo sapiens OX=9606 GN=FAM98A PE=1 SV=2	1	5	5	5	12.5	12.5	12.5	55.272	518	518	0	323.31				3868			-1	0	0	0	1	Q8NCA5 FA98A_HUMAN ENSP00000238823 NP_056290	---	NCBI/UniProt	ENSG00000119812	25940	1	0	0	FAM98A	---	protein-coding	2p22.3	family with sequence similarity 98 member A	.	17.3738	17.307	17.3186	17.2346
sp~Q12849~GRSF1_HUMAN	sp|Q12849|GRSF1_HUMAN	sp|Q12849|GRSF1_HUMAN	__Other	sp|Q12849|GRSF1_HUMAN	8	8	8	sp|Q12849|GRSF1_HUMAN G-rich sequence factor 1 OS=Homo sapiens OX=9606 GN=GRSF1 PE=1 SV=3	1	8	8	8	19.2	19.2	19.2	53.126	480	480	0	134.82				2407	735;736	200;457	-1	0	0	0	1	Q12849 ENSP00000254799 NP_002083 GRSF1_HUMAN Q12849-1	---	NCBI/UniProt	ENSG00000132463	2926	1	0	0	GRSF1	---	protein-coding	4q13.3	G-rich RNA sequence binding factor 1	.	18.2294	18.161	18.1709	18.1709
sp~Q12872~SFSWA_HUMAN	sp|Q12872|SFSWA_HUMAN	sp|Q12872|SFSWA_HUMAN	__Other	sp|Q12872|SFSWA_HUMAN	3	3	3	sp|Q12872|SFSWA_HUMAN Splicing factor, suppressor of white-apricot homolog OS=Homo sapiens OX=9606 GN=SFSWAP PE=1 SV=3	1	3	3	3	2.2	2.2	2.2	104.82	951	951	0	4.7923				2409			-1	0	0	0	1	Q12872 Q12872-1 NP_004583 ENSP00000261674 SFSWA_HUMAN	---	NCBI/UniProt	ENSG00000061936	6433	1	0	0	SFSWAP	SFRS8 SWAP	protein-coding	12q24.33	splicing factor SWAP	.	17.1969	17.0008	17.2084	16.9326
sp~Q5TDH0~DDI2_HUMAN	sp|Q5TDH0|DDI2_HUMAN	sp|Q5TDH0|DDI2_HUMAN	__Other	sp|Q5TDH0|DDI2_HUMAN	2	2	2	sp|Q5TDH0|DDI2_HUMAN Protein DDI1 homolog 2 OS=Homo sapiens OX=9606 GN=DDI2 PE=1 SV=1	1	2	2	2	6.8	6.8	6.8	44.522	399	399	0	82.128				3107			-1	0	0	0	1	Q5TDH0 NP_115717 DDI2_HUMAN Q5TDH0-1 ENSP00000417748	---	NCBI/UniProt	ENSG00000197312	84301	1	0	0	DDI2	---	protein-coding	1p36.21	DNA damage inducible 1 homolog 2	.	16.6349	16.5456	16.5855	16.3943
sp~O00244~ATOX1_HUMAN	sp|O00244|ATOX1_HUMAN	sp|O00244|ATOX1_HUMAN	__Other	sp|O00244|ATOX1_HUMAN	1	1	1	sp|O00244|ATOX1_HUMAN Copper transport protein ATOX1 OS=Homo sapiens OX=9606 GN=ATOX1 PE=1 SV=1	1	1	1	1	20.6	20.6	20.6	7.4016	68	68	0	2.681				207			-1	0	0	0	1	O00244 ENSP00000316854 ATOX1_HUMAN NP_004036	---	NCBI/UniProt	ENSG00000177556	475	1	0	0	ATOX1	ATX1 HAH1	protein-coding	5q33.1	antioxidant 1 copper chaperone	.	16.1902	15.9462	16.0389	15.8838
sp~Q8N1G2~CMTR1_HUMAN	sp|Q8N1G2|CMTR1_HUMAN	sp|Q8N1G2|CMTR1_HUMAN	__Other	sp|Q8N1G2|CMTR1_HUMAN	5	5	5	sp|Q8N1G2|CMTR1_HUMAN Cap-specific mRNA (nucleoside-2-O-)-methyltransferase 1 OS=Homo sapiens OX=9606 GN=CMTR1 PE=1 SV=1	1	5	5	5	5.4	5.4	5.4	95.32	835	835	0	323.31				3735			-1	0	0	0	1	Q8N1G2 ENSP00000362550 NP_055865 CMTR1_HUMAN	---	NCBI/UniProt	ENSG00000137200	23070	1	0	0	CMTR1	FTSJD2 KIAA0082 MTr1 hMTr1	protein-coding	6p21.2	cap methyltransferase 1	.	18.4461	18.3494	18.4037	18.3081
sp~Q9NXR8~ING3_HUMAN	sp|Q9NXR8|ING3_HUMAN	sp|Q9NXR8|ING3_HUMAN	__Other	sp|Q9NXR8|ING3_HUMAN	1	1	1	sp|Q9NXR8|ING3_HUMAN Inhibitor of growth protein 3 OS=Homo sapiens OX=9606 GN=ING3 PE=1 SV=2	1	1	1	1	3.8	3.8	3.8	46.742	418	418	0	5.4488				5506			-1	0	0	0	1	Q9NXR8 ING3_HUMAN NP_061944 ENSP00000320566 Q9NXR8-1	---	NCBI/UniProt	ENSG00000071243	54556	1	0	0	ING3	Eaf4 ING2 MEAF4 p47ING3	protein-coding	7q31.31	inhibitor of growth family member 3	.	13.5632	13.9544	14.1092	13.8651
sp~Q8N1Q1~CAH13_HUMAN	sp|Q8N1Q1|CAH13_HUMAN	sp|Q8N1Q1|CAH13_HUMAN	__Other	sp|Q8N1Q1|CAH13_HUMAN	1	1	1	sp|Q8N1Q1|CAH13_HUMAN Carbonic anhydrase 13 OS=Homo sapiens OX=9606 GN=CA13 PE=1 SV=1	1	1	1	1	6.9	6.9	6.9	29.443	262	262	0	6.0869				3737			-1	0	0	0	1	Q8N1Q1 ENSP00000318912 NP_940986 CAH13_HUMAN	---	NCBI/UniProt	ENSG00000185015	377677	1	0	0	CA13	CAXIII	protein-coding	8q21.2	carbonic anhydrase 13	.	15.6257	15.6384	15.5237	15.5226
sp~P09012~SNRPA_HUMAN	sp|P09012|SNRPA_HUMAN	sp|P09012|SNRPA_HUMAN	__Other	sp|P09012|SNRPA_HUMAN	2	2	1	sp|P09012|SNRPA_HUMAN U1 small nuclear ribonucleoprotein A OS=Homo sapiens OX=9606 GN=SNRPA PE=1 SV=3	1	2	2	1	7.4	7.4	4.6	31.279	282	282	0	62.29				1042			-1	0	0	0	1	P09012 ENSP00000243563 SNRPA_HUMAN NP_004587	---	NCBI/UniProt	ENSG00000077312	6626	1	0	0	SNRPA	Mud1 U1-A U1A	protein-coding	19q13.2	small nuclear ribonucleoprotein polypeptide A	.	17.1996	17.2258	17.3042	17.3159
sp~O75874~IDHC_HUMAN	sp|O75874|IDHC_HUMAN	sp|O75874|IDHC_HUMAN	__Other	sp|O75874|IDHC_HUMAN	3	3	3	sp|O75874|IDHC_HUMAN Isocitrate dehydrogenase [NADP] cytoplasmic OS=Homo sapiens OX=9606 GN=IDH1 PE=1 SV=2	1	3	3	3	9.9	9.9	9.9	46.659	414	414	0	256.69				690			-1	0	0	0	1	O75874 IDHC_HUMAN NP_005887 ENSP00000260985 ENSP00000390265 ENSP00000410513 NP_001269316 NP_001269315	---	NCBI/UniProt	ENSG00000138413	3417	1	0	0	IDH1	HEL-216 HEL-S-26 IDCD IDH IDP IDPC PICD	protein-coding	2q34	isocitrate dehydrogenase (NADP(+)) 1	.	15.553	15.5435	15.5549	15.2998
sp~O95067~CCNB2_HUMAN	sp|O95067|CCNB2_HUMAN	sp|O95067|CCNB2_HUMAN	__Other	sp|O95067|CCNB2_HUMAN	2	2	2	sp|O95067|CCNB2_HUMAN G2/mitotic-specific cyclin-B2 OS=Homo sapiens OX=9606 GN=CCNB2 PE=1 SV=1	1	2	2	2	6.3	6.3	6.3	45.281	398	398	0	5.713				765			-1	0	0	0	1	O95067 ENSP00000288207 CCNB2_HUMAN NP_004692	---	NCBI/UniProt	ENSG00000157456	9133	1	0	0	CCNB2	HsT17299	protein-coding	15q22.2	cyclin B2	.	16.0008	15.9797	15.9138	15.9472
sp~Q96S55~WRIP1_HUMAN	sp|Q96S55|WRIP1_HUMAN	sp|Q96S55|WRIP1_HUMAN	__Other	sp|Q96S55|WRIP1_HUMAN	6	6	6	sp|Q96S55|WRIP1_HUMAN ATPase WRNIP1 OS=Homo sapiens OX=9606 GN=WRNIP1 PE=1 SV=2	1	6	6	6	14.3	14.3	14.3	72.132	665	665	0	212.01				4586			-1	0	0	0	1	Q96S55 NP_064520 WRIP1_HUMAN Q96S55-1 ENSP00000370150	---	NCBI/UniProt	ENSG00000124535	56897	1	0	0	WRNIP1	CFAP93 FAP93 WHIP bA420G6.2	protein-coding	6p25.2	WRN helicase interacting protein 1	.	16.6289	16.6359	16.6189	16.6529
sp~P46940~IQGA1_HUMAN	sp|P46940|IQGA1_HUMAN	sp|P46940|IQGA1_HUMAN	__Other	sp|P46940|IQGA1_HUMAN	13	13	12	sp|P46940|IQGA1_HUMAN Ras GTPase-activating-like protein IQGAP1 OS=Homo sapiens OX=9606 GN=IQGAP1 PE=1 SV=1	1	13	13	12	9.4	9.4	8.9	189.25	1657	1657	0	323.31				1721	490	993	-1	0	0	0	1	P46940 ENSP00000268182 NP_003861 IQGA1_HUMAN	TCSA_GESP	NCBI/UniProt	ENSG00000140575	8826	1	0	1	IQGAP1	HUMORFA01 SAR1 p195	protein-coding	15q26.1	IQ motif containing GTPase activating protein 1	.	17.9878	17.8984	17.9015	17.8546
sp~Q14247~SRC8_HUMAN	sp|Q14247|SRC8_HUMAN	sp|Q14247|SRC8_HUMAN	__Other	sp|Q14247|SRC8_HUMAN	6	6	6	sp|Q14247|SRC8_HUMAN Src substrate cortactin OS=Homo sapiens OX=9606 GN=CTTN PE=1 SV=2	1	6	6	6	15.6	15.6	15.6	61.585	550	550	0	323.31				2631	785	448	-1	0	0	0	1	Q14247 Q14247-1 ENSP00000301843 SRC8_HUMAN NP_005222	---	NCBI/UniProt	ENSG00000085733 ENSG00000288401	2017	1	0	0	CTTN	EMS1	protein-coding	11q13.3	cortactin	.	18.0457	17.7686	17.8028	17.5165
sp~Q96MX6~DAA10_HUMAN	sp|Q96MX6|DAA10_HUMAN	sp|Q96MX6|DAA10_HUMAN	__Other	sp|Q96MX6|DAA10_HUMAN	1	1	1	sp|Q96MX6|DAA10_HUMAN Dynein axonemal assembly factor 10 OS=Homo sapiens OX=9606 GN=DNAAF10 PE=1 SV=1	1	1	1	1	2.5	2.5	2.5	39.74	357	357	0	4.9403				4516			-1	0	0	0	1	Q96MX6 Q96MX6-1 NP_612467 ENSP00000295121 DAA10_HUMAN	---	NCBI/UniProt	ENSG00000243667	116143	1	0	0	DNAAF10	WDR92	protein-coding	2p14	dynein axonemal assembly factor 10	.	14.4992	14.4396	14.3623	14.3986
sp~P60174~TPIS_HUMAN	sp|P60174|TPIS_HUMAN	sp|P60174|TPIS_HUMAN	__Other	sp|P60174|TPIS_HUMAN	8	8	8	sp|P60174|TPIS_HUMAN Triosephosphate isomerase OS=Homo sapiens OX=9606 GN=TPI1 PE=1 SV=4	1	8	8	8	41.4	41.4	41.4	26.669	249	249	0	323.31				2026			-1	0	0	0	1	P60174 ENSP00000379933 P60174-1 NP_000356 TPIS_HUMAN	---	NCBI/UniProt	ENSG00000111669	7167	1	0	0	TPI1	HEL-S-49 TIM TPI TPID	protein-coding	12p13.31	triosephosphate isomerase 1	.	20.7289	20.6137	20.5933	20.4566
sp~Q9H1A4~APC1_HUMAN	sp|Q9H1A4|APC1_HUMAN	sp|Q9H1A4|APC1_HUMAN	__Other	sp|Q9H1A4|APC1_HUMAN	8	8	8	sp|Q9H1A4|APC1_HUMAN Anaphase-promoting complex subunit 1 OS=Homo sapiens OX=9606 GN=ANAPC1 PE=1 SV=1	1	8	8	8	5.1	5.1	5.1	216.5	1944	1944	0	211.61				5018			-1	0	0	0	1	Q9H1A4 APC1_HUMAN NP_073153 ENSP00000339109	---	NCBI/UniProt	ENSG00000153107	64682	1	0	0	ANAPC1	APC1 MCPR TSG24	protein-coding	2q13	anaphase promoting complex subunit 1	.	17.0269	17.0139	17.0289	16.9964
sp~Q96EK7~F120B_HUMAN	sp|Q96EK7|F120B_HUMAN	sp|Q96EK7|F120B_HUMAN	__Other	sp|Q96EK7|F120B_HUMAN	12	12	12	sp|Q96EK7|F120B_HUMAN Constitutive coactivator of peroxisome proliferator-activated receptor gamma OS=Homo sapiens OX=9606 GN=FAM120B PE=1 SV=1	1	12	12	12	17.3	17.3	17.3	103.78	910	910	0	76.656				4354			-1	0	0	0	1	Q96EK7 ENSP00000417970 Q96EK7-1 NP_115824 F120B_HUMAN	---	NCBI/UniProt	ENSG00000112584 ENSG00000275333	84498	1	0	0	FAM120B	CCPG KIAA1838 PGCC1 SAN1 dJ894D12.1	protein-coding	6q27	family with sequence similarity 120B	.	17.7876	17.7342	17.725	17.635
sp~P55209~NP1L1_HUMAN	sp|P55209|NP1L1_HUMAN	sp|P55209|NP1L1_HUMAN	__Other	sp|P55209|NP1L1_HUMAN	2	1	1	sp|P55209|NP1L1_HUMAN Nucleosome assembly protein 1-like 1 OS=Homo sapiens OX=9606 GN=NAP1L1 PE=1 SV=1	1	2	1	1	5.4	2.8	2.8	45.374	391	391	0	77.31				1981			-1	0	0	0	1	P55209 ENSP00000450236 NP_001317160 NP1L1_HUMAN NP_631946 XP_011536695 NP_004528 ENSP00000376947 ENSP00000477538 XP_016874827 P55209-1	---	NCBI/UniProt	ENSG00000187109	4673	1	0	0	NAP1L1	NAP1 NAP1L NRP	protein-coding	12q21.2	nucleosome assembly protein 1 like 1	.	16.9477	16.8786	16.8903	16.8426
sp~O75792~RNH2A_HUMAN	sp|O75792|RNH2A_HUMAN	sp|O75792|RNH2A_HUMAN	__Other	sp|O75792|RNH2A_HUMAN	2	2	2	sp|O75792|RNH2A_HUMAN Ribonuclease H2 subunit A OS=Homo sapiens OX=9606 GN=RNASEH2A PE=1 SV=2	1	2	2	2	8.4	8.4	8.4	33.395	299	299	0	7.3403				678			-1	0	0	0	1	O75792 NP_006388 ENSP00000221486 RNH2A_HUMAN	---	NCBI/UniProt	ENSG00000104889	10535	1	0	0	RNASEH2A	AGS4 JUNB RNASEHI RNHIA RNHL THSD8	protein-coding	19p13.13	ribonuclease H2 subunit A	.	15.6231	15.5068	15.5538	15.4034
sp~Q96LI5~CNO6L_HUMAN	sp|Q96LI5|CNO6L_HUMAN	sp|Q96LI5|CNO6L_HUMAN	__Other	sp|Q96LI5|CNO6L_HUMAN	2	2	1	sp|Q96LI5|CNO6L_HUMAN CCR4-NOT transcription complex subunit 6-like OS=Homo sapiens OX=9606 GN=CNOT6L PE=1 SV=2	1	2	2	1	3.8	3.8	1.4	63.001	555	555	0	11.112				4494			-1	0	0	0	1	Q96LI5 Q96LI5-1 CNO6L_HUMAN ENSP00000424896 NP_653172 NP_001273719	---	NCBI/UniProt	ENSG00000138767	246175	1	0	0	CNOT6L	CCR4b	protein-coding	4q21.1	CCR4-NOT transcription complex subunit 6 like	.	15.2454	15.3161	15.2493	15.3276
sp~P17987~TCPA_HUMAN	sp|P17987|TCPA_HUMAN	sp|P17987|TCPA_HUMAN	__Other	sp|P17987|TCPA_HUMAN	13	13	13	sp|P17987|TCPA_HUMAN T-complex protein 1 subunit alpha OS=Homo sapiens OX=9606 GN=TCP1 PE=1 SV=1	1	13	13	13	30.4	30.4	30.4	60.343	556	556	0	323.31				1252	303;304;305;306;307	206;225;295;384;388	-1	0	0	0	1	P17987 TCPA_HUMAN ENSP00000317334 NP_110379	---	NCBI/UniProt	ENSG00000120438	6950	1	0	0	TCP1	CCT-alpha CCT1 CCTa D6S230E TCP-1-alpha	protein-coding	6q25.3	t-complex 1	.	19.0125	18.9657	18.9695	18.9684
sp~Q15714~T22D1_HUMAN	sp|Q15714|T22D1_HUMAN	sp|Q15714|T22D1_HUMAN	__Other	sp|Q15714|T22D1_HUMAN	1	1	1	sp|Q15714|T22D1_HUMAN TSC22 domain family protein 1 OS=Homo sapiens OX=9606 GN=TSC22D1 PE=1 SV=3	1	1	1	1	0.9	0.9	0.9	109.68	1073	1073	0.008274	0.82278				2820			-1	0	0	0	1	Q15714 NP_904358 T22D1_HUMAN Q15714-1 ENSP00000397435	---	NCBI/UniProt	ENSG00000102804	8848	1	0	0	TSC22D1	Ptg-2 TGFB1I4 TSC22	protein-coding	13q14.11	TSC22 domain family member 1	.	12.581	12.4999	12.4451	12.1715
sp~P62310~LSM3_HUMAN	sp|P62310|LSM3_HUMAN	sp|P62310|LSM3_HUMAN	__Other	sp|P62310|LSM3_HUMAN	1	1	1	sp|P62310|LSM3_HUMAN U6 snRNA-associated Sm-like protein LSm3 OS=Homo sapiens OX=9606 GN=LSM3 PE=1 SV=2	1	1	1	1	7.8	7.8	7.8	11.845	102	102	0	7.3081				2103			-1	0	0	0	1	P62310 ENSP00000302160 NP_055278 LSM3_HUMAN	---	NCBI/UniProt	ENSG00000170860	27258	1	0	0	LSM3	SMX4 USS2 YLR438C	protein-coding	3p25.1	LSM3 homolog, U6 small nuclear RNA and mRNA degradation associated	.	16.7452	16.6686	16.6159	16.7136
sp~Q6NUQ1~RINT1_HUMAN	sp|Q6NUQ1|RINT1_HUMAN	sp|Q6NUQ1|RINT1_HUMAN	__Other	sp|Q6NUQ1|RINT1_HUMAN	2	2	2	sp|Q6NUQ1|RINT1_HUMAN RAD50-interacting protein 1 OS=Homo sapiens OX=9606 GN=RINT1 PE=1 SV=1	1	2	2	2	1.9	1.9	1.9	90.631	792	792	0	3.0465				3226			-1	0	0	0	1	Q6NUQ1 RINT1_HUMAN NP_068749 ENSP00000257700	---	NCBI/UniProt	ENSG00000135249	60561	1	0	0	RINT1	ILFS3 RINT-1	protein-coding	7q22.3	RAD50 interactor 1	.	15.0245	14.8894	14.9793	14.7441
sp~P30305~MPIP2_HUMAN	sp|P30305|MPIP2_HUMAN	sp|P30305|MPIP2_HUMAN	__Other	sp|P30305|MPIP2_HUMAN	1	1	1	sp|P30305|MPIP2_HUMAN M-phase inducer phosphatase 2 OS=Homo sapiens OX=9606 GN=CDC25B PE=1 SV=2	1	1	1	1	1.7	1.7	1.7	64.987	580	580	0	2.4901				1476			-1	0	0	0	1	P30305 NP_001274448 NP_001274453 MPIP2_HUMAN P30305-1	---	NCBI/UniProt	ENSG00000101224	994	1	0	0	CDC25B	---	protein-coding	20p13	cell division cycle 25B	.	13.2642	13.0913	13.261	13.1987
sp~Q6IBW4~CNDH2_HUMAN	sp|Q6IBW4|CNDH2_HUMAN	sp|Q6IBW4|CNDH2_HUMAN	__Other	sp|Q6IBW4|CNDH2_HUMAN	3	3	3	sp|Q6IBW4|CNDH2_HUMAN Condensin-2 complex subunit H2 OS=Homo sapiens OX=9606 GN=NCAPH2 PE=1 SV=1	1	3	3	3	6.9	6.9	6.9	68.226	605	605	0	162.61				3203			-1	0	0	0	1	Q6IBW4 ENSP00000410088 NP_689512 CNDH2_HUMAN Q6IBW4-1	---	NCBI/UniProt	ENSG00000025770	29781	1	0	0	NCAPH2	CAPH2	protein-coding	22q13.33	non-SMC condensin II complex subunit H2	.	15.2273	15.0649	15.2074	15.0976
sp~Q9H1B7~I2BPL_HUMAN	sp|Q9H1B7|I2BPL_HUMAN	sp|Q9H1B7|I2BPL_HUMAN	__Other	sp|Q9H1B7|I2BPL_HUMAN	2	2	2	sp|Q9H1B7|I2BPL_HUMAN Probable E3 ubiquitin-protein ligase IRF2BPL OS=Homo sapiens OX=9606 GN=IRF2BPL PE=1 SV=1	1	2	2	2	4	4	4	82.658	796	796	0	36.745				5019			-1	0	0	0	1	Q9H1B7 I2BPL_HUMAN ENSP00000238647 NP_078772	---	NCBI/UniProt	ENSG00000119669	64207	1	0	0	IRF2BPL	C14orf4 EAP1 NEDAMSS	protein-coding	14q24.3	interferon regulatory factor 2 binding protein like	.	14.2331	14.3692	14.2452	14.2664
sp~P49354~FNTA_HUMAN	sp|P49354|FNTA_HUMAN	sp|P49354|FNTA_HUMAN	__Other	sp|P49354|FNTA_HUMAN	1	1	1	sp|P49354|FNTA_HUMAN Protein farnesyltransferase/geranylgeranyltransferase type-1 subunit alpha OS=Homo sapiens OX=9606 GN=FNTA PE=1 SV=1	1	1	1	1	1.8	1.8	1.8	44.408	379	379	0.0087329	0.7992				1769			-1	0	0	0	1	P49354 P49354-1 ENSP00000303423 FNTA_HUMAN NP_002018	---	NCBI/UniProt	ENSG00000168522	2339	1	0	0	FNTA	FPTA PGGT1A PTAR2	protein-coding	8p11.21	farnesyltransferase, CAAX box, alpha	.	14.2814	14.0878	14.2098	14.0694
sp~Q15126~PMVK_HUMAN	sp|Q15126|PMVK_HUMAN	sp|Q15126|PMVK_HUMAN	__Other	sp|Q15126|PMVK_HUMAN	2	2	2	sp|Q15126|PMVK_HUMAN Phosphomevalonate kinase OS=Homo sapiens OX=9606 GN=PMVK PE=1 SV=3	1	2	2	2	9.4	9.4	9.4	21.995	192	192	0	244.18				2745			-1	0	0	0	1	Q15126 NP_006547 PMVK_HUMAN ENSP00000357452	---	NCBI/UniProt	ENSG00000163344	10654	1	0	0	PMVK	HUMPMKI PMK PMKA PMKASE POROK1	protein-coding	1q21.3	phosphomevalonate kinase	.	15.5875	15.5747	15.5358	15.4682
sp~O60271~JIP4_HUMAN	sp|O60271|JIP4_HUMAN	sp|O60271|JIP4_HUMAN	__Other	sp|O60271|JIP4_HUMAN	10	10	10	sp|O60271|JIP4_HUMAN C-Jun-amino-terminal kinase-interacting protein 4 OS=Homo sapiens OX=9606 GN=SPAG9 PE=1 SV=4	1	10	10	10	10.9	10.9	10.9	146.2	1321	1321	0	323.31				509	84;85	685;1283	-1	0	0	0	1	O60271 ENSP00000262013 NP_001124000 O60271-1 JIP4_HUMAN	---	NCBI/UniProt	ENSG00000008294	9043	1	0	0	SPAG9	CT89 HLC-6 HLC4 HLC6 JIP-4 JIP4 JLP PHET PIG6	protein-coding	17q21.33	sperm associated antigen 9	.	18.7452	18.7144	18.6742	18.6561
sp~Q06330~SUH_HUMAN	sp|Q06330|SUH_HUMAN	sp|Q06330|SUH_HUMAN	__Other	sp|Q06330|SUH_HUMAN	3	3	3	sp|Q06330|SUH_HUMAN Recombining binding protein suppressor of hairless OS=Homo sapiens OX=9606 GN=RBPJ PE=1 SV=3	1	3	3	3	7.8	7.8	7.8	55.637	500	500	0	320.95				2337	699	145	-1	0	0	0	1	Q06330 NP_005340 Q06330-1 ENSP00000345206 NP_001361329 ENSP00000423644 SUH_HUMAN	---	NCBI/UniProt	ENSG00000168214	3516	1	0	0	RBPJ	AOS3 CBF-1 CBF1 IGKJRB IGKJRB1 KBF2 RBP-J RBP-J-kappa RBP-JK RBPJK RBPSUH SUH csl	protein-coding	4p15.2	recombination signal binding protein for immunoglobulin kappa J region	.	17.5841	17.6512	17.4975	17.5499
sp~Q9UMZ2~SYNRG_HUMAN	sp|Q9UMZ2|SYNRG_HUMAN	sp|Q9UMZ2|SYNRG_HUMAN	__Other	sp|Q9UMZ2|SYNRG_HUMAN	4	4	4	sp|Q9UMZ2|SYNRG_HUMAN Synergin gamma OS=Homo sapiens OX=9606 GN=SYNRG PE=1 SV=2	1	4	4	4	3.8	3.8	3.8	140.65	1314	1314	0	7.9531				5880			-1	0	0	0	1	Q9UMZ2 ENSP00000483453 Q9UMZ2-1 NP_009178 SYNRG_HUMAN	---	NCBI/UniProt	ENSG00000274047 ENSG00000275066	11276	1	0	0	SYNRG	AP1GBP1 SYNG	protein-coding	17q12	synergin gamma	.	15.9702	16.1137	16.1739	16.1613
sp~P54578~UBP14_HUMAN	sp|P54578|UBP14_HUMAN	sp|P54578|UBP14_HUMAN	__Other	sp|P54578|UBP14_HUMAN	8	8	8	sp|P54578|UBP14_HUMAN Ubiquitin carboxyl-terminal hydrolase 14 OS=Homo sapiens OX=9606 GN=USP14 PE=1 SV=3	1	8	8	8	16.4	16.4	16.4	56.068	494	494	0	73.068				1953	559;560	328;488	-1	0	0	0	1	P54578 NP_005142 ENSP00000261601 P54578-1 UBP14_HUMAN	---	NCBI/UniProt	ENSG00000101557	9097	1	0	0	USP14	TGT	protein-coding	18p11.32	ubiquitin specific peptidase 14	.	17.5611	17.5226	17.5552	17.5006
sp~P53999~TCP4_HUMAN	sp|P53999|TCP4_HUMAN	sp|P53999|TCP4_HUMAN	__Other	sp|P53999|TCP4_HUMAN	3	3	3	sp|P53999|TCP4_HUMAN Activated RNA polymerase II transcriptional coactivator p15 OS=Homo sapiens OX=9606 GN=SUB1 PE=1 SV=3	1	3	3	3	19.7	19.7	19.7	14.395	127	127	0	62.357				1940			-1	0	0	0	1	P53999 NP_006704 XP_016864476 XP_011512246 XP_016864475 ENSP00000265073 ENSP00000422806 TCP4_HUMAN	---	NCBI/UniProt	ENSG00000113387	10923	1	0	0	SUB1	P15 PC4 p14	protein-coding	5p13.3	SUB1 regulator of transcription	.	17.6908	17.5183	17.5791	17.4071
sp~P60900~PSA6_HUMAN	sp|P60900|PSA6_HUMAN	sp|P60900|PSA6_HUMAN	__Other	sp|P60900|PSA6_HUMAN	3	3	3	sp|P60900|PSA6_HUMAN Proteasome subunit alpha type-6 OS=Homo sapiens OX=9606 GN=PSMA6 PE=1 SV=1	1	3	3	3	12.6	12.6	12.6	27.399	246	246	0	73.281				2036			-1	0	0	0	1	P60900 PSA6_HUMAN ENSP00000261479 NP_002782 P60900-1	---	NCBI/UniProt	ENSG00000100902	5687	1	0	0	PSMA6	IOTA PROS27 p27K	protein-coding	14q13.2	proteasome 20S subunit alpha 6	.	16.9534	16.7801	16.9931	16.789
sp~Q8NE71~ABCF1_HUMAN	sp|Q8NE71|ABCF1_HUMAN	sp|Q8NE71|ABCF1_HUMAN	__Other	sp|Q8NE71|ABCF1_HUMAN	11	11	11	sp|Q8NE71|ABCF1_HUMAN ATP-binding cassette sub-family F member 1 OS=Homo sapiens OX=9606 GN=ABCF1 PE=1 SV=2	1	11	11	11	15.6	15.6	15.6	95.925	845	845	0	323.31				3897	935;936	291;703	-1	0	0	0	1	Q8NE71 Q8NE71-1 ENSP00000313603 ABCF1_HUMAN NP_001020262	---	NCBI/UniProt	ENSG00000204574 ENSG00000206490 ENSG00000225989 ENSG00000231129 ENSG00000232169 ENSG00000236149 ENSG00000236342	23	1	0	0	ABCF1	ABC27 ABC50	protein-coding	6p21.33	ATP binding cassette subfamily F member 1	.	18.3817	18.4084	18.4368	18.3293
sp~P08708~RS17_HUMAN	sp|P08708|RS17_HUMAN	sp|P08708|RS17_HUMAN	__Other	sp|P08708|RS17_HUMAN	6	6	6	sp|P08708|RS17_HUMAN 40S ribosomal protein S17 OS=Homo sapiens OX=9606 GN=RPS17 PE=1 SV=2	1	6	6	6	47.4	47.4	47.4	15.55	135	135	0	275.25				1038	202;203	58;126	-1	0	0	0	1	P08708 NP_001012 ENSP00000498019 RS17_HUMAN	---	NCBI/UniProt	ENSG00000182774 ENSG00000278229	6218	1	0	0	RPS17	DBA4 RPS17L RPS17L1 RPS17L2 S17	protein-coding	15q25.2	ribosomal protein S17	.	17.5972	17.5505	17.6278	17.4891
sp~Q8TF42~UBS3B_HUMAN	sp|Q8TF42|UBS3B_HUMAN	sp|Q8TF42|UBS3B_HUMAN	__Other	sp|Q8TF42|UBS3B_HUMAN	3	3	3	sp|Q8TF42|UBS3B_HUMAN Ubiquitin-associated and SH3 domain-containing protein B OS=Homo sapiens OX=9606 GN=UBASH3B PE=1 SV=2	1	3	3	3	4.8	4.8	4.8	72.695	649	649	0	4.0648				4027			-1	0	0	0	1	Q8TF42 ENSP00000284273 NP_116262 UBS3B_HUMAN	---	NCBI/UniProt	ENSG00000154127	84959	1	0	0	UBASH3B	STS-1 STS1 TULA-2 TULA2 p70	protein-coding	11q24.1	ubiquitin associated and SH3 domain containing B	.	14.7328	14.7335	14.7147	14.7102
sp~Q9NVM6~DJC17_HUMAN	sp|Q9NVM6|DJC17_HUMAN	sp|Q9NVM6|DJC17_HUMAN	__Other	sp|Q9NVM6|DJC17_HUMAN	2	2	2	sp|Q9NVM6|DJC17_HUMAN DnaJ homolog subfamily C member 17 OS=Homo sapiens OX=9606 GN=DNAJC17 PE=1 SV=1	1	2	2	2	6.6	6.6	6.6	34.687	304	304	0	3.0151				5438			-1	0	0	0	1	Q9NVM6 DJC17_HUMAN ENSP00000220496 NP_060633	---	NCBI/UniProt	ENSG00000104129	55192	1	0	0	DNAJC17	---	protein-coding	15q15.1	DnaJ heat shock protein family (Hsp40) member C17	.	15.8467	15.8623	15.8841	15.7801
sp~O43399~TPD54_HUMAN	sp|O43399|TPD54_HUMAN	sp|O43399|TPD54_HUMAN	__Other	sp|O43399|TPD54_HUMAN	5	5	5	sp|O43399|TPD54_HUMAN Tumor protein D54 OS=Homo sapiens OX=9606 GN=TPD52L2 PE=1 SV=2	1	5	5	5	27.2	27.2	27.2	22.237	206	206	0	323.31				433			-1	0	0	0	1	O43399 TPD54_HUMAN O43399-1 NP_003279 ENSP00000343547	---	NCBI/UniProt	ENSG00000101150	7165	1	0	0	TPD52L2	D54 TPD54	protein-coding	20q13.33	TPD52 like 2	.	17.103	17.049	17.0548	17.038
sp~Q9H8G2~CAAP1_HUMAN	sp|Q9H8G2|CAAP1_HUMAN	sp|Q9H8G2|CAAP1_HUMAN	__Other	sp|Q9H8G2|CAAP1_HUMAN	1	1	1	sp|Q9H8G2|CAAP1_HUMAN Caspase activity and apoptosis inhibitor 1 OS=Homo sapiens OX=9606 GN=CAAP1 PE=1 SV=2	1	1	1	1	2.2	2.2	2.2	38.367	361	361	0.00018054	1.7294				5146			-1	0	0	0	1	Q9H8G2 Q9H8G2-1 ENSP00000369431 NP_079104 CAAP1_HUMAN	---	NCBI/UniProt	ENSG00000120159	79886	1	0	0	CAAP1	C9orf82 CAAP	protein-coding	9p21.2	caspase activity and apoptosis inhibitor 1	.	13.2679	13.2115	13.2551	13.257
sp~O75822~EIF3J_HUMAN	sp|O75822|EIF3J_HUMAN	sp|O75822|EIF3J_HUMAN	__Other	sp|O75822|EIF3J_HUMAN	3	3	3	sp|O75822|EIF3J_HUMAN Eukaryotic translation initiation factor 3 subunit J OS=Homo sapiens OX=9606 GN=EIF3J PE=1 SV=2	1	3	3	3	12	12	12	29.062	258	258	0	43.92				684			-1	0	0	0	1	O75822 ENSP00000261868 O75822-1 EIF3J_HUMAN NP_003749	---	NCBI/UniProt	ENSG00000104131	8669	1	0	0	EIF3J	EIF3S1 eIF3-alpha eIF3-p35	protein-coding	15q21.1	eukaryotic translation initiation factor 3 subunit J	.	17.4533	17.4227	17.4426	17.3319
sp~P14324~FPPS_HUMAN	sp|P14324|FPPS_HUMAN	sp|P14324|FPPS_HUMAN	__Other	sp|P14324|FPPS_HUMAN	3	3	3	sp|P14324|FPPS_HUMAN Farnesyl pyrophosphate synthase OS=Homo sapiens OX=9606 GN=FDPS PE=1 SV=4	1	3	3	3	8.1	8.1	8.1	48.275	419	419	0	232.81				1171	253	99	-1	0	0	0	1	P14324 ENSP00000483188 NP_001365354 NP_001365353 ENSP00000478235 P14324-1 FPPS_HUMAN NP_001229754	---	NCBI/UniProt	ENSG00000160752	2224	1	0	0	FDPS	FPPS FPS POROK9	protein-coding	1q22	farnesyl diphosphate synthase	.	17.887	17.7962	17.8729	17.8329
sp~O75340~PDCD6_HUMAN	sp|O75340|PDCD6_HUMAN	sp|O75340|PDCD6_HUMAN	__Other	sp|O75340|PDCD6_HUMAN	4	4	4	sp|O75340|PDCD6_HUMAN Programmed cell death protein 6 OS=Homo sapiens OX=9606 GN=PDCD6 PE=1 SV=1	1	4	4	4	22	22	22	21.868	191	191	0	50.363				611			-1	0	0	0	1	O75340 ENSP00000485024 NP_001254487 PDCD6_HUMAN ENSP00000482332 O75340-1 NP_001254486	---	NCBI/UniProt	ENSG00000249915	10016	1	0	0	PDCD6	ALG-2 ALG2 PEF1B	protein-coding	5p15.33	programmed cell death 6	.	19.8155	19.7642	19.7062	19.7419
sp~Q9HAU0~PKHA5_HUMAN	sp|Q9HAU0|PKHA5_HUMAN	sp|Q9HAU0|PKHA5_HUMAN	__Other	sp|Q9HAU0|PKHA5_HUMAN	6	6	6	sp|Q9HAU0|PKHA5_HUMAN Pleckstrin homology domain-containing family A member 5 OS=Homo sapiens OX=9606 GN=PLEKHA5 PE=1 SV=1	1	6	6	6	6.7	6.7	6.7	127.46	1116	1116	0	323.31				5195			-1	0	0	0	1	Q9HAU0 Q9HAU0-1 ENSP00000299275 PKHA5_HUMAN NP_061885	---	NCBI/UniProt	ENSG00000052126	54477	1	0	0	PLEKHA5	PEPP-2 PEPP2	protein-coding	12p12.3	pleckstrin homology domain containing A5	.	16.8792	16.8737	16.8735	16.8381
sp~Q9NQT4~EXOS5_HUMAN	sp|Q9NQT4|EXOS5_HUMAN	sp|Q9NQT4|EXOS5_HUMAN	__Other	sp|Q9NQT4|EXOS5_HUMAN	2	2	2	sp|Q9NQT4|EXOS5_HUMAN Exosome complex component RRP46 OS=Homo sapiens OX=9606 GN=EXOSC5 PE=1 SV=1	1	2	2	2	8.5	8.5	8.5	25.249	235	235	0	60.243				5314			-1	0	0	0	1	Q9NQT4 EXOS5_HUMAN ENSP00000221233 NP_064543	---	NCBI/UniProt	ENSG00000077348	56915	1	0	0	EXOSC5	RRP41B RRP46 Rrp46p hRrp46p p12B	protein-coding	19q13.2	exosome component 5	.	16.3299	16.3002	16.3361	16.315
sp~Q5XKP0~MIC13_HUMAN	sp|Q5XKP0|MIC13_HUMAN	sp|Q5XKP0|MIC13_HUMAN	__Other	sp|Q5XKP0|MIC13_HUMAN	1	1	1	sp|Q5XKP0|MIC13_HUMAN MICOS complex subunit MIC13 OS=Homo sapiens OX=9606 GN=MICOS13 PE=1 SV=1	1	1	1	1	27.1	27.1	27.1	13.087	118	118	0	21.725				3148			-1	0	0	0	1	Q5XKP0 MIC13_HUMAN NP_991330 NP_001295169 NP_001352690 ENSP00000309561 ENSP00000468723	---	NCBI/UniProt	ENSG00000174917	125988	1	0	0	MICOS13	C19orf70 MIC12 MIC13 P117 QIL1	protein-coding	19p13.3	mitochondrial contact site and cristae organizing system subunit 13	.	13.6458	13.823	13.8095	13.8036
sp~Q9BRT9~SLD5_HUMAN	sp|Q9BRT9|SLD5_HUMAN	sp|Q9BRT9|SLD5_HUMAN	__Other	sp|Q9BRT9|SLD5_HUMAN	6	6	6	sp|Q9BRT9|SLD5_HUMAN DNA replication complex GINS protein SLD5 OS=Homo sapiens OX=9606 GN=GINS4 PE=1 SV=1	1	6	6	6	27.4	27.4	27.4	26.047	223	223	0	323.31				4735			-1	0	0	0	1	Q9BRT9 SLD5_HUMAN ENSP00000428754 ENSP00000276533 NP_115712 XP_005273716 Q9BRT9-1	---	NCBI/UniProt	ENSG00000147536	84296	1	0	0	GINS4	SLD5	protein-coding	8p11.21	GINS complex subunit 4	.	17.415	17.3469	17.4072	17.2944
sp~O75044~SRGP2_HUMAN;sp~P0DJJ0~SRG2C_HUMAN;sp~P0DMP2~SRG2B_HUMAN	sp|O75044|SRGP2_HUMAN;sp|P0DMP2|SRG2B_HUMAN;sp|P0DJJ0|SRG2C_HUMAN	sp|O75044|SRGP2_HUMAN;sp|P0DJJ0|SRG2C_HUMAN;sp|P0DMP2|SRG2B_HUMAN	__Other	sp|O75044|SRGP2_HUMAN;sp|P0DMP2|SRG2B_HUMAN	7;4;3	7;4;3	7;4;3	sp|O75044|SRGP2_HUMAN SLIT-ROBO Rho GTPase-activating protein 2 OS=Homo sapiens OX=9606 GN=SRGAP2 PE=1 SV=3;sp|P0DMP2|SRG2B_HUMAN SLIT-ROBO Rho GTPase-activating protein 2B OS=Homo sapiens OX=9606 GN=SRGAP2B PE=3 SV=1	3	7	7	7	6.6	6.6	6.6	120.87	1071	1071;458;459	0	176.13				582			-1;-1;-1	0	0	0	1	O75044 P0DMP2 P0DJJ0 SRG2C_HUMAN NP_056141 NP_001316913 SRGP2_HUMAN SRG2B_HUMAN ENSP00000478290 NP_001353209 ENSP00000477776 ENSP00000485517 ENSP00000459615 NP_001164108	---	NCBI/UniProt	ENSG00000266028 ENSG00000196369 ENSG00000171943	23380 647135 653464	3	4	0	SRGAP2 SRGAP2B SRGAP2C	ARHGAP34 FNBP2 SRGAP2A SRGAP3 SRGAP2L SRGAP2P2 SRGAP2P1	protein-coding	1q32.1!1q21.1!1p11.2	SLIT-ROBO Rho GTPase activating protein 2 ||| SLIT-ROBO Rho GTPase activating protein 2B ||| SLIT-ROBO Rho GTPase activating protein 2C	.	17.2479	17.2189	17.1363	17.0902
sp~P15941~MUC1_HUMAN	sp|P15941|MUC1_HUMAN	sp|P15941|MUC1_HUMAN	__Other	sp|P15941|MUC1_HUMAN	1	1	1	sp|P15941|MUC1_HUMAN Mucin-1 OS=Homo sapiens OX=9606 GN=MUC1 PE=1 SV=3	1	1	1	1	0.9	0.9	0.9	122.1	1255	1255	0	4.7093				1207			-1	0	0	0	1	P15941 NP_001037858 NP_001191217 NP_001191224 MUC1_HUMAN ENSP00000483473 NP_001191219 ENSP00000357374 ENSP00000481231 NP_001191218 NP_001191216 ENSP00000388172 ENSP00000483482 ENSP00000343482 NP_001191226 NP_001191225 ENSP00000484730 ENSP00000484824 NP_001191221 NP_001037856 NP_001191215 ENSP00000389098 NP_001191214 P15941-1 NP_001191220	TCSA_GESP SURFY_ML	NCBI/UniProt	ENSG00000185499	4582	1	0	1	MUC1	ADMCKD ADMCKD1 ADTKD2 CA-15-3 CD227 EMA H23AG KL-6 MAM6 MCD MCKD MCKD1 MUC-1 MUC-1/SEC MUC-1/X MUC1/ZD PEM PEMT PUM	protein-coding	1q22	mucin 1, cell surface associated	.	15.2243	15.2027	15.2175	15.1037
sp~Q16739~CEGT_HUMAN	sp|Q16739|CEGT_HUMAN	sp|Q16739|CEGT_HUMAN	__Other	sp|Q16739|CEGT_HUMAN	2	2	2	sp|Q16739|CEGT_HUMAN Ceramide glucosyltransferase OS=Homo sapiens OX=9606 GN=UGCG PE=1 SV=1	1	2	2	2	5.6	5.6	5.6	44.853	394	394	0	2.2796				2877			-1	0	0	0	1	Q16739 ENSP00000363397 CEGT_HUMAN NP_003349	---	NCBI/UniProt	ENSG00000148154	7357	1	0	0	UGCG	GCS GLCT1	protein-coding	9q31.3	UDP-glucose ceramide glucosyltransferase	.	14.9458	14.9411	15.0331	14.8438
sp~Q6NW29~RWDD4_HUMAN	sp|Q6NW29|RWDD4_HUMAN	sp|Q6NW29|RWDD4_HUMAN	__Other	sp|Q6NW29|RWDD4_HUMAN	2	2	2	sp|Q6NW29|RWDD4_HUMAN RWD domain-containing protein 4 OS=Homo sapiens OX=9606 GN=RWDD4 PE=1 SV=3	1	2	2	2	10.1	10.1	10.1	21.25	188	188	0	178.68				3230			-1	0	0	0	1	Q6NW29 NP_001294851 ENSP00000423598 Q6NW29-1 RWDD4_HUMAN	---	NCBI/UniProt	ENSG00000182552	201965	1	0	0	RWDD4	FAM28A RWDD4A	protein-coding	4q35.1	RWD domain containing 4	.	15.0393	14.9272	14.935	14.8563
sp~P13010~XRCC5_HUMAN	sp|P13010|XRCC5_HUMAN	sp|P13010|XRCC5_HUMAN	__Other	sp|P13010|XRCC5_HUMAN	16	16	16	sp|P13010|XRCC5_HUMAN X-ray repair cross-complementing protein 5 OS=Homo sapiens OX=9606 GN=XRCC5 PE=1 SV=3	1	16	16	16	27.3	27.3	27.3	82.704	732	732	0	323.31				1147	239;240;241;242	357;434;461;515	-1	0	0	0	1	P13010 XRCC5_HUMAN ENSP00000375977 NP_066964	---	NCBI/UniProt	ENSG00000079246	7520	1	0	0	XRCC5	KARP-1 KARP1 KU80 KUB2 Ku86 NFIV	protein-coding	2q35	X-ray repair cross complementing 5	.	19.9154	19.869	19.9439	19.8558
sp~O43847~NRDC_HUMAN	sp|O43847|NRDC_HUMAN	sp|O43847|NRDC_HUMAN	__Other	sp|O43847|NRDC_HUMAN	13	13	13	sp|O43847|NRDC_HUMAN Nardilysin OS=Homo sapiens OX=9606 GN=NRDC PE=1 SV=3	1	13	13	13	12.1	12.1	12.1	131.7	1151	1151	0	323.31				490			-1	0	0	0	1	O43847 NRDC_HUMAN O43847-1 ENSP00000444416 NP_001229290	---	NCBI/UniProt	ENSG00000078618	4898	1	0	0	NRDC	NRD1 hNRD1 hNRD2	protein-coding	1p32.3	nardilysin convertase	.	18.7104	18.3124	19.4905	18.3396
sp~Q6P3W7~SCYL2_HUMAN	sp|Q6P3W7|SCYL2_HUMAN	sp|Q6P3W7|SCYL2_HUMAN	__Other	sp|Q6P3W7|SCYL2_HUMAN	4	4	4	sp|Q6P3W7|SCYL2_HUMAN SCY1-like protein 2 OS=Homo sapiens OX=9606 GN=SCYL2 PE=1 SV=1	1	4	4	4	8.3	8.3	8.3	103.71	929	929	0	72.636				3262	906	321	-1	0	0	0	1	Q6P3W7 NP_001317183 ENSP00000489123 SCYL2_HUMAN NP_001317182 NP_001304713 NP_001317185 ENSP00000354061 NP_060458	---	NCBI/UniProt	ENSG00000136021	55681	1	0	0	SCYL2	AMC4 AMCNACC CVAK104	protein-coding	12q23.1	SCY1 like pseudokinase 2	.	16.6857	16.6436	16.6146	16.5729
sp~Q14192~FHL2_HUMAN	sp|Q14192|FHL2_HUMAN	sp|Q14192|FHL2_HUMAN	__Other	sp|Q14192|FHL2_HUMAN	2	2	2	sp|Q14192|FHL2_HUMAN Four and a half LIM domains protein 2 OS=Homo sapiens OX=9606 GN=FHL2 PE=1 SV=3	1	2	2	2	8.6	8.6	8.6	32.193	279	279	0	41.712				2621			-1	0	0	0	1	Q14192 FHL2_HUMAN NP_963849 NP_001305825 ENSP00000322909 ENSP00000386633 ENSP00000377021 NP_963851 NP_001441 ENSP00000433567 ENSP00000344266 Q14192-1 ENSP00000377020 NP_001361328 ENSP00000386665 NP_001305823 NP_001034581 NP_001305824 ENSP00000386892	---	NCBI/UniProt	ENSG00000115641	2274	1	0	0	FHL2	AAG11 DRAL FHL-2 SLIM-3 SLIM3	protein-coding	2q12.2	four and a half LIM domains 2	.	16.9591	16.8846	16.8496	16.8666
sp~Q96QE3~ATAD5_HUMAN	sp|Q96QE3|ATAD5_HUMAN	sp|Q96QE3|ATAD5_HUMAN	__Other	sp|Q96QE3|ATAD5_HUMAN	4	4	4	sp|Q96QE3|ATAD5_HUMAN ATPase family AAA domain-containing protein 5 OS=Homo sapiens OX=9606 GN=ATAD5 PE=1 SV=4	1	4	4	4	3.3	3.3	3.3	207.57	1844	1844	0	94.761				4557			-1	0	0	0	1	Q96QE3 Q96QE3-1 ATAD5_HUMAN ENSP00000313171 NP_079133	---	NCBI/UniProt	ENSG00000176208	79915	1	0	0	ATAD5	C17orf41 ELG1 FRAG1	protein-coding	17q11.2	ATPase family AAA domain containing 5	.	16.3166	16.4817	16.631	16.5077
sp~O15460~P4HA2_HUMAN	sp|O15460|P4HA2_HUMAN	sp|O15460|P4HA2_HUMAN	__Other	sp|O15460|P4HA2_HUMAN	3	3	3	sp|O15460|P4HA2_HUMAN Prolyl 4-hydroxylase subunit alpha-2 OS=Homo sapiens OX=9606 GN=P4HA2 PE=1 SV=1	1	3	3	3	6.7	6.7	6.7	60.901	535	535	0	323.31				389			-1	0	0	0	1	O15460 O15460-1 P4HA2_HUMAN ENSP00000368379 NP_001352608 NP_001352609 ENSP00000368398 ENSP00000368394 NP_001352607 NP_001352606	---	NCBI/UniProt	ENSG00000072682	8974	1	0	0	P4HA2	MYP25	protein-coding	5q31.1	prolyl 4-hydroxylase subunit alpha 2	.	17.6039	17.5838	17.633	17.5789
sp~Q9NWM8~FKB14_HUMAN	sp|Q9NWM8|FKB14_HUMAN	sp|Q9NWM8|FKB14_HUMAN	__Other	sp|Q9NWM8|FKB14_HUMAN	1	1	1	sp|Q9NWM8|FKB14_HUMAN Peptidyl-prolyl cis-trans isomerase FKBP14 OS=Homo sapiens OX=9606 GN=FKBP14 PE=1 SV=1	1	1	1	1	5.7	5.7	5.7	24.171	211	211	0	3.4421				5467			-1	0	0	0	1	Q9NWM8 FKB14_HUMAN ENSP00000222803 NP_060416	---	NCBI/UniProt	ENSG00000106080	55033	1	0	0	FKBP14	EDSKMH EDSKSCL2 FKBP22 IPBP12	protein-coding	7p14.3	FKBP prolyl isomerase 14	.	13.9401	13.8579	13.9583	13.8405
sp~O14950~ML12B_HUMAN;sp~P19105~ML12A_HUMAN	sp|P19105|ML12A_HUMAN;sp|O14950|ML12B_HUMAN	sp|O14950|ML12B_HUMAN;sp|P19105|ML12A_HUMAN	__Other	sp|O14950|ML12B_HUMAN;sp|P19105|ML12A_HUMAN	3;3	3;3	2;2	sp|P19105|ML12A_HUMAN Myosin regulatory light chain 12A OS=Homo sapiens OX=9606 GN=MYL12A PE=1 SV=2;sp|O14950|ML12B_HUMAN Myosin regulatory light chain 12B OS=Homo sapiens OX=9606 GN=MYL12B PE=1 SV=2	2	3	3	2	18.1	18.1	11.7	19.794	171	171;172	0	323.31				320	58	129	-1;-1	0	0	0	1	P19105 O14950 ENSP00000462171 ENSP00000217652 NP_001289977 ENSP00000383037 ENSP00000464359 ENSP00000463559 ML12B_HUMAN ML12A_HUMAN NP_291024 ENSP00000463614 NP_001138416 NP_001289978 NP_006462 NP_001138417 NP_001289976 ENSP00000237500	---	NCBI/UniProt	ENSG00000101608 ENSG00000118680	10627 103910	2	2	0	MYL12A MYL12B	HEL-S-24 MLC-2B MLCB MRCL3 MRLC3 MYL2B MLC-B MRLC2	protein-coding	18p11.31	myosin light chain 12A ||| myosin light chain 12B	.	16.6668	16.5683	16.7339	16.4485
sp~P35606~COPB2_HUMAN	sp|P35606|COPB2_HUMAN	sp|P35606|COPB2_HUMAN	__Other	sp|P35606|COPB2_HUMAN	10	10	10	sp|P35606|COPB2_HUMAN Coatomer subunit beta OS=Homo sapiens OX=9606 GN=COPB2 PE=1 SV=2	1	10	10	10	10.8	10.8	10.8	102.49	906	906	0	323.31				1559	436;437	348;561	-1	0	0	0	1	P35606 P35606-1 NP_004757 ENSP00000329419 COPB2_HUMAN	---	NCBI/UniProt	ENSG00000184432	9276	1	0	0	COPB2	MCPH19 beta'-COP	protein-coding	3q23	COPI coat complex subunit beta 2	.	18.1176	18.0841	18.0837	18.106
sp~O95478~NSA2_HUMAN	sp|O95478|NSA2_HUMAN	sp|O95478|NSA2_HUMAN	__Other	sp|O95478|NSA2_HUMAN	4	4	4	sp|O95478|NSA2_HUMAN Ribosome biogenesis protein NSA2 homolog OS=Homo sapiens OX=9606 GN=NSA2 PE=1 SV=1	1	4	4	4	15.4	15.4	15.4	30.065	260	260	0	8.8533				826			-1	0	0	0	1	O95478 NP_001258594 NP_055701 ENSP00000483484 NSA2_HUMAN ENSP00000296802	---	NCBI/UniProt	ENSG00000164346	10412	1	0	0	NSA2	CDK105 HCL-G1 HCLG1 HUSSY-29 HUSSY29 TINP1	protein-coding	5q13.3	NSA2 ribosome biogenesis factor	.	18.6089	18.6607	18.6636	18.6051
sp~P25205~MCM3_HUMAN	sp|P25205|MCM3_HUMAN	sp|P25205|MCM3_HUMAN	__Other	sp|P25205|MCM3_HUMAN	8	8	8	sp|P25205|MCM3_HUMAN DNA replication licensing factor MCM3 OS=Homo sapiens OX=9606 GN=MCM3 PE=1 SV=3	1	8	8	8	10.4	10.4	10.4	90.98	808	808	0	309.36				1382	356	426	-1	0	0	0	1	P25205 P25205-1 ENSP00000229854 NP_001257401 MCM3_HUMAN	---	NCBI/UniProt	ENSG00000112118	4172	1	0	0	MCM3	HCC5 P1-MCM3 P1.h RLFB	protein-coding	6p12.2	minichromosome maintenance complex component 3	.	17.9278	17.8141	17.8698	17.707
sp~Q9BTE3~MCMBP_HUMAN	sp|Q9BTE3|MCMBP_HUMAN	sp|Q9BTE3|MCMBP_HUMAN	__Other	sp|Q9BTE3|MCMBP_HUMAN	8	8	8	sp|Q9BTE3|MCMBP_HUMAN Mini-chromosome maintenance complex-binding protein OS=Homo sapiens OX=9606 GN=MCMBP PE=1 SV=2	1	8	8	8	15.4	15.4	15.4	72.979	642	642	0	323.31				4777			-1	0	0	0	1	Q9BTE3 ENSP00000353098 Q9BTE3-1 MCMBP_HUMAN NP_079110	---	NCBI/UniProt	ENSG00000197771	79892	1	0	0	MCMBP	C10orf119 MCM-BP	protein-coding	10q26.11	minichromosome maintenance complex binding protein	.	18.3189	18.3131	18.3066	18.2411
sp~Q13501~SQSTM_HUMAN	sp|Q13501|SQSTM_HUMAN	sp|Q13501|SQSTM_HUMAN	__Other	sp|Q13501|SQSTM_HUMAN	5	5	5	sp|Q13501|SQSTM_HUMAN Sequestosome-1 OS=Homo sapiens OX=9606 GN=SQSTM1 PE=1 SV=1	1	5	5	5	20	20	20	47.687	440	440	0	323.31				2524	761	358	-1	0	0	0	1	Q13501 Q13501-1 NP_003891 ENSP00000374455 SQSTM_HUMAN	---	NCBI/UniProt	ENSG00000161011	8878	1	0	0	SQSTM1	A170 DMRV FTDALS3 NADGP OSIL PDB3 ZIP3 p60 p62 p62B	protein-coding	5q35.3	sequestosome 1	.	17.4641	17.4436	17.4897	17.4197
sp~O94925~GLSK_HUMAN	sp|O94925|GLSK_HUMAN	sp|O94925|GLSK_HUMAN	__Other	sp|O94925|GLSK_HUMAN	5	5	5	sp|O94925|GLSK_HUMAN Glutaminase kidney isoform, mitochondrial OS=Homo sapiens OX=9606 GN=GLS PE=1 SV=1	1	5	5	5	11.2	11.2	11.2	73.46	669	669	0	323.31				752	125	359	-1	0	0	0	1	O94925 O94925-1 GLSK_HUMAN NP_055720 ENSP00000317379	---	NCBI/UniProt	ENSG00000115419	2744	1	0	0	GLS	AAD20 CASGID DEE71 EIEE71 GAC GAM GDPAG GLS1 KGA	protein-coding	2q32.2	glutaminase	.	18.8648	18.8163	18.8951	18.8765
sp~P13489~RINI_HUMAN	sp|P13489|RINI_HUMAN	sp|P13489|RINI_HUMAN	__Other	sp|P13489|RINI_HUMAN	8	8	8	sp|P13489|RINI_HUMAN Ribonuclease inhibitor OS=Homo sapiens OX=9606 GN=RNH1 PE=1 SV=2	1	8	8	8	21.5	21.5	21.5	49.973	461	461	0	323.31				1153			-1	0	0	0	1	P13489 NP_002930 ENSP00000416589 XP_011518559 NP_976317 NP_976318 RINI_HUMAN XP_016873595 ENSP00000380739 XP_011518564 ENSP00000435594 ENSP00000380729 ENSP00000380738 ENSP00000433999 XP_011518557 NP_976322 XP_011518563 NP_976320 ENSP00000348515 XP_011518562 XP_011518560 XP_011518561 NP_976323 ENSP00000346402 XP_011518565 NP_976319 NP_976321	---	NCBI/UniProt	ENSG00000023191 ENSG00000276230	6050	1	0	0	RNH1	RAI RNH	protein-coding	11p15.5	ribonuclease/angiogenin inhibitor 1	.	18.6463	18.5186	18.5702	18.4126
sp~Q96Q11~TRNT1_HUMAN	sp|Q96Q11|TRNT1_HUMAN	sp|Q96Q11|TRNT1_HUMAN	__Other	sp|Q96Q11|TRNT1_HUMAN	1	1	1	sp|Q96Q11|TRNT1_HUMAN CCA tRNA nucleotidyltransferase 1, mitochondrial OS=Homo sapiens OX=9606 GN=TRNT1 PE=1 SV=2	1	1	1	1	1.8	1.8	1.8	50.127	434	434	0	7.2197				4551			-1	0	0	0	1	Q96Q11 Q96Q11-1 TRNT1_HUMAN NP_886552 ENSP00000251607	---	NCBI/UniProt	ENSG00000072756	51095	1	0	0	TRNT1	CCA1 CGI-47 MtCCA RPEM SIFD	protein-coding	3p26.2	tRNA nucleotidyl transferase 1	.	15.3263	15.3663	15.3691	15.1926
sp~P60842~IF4A1_HUMAN;sp~Q14240~IF4A2_HUMAN	sp|P60842|IF4A1_HUMAN;sp|Q14240|IF4A2_HUMAN	sp|P60842|IF4A1_HUMAN;sp|Q14240|IF4A2_HUMAN	__Other	sp|P60842|IF4A1_HUMAN;sp|Q14240|IF4A2_HUMAN	9;5	9;5	6;2	sp|P60842|IF4A1_HUMAN Eukaryotic initiation factor 4A-I OS=Homo sapiens OX=9606 GN=EIF4A1 PE=1 SV=1;sp|Q14240|IF4A2_HUMAN Eukaryotic initiation factor 4A-II OS=Homo sapiens OX=9606 GN=EIF4A2 PE=1 SV=2	2	9	9	6	26.1	26.1	20	46.153	406	406;407	0	323.31				2032	584;585	165;216	-1;-1	0	0	0	1	P60842 Q14240 IF4A2_HUMAN IF4A1_HUMAN Q14240-1 NP_001407 ENSP00000326381 ENSP00000293831 NP_001958 P60842-1	---	NCBI/UniProt	ENSG00000161960 ENSG00000156976	1973 1974	2	5	0	EIF4A1 EIF4A2	DDX2A EIF-4A EIF4A eIF-4A-I eIF4A-I BM-010 DDX2B EIF4F eIF-4A-II eIF4A-II	protein-coding	17p13.1!3q27.3	eukaryotic translation initiation factor 4A1 ||| eukaryotic translation initiation factor 4A2	.	20.1727	20.1833	20.1919	20.1925
sp~P30519~HMOX2_HUMAN	sp|P30519|HMOX2_HUMAN	sp|P30519|HMOX2_HUMAN	__Other	sp|P30519|HMOX2_HUMAN	4	4	4	sp|P30519|HMOX2_HUMAN Heme oxygenase 2 OS=Homo sapiens OX=9606 GN=HMOX2 PE=1 SV=2	1	4	4	4	10.1	10.1	10.1	36.032	316	316	0	45.995				1481	394	101	-1	0	0	0	1	P30519 ENSP00000484423 NP_001273199 P30519-1 ENSP00000459214 NP_002125 XP_016878686 NP_001120678 ENSP00000391637 ENSP00000484467 NP_001120677 NP_001120676 NP_001273197 ENSP00000394103 XP_016878685 ENSP00000381595 NP_001273198 HMOX2_HUMAN ENSP00000385100	---	NCBI/UniProt	ENSG00000103415 ENSG00000277424	3163	1	0	0	HMOX2	HO-2	protein-coding	16p13.3	heme oxygenase 2	.	16.7495	16.7342	16.7924	16.8107
sp~Q8WWM7~ATX2L_HUMAN	sp|Q8WWM7|ATX2L_HUMAN	sp|Q8WWM7|ATX2L_HUMAN	__Other	sp|Q8WWM7|ATX2L_HUMAN	11	11	11	sp|Q8WWM7|ATX2L_HUMAN Ataxin-2-like protein OS=Homo sapiens OX=9606 GN=ATXN2L PE=1 SV=2	1	11	11	11	11.9	11.9	11.9	113.37	1075	1075	0	249.26				4088	946;947	123;315	-1	0	0	0	1	Q8WWM7 ATX2L_HUMAN Q8WWM7-1 NP_009176 ENSP00000338718	---	NCBI/UniProt	ENSG00000168488	11273	1	0	0	ATXN2L	A2D A2LG A2LP A2RP	protein-coding	16p11.2	ataxin 2 like	.	18.4928	18.395	18.4033	18.3432
sp~Q15942~ZYX_HUMAN	sp|Q15942|ZYX_HUMAN	sp|Q15942|ZYX_HUMAN	__Other	sp|Q15942|ZYX_HUMAN	5	5	5	sp|Q15942|ZYX_HUMAN Zyxin OS=Homo sapiens OX=9606 GN=ZYX PE=1 SV=1	1	5	5	5	11.4	11.4	11.4	61.277	572	572	0	299.94				2843	856;857	512;532	-1	0	0	0	1	Q15942 NP_003452 Q15942-1 NP_001010972 ZYX_HUMAN ENSP00000324422	---	NCBI/UniProt	ENSG00000159840 ENSG00000285443	7791	1	0	0	ZYX	ESP-2 HED-2	protein-coding	7q34	zyxin	.	18.7597	18.671	18.6366	18.656
sp~Q9NZI8~IF2B1_HUMAN	sp|Q9NZI8|IF2B1_HUMAN	sp|Q9NZI8|IF2B1_HUMAN	__Other	sp|Q9NZI8|IF2B1_HUMAN	7	7	7	sp|Q9NZI8|IF2B1_HUMAN Insulin-like growth factor 2 mRNA-binding protein 1 OS=Homo sapiens OX=9606 GN=IGF2BP1 PE=1 SV=2	1	7	7	7	11.8	11.8	11.8	63.48	577	577	0	322.53				5545	1080	259	-1	0	0	0	1	Q9NZI8 IF2B1_HUMAN Q9NZI8-1 ENSP00000290341 NP_006537	---	NCBI/UniProt	ENSG00000159217	10642	1	0	0	IGF2BP1	CRD-BP CRDBP IMP-1 IMP1 VICKZ1 ZBP1	protein-coding	17q21.32	insulin like growth factor 2 mRNA binding protein 1	.	17.4653	17.4163	17.4342	17.4001
sp~Q9UH62~ARMX3_HUMAN	sp|Q9UH62|ARMX3_HUMAN	sp|Q9UH62|ARMX3_HUMAN	__Other	sp|Q9UH62|ARMX3_HUMAN	5	5	5	sp|Q9UH62|ARMX3_HUMAN Armadillo repeat-containing X-linked protein 3 OS=Homo sapiens OX=9606 GN=ARMCX3 PE=1 SV=1	1	5	5	5	18.7	18.7	18.7	42.5	379	379	0	25.669				5709			-1	0	0	0	1	Q9UH62 NP_808817 NP_808816 XP_005262198 ARMX3_HUMAN ENSP00000454483 ENSP00000340672 ENSP00000439032 NP_057691	---	NCBI/UniProt	ENSG00000102401	51566	1	0	0	ARMCX3	ALEX3 GASP6 dJ545K15.2	protein-coding	Xq22.1	armadillo repeat containing X-linked 3	.	18.1892	17.9933	18.0268	17.9949
sp~P51617~IRAK1_HUMAN	sp|P51617|IRAK1_HUMAN	sp|P51617|IRAK1_HUMAN	__Other	sp|P51617|IRAK1_HUMAN	1	1	1	sp|P51617|IRAK1_HUMAN Interleukin-1 receptor-associated kinase 1 OS=Homo sapiens OX=9606 GN=IRAK1 PE=1 SV=2	1	1	1	1	1.3	1.3	1.3	76.536	712	712	0.0003574	1.5975				1872			-1	0	0	0	1	P51617 P51617-1 ENSP00000358997 IRAK1_HUMAN NP_001560	---	NCBI/UniProt	ENSG00000184216	3654	1	0	0	IRAK1	IRAK pelle	protein-coding	Xq28	interleukin 1 receptor associated kinase 1	.	14.0757	13.8268	13.9995	13.7814
sp~A0AVT1~UBA6_HUMAN	sp|A0AVT1|UBA6_HUMAN	sp|A0AVT1|UBA6_HUMAN	__Other	sp|A0AVT1|UBA6_HUMAN	4	4	4	sp|A0AVT1|UBA6_HUMAN Ubiquitin-like modifier-activating enzyme 6 OS=Homo sapiens OX=9606 GN=UBA6 PE=1 SV=1	1	4	4	4	4	4	4	117.97	1052	1052	0	51.269				134			-1	0	0	0	1	A0AVT1 A0AVT1-1 NP_060697 UBA6_HUMAN ENSP00000313454	---	NCBI/UniProt	ENSG00000033178	55236	1	0	0	UBA6	E1-L2 MOP-4 UBE1L2	protein-coding	4q13.2	ubiquitin like modifier activating enzyme 6	.	17.3434	17.2792	17.2453	17.1954
sp~Q96HW7~INT4_HUMAN	sp|Q96HW7|INT4_HUMAN	sp|Q96HW7|INT4_HUMAN	__Other	sp|Q96HW7|INT4_HUMAN	6	6	6	sp|Q96HW7|INT4_HUMAN Integrator complex subunit 4 OS=Homo sapiens OX=9606 GN=INTS4 PE=1 SV=2	1	6	6	6	6.6	6.6	6.6	108.17	963	963	0	15.955				4433			-1	0	0	0	1	Q96HW7 INT4_HUMAN NP_291025 ENSP00000434466 Q96HW7-1	---	NCBI/UniProt	ENSG00000149262	92105	1	0	0	INTS4	INT4 MST093	protein-coding	11q14.1	integrator complex subunit 4	.	16.7996	16.753	16.8653	16.7493
sp~Q86X83~COMD2_HUMAN	sp|Q86X83|COMD2_HUMAN	sp|Q86X83|COMD2_HUMAN	__Other	sp|Q86X83|COMD2_HUMAN	1	1	1	sp|Q86X83|COMD2_HUMAN COMM domain-containing protein 2 OS=Homo sapiens OX=9606 GN=COMMD2 PE=1 SV=2	1	1	1	1	5	5	5	22.745	199	199	0	2.2017				3579			-1	0	0	0	1	Q86X83 ENSP00000419475 COMD2_HUMAN Q86X83-1 NP_057178	---	NCBI/UniProt	ENSG00000114744	51122	1	0	0	COMMD2	HSPC042	protein-coding	3q25.1	COMM domain containing 2	.	15.8914	15.8675	15.6958	15.7685
sp~Q15061~WDR43_HUMAN	sp|Q15061|WDR43_HUMAN	sp|Q15061|WDR43_HUMAN	__Other	sp|Q15061|WDR43_HUMAN	5	5	5	sp|Q15061|WDR43_HUMAN WD repeat-containing protein 43 OS=Homo sapiens OX=9606 GN=WDR43 PE=1 SV=3	1	5	5	5	10.3	10.3	10.3	74.89	677	677	0	214.61				2735			-1	0	0	0	1	Q15061 NP_055946 WDR43_HUMAN ENSP00000384302	---	NCBI/UniProt	ENSG00000163811	23160	1	0	0	WDR43	NET12 UTP5	protein-coding	2p23.2	WD repeat domain 43	.	17.5902	17.8992	17.9652	17.9549
sp~Q9BTY7~HGH1_HUMAN	sp|Q9BTY7|HGH1_HUMAN	sp|Q9BTY7|HGH1_HUMAN	__Other	sp|Q9BTY7|HGH1_HUMAN	4	4	4	sp|Q9BTY7|HGH1_HUMAN Protein HGH1 homolog OS=Homo sapiens OX=9606 GN=HGH1 PE=1 SV=1	1	4	4	4	16.9	16.9	16.9	42.129	390	390	0	110.67				4787			-1	0	0	0	1	Q9BTY7 HGH1_HUMAN NP_057542 ENSP00000321320	---	NCBI/UniProt	ENSG00000235173	51236	1	0	0	HGH1	BRP16 BRP16L C8orf30A C8orf30B FAM203A FAM203B	protein-coding	8q24.3	HGH1 homolog	.	15.3996	15.3972	15.3665	15.3516
sp~Q8IWB9~TEX2_HUMAN	sp|Q8IWB9|TEX2_HUMAN	sp|Q8IWB9|TEX2_HUMAN	__Other	sp|Q8IWB9|TEX2_HUMAN	1	1	1	sp|Q8IWB9|TEX2_HUMAN Testis-expressed protein 2 OS=Homo sapiens OX=9606 GN=TEX2 PE=1 SV=2	1	1	1	1	0.8	0.8	0.8	125.3	1127	1127	0.00088417	1.489				3642			-1	0	0	0	1	Q8IWB9 NP_001275662 Q8IWB9-1 TEX2_HUMAN ENSP00000463001 NP_001275661 ENSP00000462665	---	NCBI/UniProt	ENSG00000136478	55852	1	0	0	TEX2	HT008 TMEM96	protein-coding	17q23.3	testis expressed 2	.	13.8374	13.8296	13.8552	13.7289
sp~Q8TDQ7~GNPI2_HUMAN	sp|Q8TDQ7|GNPI2_HUMAN	sp|Q8TDQ7|GNPI2_HUMAN	__Other	sp|Q8TDQ7|GNPI2_HUMAN	2	1	1	sp|Q8TDQ7|GNPI2_HUMAN Glucosamine-6-phosphate isomerase 2 OS=Homo sapiens OX=9606 GN=GNPDA2 PE=1 SV=1	1	2	1	1	7.6	3.6	3.6	31.084	276	276	0.0013928	1.346				3999			-1	0	0	0	1	Q8TDQ7 GNPI2_HUMAN ENSP00000295448 Q8TDQ7-1 NP_612208	---	NCBI/UniProt	ENSG00000163281	132789	1	0	0	GNPDA2	GNP2 SB52	protein-coding	4p12	glucosamine-6-phosphate deaminase 2	.	16.0522	15.9935	16.0072	15.9523
sp~Q659C4~LAR1B_HUMAN	sp|Q659C4|LAR1B_HUMAN	sp|Q659C4|LAR1B_HUMAN	__Other	sp|Q659C4|LAR1B_HUMAN	3	3	3	sp|Q659C4|LAR1B_HUMAN La-related protein 1B OS=Homo sapiens OX=9606 GN=LARP1B PE=1 SV=2	1	3	3	3	5	5	5	105.32	914	914	0	323.31				3159			-1	0	0	0	1	Q659C4 LAR1B_HUMAN NP_835144 ENSP00000390395 Q659C4-1 NP_115615 ENSP00000424383	---	NCBI/UniProt	ENSG00000138709	55132	1	0	0	LARP1B	LARP2	protein-coding	4q28.2	La ribonucleoprotein 1B	.	13.9744	13.9383	14.0229	14.1041
sp~Q9BWD1~THIC_HUMAN	sp|Q9BWD1|THIC_HUMAN	sp|Q9BWD1|THIC_HUMAN	__Other	sp|Q9BWD1|THIC_HUMAN	4	4	4	sp|Q9BWD1|THIC_HUMAN Acetyl-CoA acetyltransferase, cytosolic OS=Homo sapiens OX=9606 GN=ACAT2 PE=1 SV=2	1	4	4	4	26.4	26.4	26.4	41.35	397	397	0	323.31				4857	1022	293	-1	0	0	0	1	Q9BWD1 NP_005882 Q9BWD1-1 THIC_HUMAN ENSP00000356015	---	NCBI/UniProt	ENSG00000120437	39	1	0	0	ACAT2	---	protein-coding	6q25.3	acetyl-CoA acetyltransferase 2	.	18.1055	18.0968	18.0568	17.9582
sp~Q5K651~SAMD9_HUMAN	sp|Q5K651|SAMD9_HUMAN	sp|Q5K651|SAMD9_HUMAN	__Other	sp|Q5K651|SAMD9_HUMAN	4	4	4	sp|Q5K651|SAMD9_HUMAN Sterile alpha motif domain-containing protein 9 OS=Homo sapiens OX=9606 GN=SAMD9 PE=1 SV=1	1	4	4	4	2.6	2.6	2.6	184.28	1589	1589	0	111.66				3043			-1	0	0	0	1	Q5K651 NP_001180236 ENSP00000369292 NP_060124 ENSP00000484636 SAMD9_HUMAN	---	NCBI/UniProt	ENSG00000205413	54809	1	0	0	SAMD9	C7orf5 DRIF1 M7MLS2 MIRAGE NFTC OEF1 OEF2	protein-coding	7q21.2	sterile alpha motif domain containing 9	.	16.5137	16.5211	16.4326	16.3856
sp~O00515~LAD1_HUMAN	sp|O00515|LAD1_HUMAN	sp|O00515|LAD1_HUMAN	__Other	sp|O00515|LAD1_HUMAN	2	2	2	sp|O00515|LAD1_HUMAN Ladinin-1 OS=Homo sapiens OX=9606 GN=LAD1 PE=1 SV=2	1	2	2	2	5.8	5.8	5.8	57.13	517	517	0	45.635				244			-1	0	0	0	1	O00515 ENSP00000375829 LAD1_HUMAN NP_005549	---	NCBI/UniProt	ENSG00000159166	3898	1	0	0	LAD1	LadA	protein-coding	1q32.1	ladinin 1	.	13.958	14.0395	14.0135	14.0497
sp~Q15691~MARE1_HUMAN	sp|Q15691|MARE1_HUMAN	sp|Q15691|MARE1_HUMAN	__Other	sp|Q15691|MARE1_HUMAN	6	6	5	sp|Q15691|MARE1_HUMAN Microtubule-associated protein RP/EB family member 1 OS=Homo sapiens OX=9606 GN=MAPRE1 PE=1 SV=3	1	6	6	5	25.7	25.7	22	29.999	268	268	0	226.69				2819			-1	0	0	0	1	Q15691 ENSP00000364721 XP_011526998 NP_036457 MARE1_HUMAN	---	NCBI/UniProt	ENSG00000101367	22919	1	0	0	MAPRE1	EB1	protein-coding	20q11.21	microtubule associated protein RP/EB family member 1	.	17.4791	17.3438	17.4137	17.2109
sp~Q13015~AF1Q_HUMAN	sp|Q13015|AF1Q_HUMAN	sp|Q13015|AF1Q_HUMAN	__Other	sp|Q13015|AF1Q_HUMAN	1	1	1	sp|Q13015|AF1Q_HUMAN Protein AF1q OS=Homo sapiens OX=9606 GN=MLLT11 PE=1 SV=1	1	1	1	1	17.8	17.8	17.8	10.061	90	90	0	149.89				2438			-1	0	0	0	1	Q13015 ENSP00000357917 AF1Q_HUMAN NP_006809	---	NCBI/UniProt	ENSG00000213190	10962	1	0	0	MLLT11	AF1Q	protein-coding	1q21.3	MLLT11 transcription factor 7 cofactor	.	13.4524	13.6658	13.3543	13.784
sp~Q8TCA0~LRC20_HUMAN	sp|Q8TCA0|LRC20_HUMAN	sp|Q8TCA0|LRC20_HUMAN	__Other	sp|Q8TCA0|LRC20_HUMAN	2	2	2	sp|Q8TCA0|LRC20_HUMAN Leucine-rich repeat-containing protein 20 OS=Homo sapiens OX=9606 GN=LRRC20 PE=1 SV=1	1	2	2	2	9.2	9.2	9.2	20.509	184	184	0.0045547	1.0477				3975			-1	0	0	0	1	Q8TCA0 NP_997002 NP_001265141 LRC20_HUMAN ENSP00000413745 XP_016871864 ENSP00000348043 XP_016871863 Q8TCA0-1 NP_001265140 ENSP00000362321	---	NCBI/UniProt	ENSG00000172731	55222	1	0	0	LRRC20	---	protein-coding	10q22.1	leucine rich repeat containing 20	.	14.8531	14.9779	14.8453	14.9258
sp~Q96ER3~SAAL1_HUMAN	sp|Q96ER3|SAAL1_HUMAN	sp|Q96ER3|SAAL1_HUMAN	__Other	sp|Q96ER3|SAAL1_HUMAN	5	5	5	sp|Q96ER3|SAAL1_HUMAN Protein SAAL1 OS=Homo sapiens OX=9606 GN=SAAL1 PE=1 SV=2	1	5	5	5	17.1	17.1	17.1	53.557	474	474	0	323.31				4360			-1	0	0	0	1	Q96ER3 ENSP00000432487 NP_612430 SAAL1_HUMAN	---	NCBI/UniProt	ENSG00000166788	113174	1	0	0	SAAL1	SPACIA1	protein-coding	11p15.1	serum amyloid A like 1	.	16.5312	16.2789	16.2144	16.2206
sp~O00267~SPT5H_HUMAN	sp|O00267|SPT5H_HUMAN	sp|O00267|SPT5H_HUMAN	__Other	sp|O00267|SPT5H_HUMAN	6	6	6	sp|O00267|SPT5H_HUMAN Transcription elongation factor SPT5 OS=Homo sapiens OX=9606 GN=SUPT5H PE=1 SV=1	1	6	6	6	6.4	6.4	6.4	121	1087	1087	0	31.855				210	35	142	-1	0	0	0	1	O00267 ENSP00000404029 O00267-1 NP_003160 ENSP00000469090 NP_001104490 NP_001306919 SPT5H_HUMAN NP_001124296	---	NCBI/UniProt	ENSG00000196235	6829	1	0	0	SUPT5H	SPT5 SPT5H Tat-CT1	protein-coding	19q13.2	SPT5 homolog, DSIF elongation factor subunit	.	17.4947	17.4638	17.5412	17.5175
sp~P15151~PVR_HUMAN	sp|P15151|PVR_HUMAN	sp|P15151|PVR_HUMAN	__Other	sp|P15151|PVR_HUMAN	1	1	1	sp|P15151|PVR_HUMAN Poliovirus receptor OS=Homo sapiens OX=9606 GN=PVR PE=1 SV=2	1	1	1	1	3.1	3.1	3.1	45.302	417	417	0	40.906				1187			-1	0	0	0	1	P15151 NP_006496 PVR_HUMAN P15151-1 NP_001129242 ENSP00000402060 ENSP00000383907	GO_0009986 CSPA_highconf TCSA_GESP SURFY_trainingset	NCBI/UniProt	ENSG00000073008	5817	1	0	1	PVR	CD155 HVED NECL5 Necl-5 PVS TAGE4	protein-coding	19q13.31	PVR cell adhesion molecule	.	16.3473	16.2371	16.3822	16.3095
sp~P21266~GSTM3_HUMAN	sp|P21266|GSTM3_HUMAN	sp|P21266|GSTM3_HUMAN	__Other	sp|P21266|GSTM3_HUMAN	2	2	2	sp|P21266|GSTM3_HUMAN Glutathione S-transferase Mu 3 OS=Homo sapiens OX=9606 GN=GSTM3 PE=1 SV=3	1	2	2	2	8.4	8.4	8.4	26.559	225	225	0	65.797				1315			-1	0	0	0	1	P21266 GSTM3_HUMAN NP_000840 ENSP00000354357	---	NCBI/UniProt	ENSG00000134202	2947	1	0	0	GSTM3	GST5 GSTB GSTM3-3 GTM3	protein-coding	1p13.3	glutathione S-transferase mu 3	.	15.9861	15.7986	15.8254	15.5529
sp~Q13617~CUL2_HUMAN	sp|Q13617|CUL2_HUMAN	sp|Q13617|CUL2_HUMAN	__Other	sp|Q13617|CUL2_HUMAN	4	4	4	sp|Q13617|CUL2_HUMAN Cullin-2 OS=Homo sapiens OX=9606 GN=CUL2 PE=1 SV=2	1	4	4	4	5.5	5.5	5.5	86.982	745	745	0	81.074				2553			-1	0	0	0	1	Q13617 XP_011518049 ENSP00000363883 Q13617-1 NP_003582 NP_001185706 ENSP00000363881 ENSP00000363880 CUL2_HUMAN	---	NCBI/UniProt	ENSG00000108094	8453	1	0	0	CUL2	---	protein-coding	10p11.21	cullin 2	.	17.1153	16.9882	16.9629	16.8824
sp~O14975~S27A2_HUMAN	sp|O14975|S27A2_HUMAN	sp|O14975|S27A2_HUMAN	__Other	sp|O14975|S27A2_HUMAN	2	2	2	sp|O14975|S27A2_HUMAN Long-chain fatty acid transport protein 2 OS=Homo sapiens OX=9606 GN=SLC27A2 PE=1 SV=2	1	2	2	2	3.1	3.1	3.1	70.311	620	620	0	7.256				326			-1	0	0	0	1	O14975 O14975-1 ENSP00000267842 NP_003636 S27A2_HUMAN	---	NCBI/UniProt	ENSG00000140284	11001	1	0	0	SLC27A2	ACSVL1 FACVL1 FATP2 HsT17226 VLACS VLCS hFACVL1	protein-coding	15q21.2	solute carrier family 27 member 2	.	16.2481	16.1793	16.25	16.207
sp~Q13283~G3BP1_HUMAN	sp|Q13283|G3BP1_HUMAN	sp|Q13283|G3BP1_HUMAN	__Other	sp|Q13283|G3BP1_HUMAN	10	10	9	sp|Q13283|G3BP1_HUMAN Ras GTPase-activating protein-binding protein 1 OS=Homo sapiens OX=9606 GN=G3BP1 PE=1 SV=1	1	10	10	9	31.5	31.5	29	52.164	466	466	0	323.31				2482	755	109	-1	0	0	0	1	Q13283 ENSP00000377681 G3BP1_HUMAN NP_005745 Q13283-1 NP_938405 ENSP00000348578	---	NCBI/UniProt	ENSG00000145907	10146	1	0	0	G3BP1	G3BP HDH-VIII	protein-coding	5q33.1	G3BP stress granule assembly factor 1	.	19.3832	19.4802	19.4229	19.4118
sp~Q9Y5K6~CD2AP_HUMAN	sp|Q9Y5K6|CD2AP_HUMAN	sp|Q9Y5K6|CD2AP_HUMAN	__Other	sp|Q9Y5K6|CD2AP_HUMAN	5	5	5	sp|Q9Y5K6|CD2AP_HUMAN CD2-associated protein OS=Homo sapiens OX=9606 GN=CD2AP PE=1 SV=1	1	5	5	5	6.3	6.3	6.3	71.45	639	639	0	13.944				6122			-1	0	0	0	1	Q9Y5K6 NP_036252 ENSP00000352264 CD2AP_HUMAN	---	NCBI/UniProt	ENSG00000198087	23607	1	0	0	CD2AP	CMS	protein-coding	6p12.3	CD2 associated protein	.	16.9624	17.015	16.9042	17.0062
sp~Q99598~TSNAX_HUMAN	sp|Q99598|TSNAX_HUMAN	sp|Q99598|TSNAX_HUMAN	__Other	sp|Q99598|TSNAX_HUMAN	4	4	4	sp|Q99598|TSNAX_HUMAN Translin-associated protein X OS=Homo sapiens OX=9606 GN=TSNAX PE=1 SV=1	1	4	4	4	14.8	14.8	14.8	33.112	290	290	0	228.4				4644	995	199	-1	0	0	0	1	Q99598 ENSP00000355599 TSNAX_HUMAN NP_005990	---	NCBI/UniProt	ENSG00000116918	7257	1	0	0	TSNAX	C3PO TRAX	protein-coding	1q42.2	translin associated factor X	.	15.0617	14.9125	15.0023	14.8081
sp~Q8ND83~SLAI1_HUMAN	sp|Q8ND83|SLAI1_HUMAN	sp|Q8ND83|SLAI1_HUMAN	__Other	sp|Q8ND83|SLAI1_HUMAN	1	1	1	sp|Q8ND83|SLAI1_HUMAN SLAIN motif-containing protein 1 OS=Homo sapiens OX=9606 GN=SLAIN1 PE=1 SV=3	1	1	1	1	1.2	1.2	1.2	60.594	568	568	0.006326	0.91081				3887			-1	0	0	0	1	Q8ND83 Q8ND83-1 SLAI1_HUMAN ENSP00000351507 NP_001353595	---	NCBI/UniProt	ENSG00000139737	122060	1	0	0	SLAIN1	C13orf32	protein-coding	13q22.3	SLAIN motif family member 1	.	14.7508	14.6306	14.7255	14.6204
sp~Q5VYK3~ECM29_HUMAN	sp|Q5VYK3|ECM29_HUMAN	sp|Q5VYK3|ECM29_HUMAN	__Other	sp|Q5VYK3|ECM29_HUMAN	15	15	15	sp|Q5VYK3|ECM29_HUMAN Proteasome adapter and scaffold protein ECM29 OS=Homo sapiens OX=9606 GN=ECPAS PE=1 SV=2	1	15	15	15	9.3	9.3	9.3	204.29	1845	1845	0	323.31				3137	894	771	-1	0	0	0	1	Q5VYK3 NP_001350685 ENSP00000339889 NP_001351860 ECM29_HUMAN	---	NCBI/UniProt	ENSG00000136813	23392	1	0	0	ECPAS	ECM29 KIAA0368	protein-coding	9q31.3	Ecm29 proteasome adaptor and scaffold	.	18.3936	18.426	18.4406	18.3656
sp~Q2NL82~TSR1_HUMAN	sp|Q2NL82|TSR1_HUMAN	sp|Q2NL82|TSR1_HUMAN	__Other	sp|Q2NL82|TSR1_HUMAN	11	11	11	sp|Q2NL82|TSR1_HUMAN Pre-rRNA-processing protein TSR1 homolog OS=Homo sapiens OX=9606 GN=TSR1 PE=1 SV=1	1	11	11	11	18.8	18.8	18.8	91.809	804	804	0	117.28				2918	873;874;875	299;483;803	-1	0	0	0	1	Q2NL82 ENSP00000301364 NP_060598 TSR1_HUMAN	---	NCBI/UniProt	ENSG00000167721	55720	1	0	0	TSR1	---	protein-coding	17p13.3	TSR1 ribosome maturation factor	.	18.6338	18.6315	18.8441	18.5296
sp~O00763~ACACB_HUMAN;sp~Q13085~ACACA_HUMAN	sp|Q13085|ACACA_HUMAN;sp|O00763|ACACB_HUMAN	sp|O00763|ACACB_HUMAN;sp|Q13085|ACACA_HUMAN	__Other	sp|Q13085|ACACA_HUMAN	15;3	15;3	15;3	sp|Q13085|ACACA_HUMAN Acetyl-CoA carboxylase 1 OS=Homo sapiens OX=9606 GN=ACACA PE=1 SV=2	2	15	15	15	6.6	6.6	6.6	265.55	2346	2346;2458	0	323.31				2447			-1;-1	0	0	0	1	Q13085 O00763 O00763-1 XP_011523005 ENSP00000478547 XP_011536561 NP_942136 ACACB_HUMAN XP_016880044 ACACA_HUMAN NP_001084 ENSP00000341044 Q13085-1 NP_942133	---	NCBI/UniProt	ENSG00000275176 ENSG00000278540 ENSG00000076555	31 32	2	5	0	ACACA ACACB	ACAC ACACAD ACC ACC1 ACCA ACC-beta ACC2 ACCB HACC275	protein-coding	17q12!12q24.11	acetyl-CoA carboxylase alpha ||| acetyl-CoA carboxylase beta	.	19.0143	18.8999	18.9884	18.8779
sp~O95373~IPO7_HUMAN	sp|O95373|IPO7_HUMAN	sp|O95373|IPO7_HUMAN	__Other	sp|O95373|IPO7_HUMAN	6	6	6	sp|O95373|IPO7_HUMAN Importin-7 OS=Homo sapiens OX=9606 GN=IPO7 PE=1 SV=1	1	6	6	6	9.7	9.7	9.7	119.52	1038	1038	0	323.31				810			-1	0	0	0	1	O95373 NP_006382 ENSP00000369042 IPO7_HUMAN	---	NCBI/UniProt	ENSG00000205339	10527	1	0	0	IPO7	Imp7 RANBP7	protein-coding	11p15.4	importin 7	.	16.4471	16.468	16.4287	16.413
sp~O15305~PMM2_HUMAN	sp|O15305|PMM2_HUMAN	sp|O15305|PMM2_HUMAN	__Other	sp|O15305|PMM2_HUMAN	1	1	1	sp|O15305|PMM2_HUMAN Phosphomannomutase 2 OS=Homo sapiens OX=9606 GN=PMM2 PE=1 SV=1	1	1	1	1	2.8	2.8	2.8	28.082	246	246	0.0085823	0.81046				370			-1	0	0	0	1	O15305 O15305-1 NP_000294 PMM2_HUMAN ENSP00000268261	---	NCBI/UniProt	ENSG00000140650	5373	1	0	0	PMM2	CDG1 CDG1a CDGS PMI PMI1 PMM-2	protein-coding	16p13.2	phosphomannomutase 2	.	15.873	15.7454	15.762	15.7708
sp~Q5T6F2~UBAP2_HUMAN	sp|Q5T6F2|UBAP2_HUMAN	sp|Q5T6F2|UBAP2_HUMAN	__Other	sp|Q5T6F2|UBAP2_HUMAN	2	2	2	sp|Q5T6F2|UBAP2_HUMAN Ubiquitin-associated protein 2 OS=Homo sapiens OX=9606 GN=UBAP2 PE=1 SV=1	1	2	2	2	3.5	3.5	3.5	117.11	1119	1119	0	61.399				3094			-1	0	0	0	1	Q5T6F2 ENSP00000507293 ENSP00000368540 NP_001356991 NP_001356988 Q5T6F2-1 UBAP2_HUMAN	---	NCBI/UniProt	ENSG00000137073	55833	1	0	0	UBAP2	UBAP-2	protein-coding	9p13.3	ubiquitin associated protein 2	.	14.7972	14.6539	14.7268	14.4465
sp~E9PRG8~CK098_HUMAN	sp|E9PRG8|CK098_HUMAN	sp|E9PRG8|CK098_HUMAN	__Other	sp|E9PRG8|CK098_HUMAN	1	1	1	sp|E9PRG8|CK098_HUMAN Uncharacterized protein C11orf98 OS=Homo sapiens OX=9606 GN=C11orf98 PE=4 SV=2	1	1	1	1	11.4	11.4	11.4	14.234	123	123	0	3.09				184			-1	0	0	0	1	E9PRG8 ENSP00000432523 CK098_HUMAN NP_001273015	---	NCBI/UniProt	ENSG00000278615	102288414	1	0	0	C11orf98	C11orf48	protein-coding	11q12.3	chromosome 11 open reading frame 98	.	15.2819	15.2117	15.1803	15.0935
sp~Q9HAV4~XPO5_HUMAN	sp|Q9HAV4|XPO5_HUMAN	sp|Q9HAV4|XPO5_HUMAN	__Other	sp|Q9HAV4|XPO5_HUMAN	13	13	13	sp|Q9HAV4|XPO5_HUMAN Exportin-5 OS=Homo sapiens OX=9606 GN=XPO5 PE=1 SV=1	1	13	13	13	13.9	13.9	13.9	136.31	1204	1204	0	323.31				5199	1046	956	-1	0	0	0	1	Q9HAV4 ENSP00000265351 NP_065801 XPO5_HUMAN	---	NCBI/UniProt	ENSG00000124571	57510	1	0	0	XPO5	exp5	protein-coding	6p21.1	exportin 5	.	18.3172	18.282	18.3063	18.1706
sp~Q7L8W6~DPH6_HUMAN	sp|Q7L8W6|DPH6_HUMAN	sp|Q7L8W6|DPH6_HUMAN	__Other	sp|Q7L8W6|DPH6_HUMAN	2	2	2	sp|Q7L8W6|DPH6_HUMAN Diphthine--ammonia ligase OS=Homo sapiens OX=9606 GN=DPH6 PE=1 SV=3	1	2	2	2	10.1	10.1	10.1	30.306	267	267	0	27.501				3421			-1	0	0	0	1	Q7L8W6 NP_542381 DPH6_HUMAN ENSP00000256538 Q7L8W6-1	---	NCBI/UniProt	ENSG00000134146	89978	1	0	0	DPH6	ATPBD4	protein-coding	15q14	diphthamine biosynthesis 6	.	15.2658	15.1227	15.1423	15.048
sp~Q9Y266~NUDC_HUMAN	sp|Q9Y266|NUDC_HUMAN	sp|Q9Y266|NUDC_HUMAN	__Other	sp|Q9Y266|NUDC_HUMAN	7	7	7	sp|Q9Y266|NUDC_HUMAN Nuclear migration protein nudC OS=Homo sapiens OX=9606 GN=NUDC PE=1 SV=1	1	7	7	7	23	23	23	38.242	331	331	0	323.31				5949			-1	0	0	0	1	Q9Y266 NP_006591 NUDC_HUMAN ENSP00000319664	---	NCBI/UniProt	ENSG00000090273	10726	1	0	0	NUDC	HNUDC MNUDC NPD011	protein-coding	1p36.11	nuclear distribution C, dynein complex regulator	.	18.3373	18.2285	18.277	18.1545
sp~Q86SX6~GLRX5_HUMAN	sp|Q86SX6|GLRX5_HUMAN	sp|Q86SX6|GLRX5_HUMAN	__Other	sp|Q86SX6|GLRX5_HUMAN	1	1	1	sp|Q86SX6|GLRX5_HUMAN Glutaredoxin-related protein 5, mitochondrial OS=Homo sapiens OX=9606 GN=GLRX5 PE=1 SV=2	1	1	1	1	7.6	7.6	7.6	16.628	157	157	0	2.8937				3509			-1	0	0	0	1	Q86SX6 NP_057501 ENSP00000328570 GLRX5_HUMAN	---	NCBI/UniProt	ENSG00000182512	51218	1	0	0	GLRX5	C14orf87 FLB4739 GRX5 PR01238 PRO1238 PRSA SIDBA3 SPAHGC	protein-coding	14q32.13	glutaredoxin 5	.	13.3598	13.185	13.3901	13.0106
sp~Q9UJW0~DCTN4_HUMAN	sp|Q9UJW0|DCTN4_HUMAN	sp|Q9UJW0|DCTN4_HUMAN	__Other	sp|Q9UJW0|DCTN4_HUMAN	7	7	7	sp|Q9UJW0|DCTN4_HUMAN Dynactin subunit 4 OS=Homo sapiens OX=9606 GN=DCTN4 PE=1 SV=1	1	7	7	7	16.1	16.1	16.1	52.337	460	460	0	81.931				5780			-1	0	0	0	1	Q9UJW0 Q9UJW0-1 ENSP00000416968 DCTN4_HUMAN NP_057305	---	NCBI/UniProt	ENSG00000132912	51164	1	0	0	DCTN4	DYN4 P62	protein-coding	5q33.1	dynactin subunit 4	.	17.6791	17.6665	17.6327	17.6221
sp~P46379~BAG6_HUMAN	sp|P46379|BAG6_HUMAN	sp|P46379|BAG6_HUMAN	__Other	sp|P46379|BAG6_HUMAN	12	12	12	sp|P46379|BAG6_HUMAN Large proline-rich protein BAG6 OS=Homo sapiens OX=9606 GN=BAG6 PE=1 SV=2	1	12	12	12	11.1	11.1	11.1	119.41	1132	1132	0	323.31				1704	481;482	172;955	-1	0	0	0	1	P46379 P46379-1 BAG6_HUMAN	---	NCBI/UniProt	ENSG00000096155 ENSG00000204463 ENSG00000227761 ENSG00000228760 ENSG00000229524 ENSG00000233348 ENSG00000234651	7917	1	0	0	BAG6	BAG-6 BAT3 D6S52E G3	protein-coding	6p21.33	BAG cochaperone 6	.	18.9026	18.8744	18.8946	18.8674
sp~Q16836~HCDH_HUMAN	sp|Q16836|HCDH_HUMAN	sp|Q16836|HCDH_HUMAN	__Other	sp|Q16836|HCDH_HUMAN	3	3	3	sp|Q16836|HCDH_HUMAN Hydroxyacyl-coenzyme A dehydrogenase, mitochondrial OS=Homo sapiens OX=9606 GN=HADH PE=1 SV=3	1	3	3	3	13.1	13.1	13.1	34.293	314	314	0	51.979				2889	865	256	-1	0	0	0	1	Q16836 HCDH_HUMAN Q16836-1 NP_005318 ENSP00000312288	---	NCBI/UniProt	ENSG00000138796	3033	1	0	0	HADH	HAD HADH1 HADHSC HCDH HHF4 MSCHAD SCHAD	protein-coding	4q25	hydroxyacyl-CoA dehydrogenase	.	15.894	15.8778	15.9214	15.8293
sp~Q9P2G9~KLHL8_HUMAN	sp|Q9P2G9|KLHL8_HUMAN	sp|Q9P2G9|KLHL8_HUMAN	__Other	sp|Q9P2G9|KLHL8_HUMAN	1	1	1	sp|Q9P2G9|KLHL8_HUMAN Kelch-like protein 8 OS=Homo sapiens OX=9606 GN=KLHL8 PE=1 SV=4	1	1	1	1	2.3	2.3	2.3	68.801	620	620	0	2.555				5615			-1	0	0	0	1	Q9P2G9 KLHL8_HUMAN NP_065854 Q9P2G9-1 NP_001278932 ENSP00000424131 ENSP00000273963	---	NCBI/UniProt	ENSG00000145332	57563	1	0	0	KLHL8	---	protein-coding	4q22.1	kelch like family member 8	.	13.9227	13.9612	13.9049	13.9236
sp~Q99439~CNN2_HUMAN	sp|Q99439|CNN2_HUMAN	sp|Q99439|CNN2_HUMAN	__Other	sp|Q99439|CNN2_HUMAN	3	3	3	sp|Q99439|CNN2_HUMAN Calponin-2 OS=Homo sapiens OX=9606 GN=CNN2 PE=1 SV=4	1	3	3	3	21	21	21	33.697	309	309	0	136.71				4619	989	64	-1	0	0	0	1	Q99439 NP_001290430 Q99439-1 ENSP00000457968 NP_001290428 ENSP00000456436 CNN2_HUMAN	---	NCBI/UniProt	ENSG00000064666	1265	1	0	0	CNN2	---	protein-coding	19p13.3	calponin 2	.	16.5941	16.5471	16.5454	16.4721
sp~Q9BZG8~DPH1_HUMAN	sp|Q9BZG8|DPH1_HUMAN	sp|Q9BZG8|DPH1_HUMAN	__Other	sp|Q9BZG8|DPH1_HUMAN	1	1	1	sp|Q9BZG8|DPH1_HUMAN 2-(3-amino-3-carboxypropyl)histidine synthase subunit 1 OS=Homo sapiens OX=9606 GN=DPH1 PE=1 SV=3	1	1	1	1	1.8	1.8	1.8	48.134	438	438	0	7.7281				4926			-1	0	0	0	1	Q9BZG8 Q9BZG8-1 DPH1_HUMAN NP_001374 ENSP00000263083	---	NCBI/UniProt	ENSG00000108963	1801	1	0	0	DPH1	DEDSSH DPH2L DPH2L1 OVCA1	protein-coding	17p13.3	diphthamide biosynthesis 1	.	14.0062	13.7746	13.8566	13.6825
sp~Q9P2W9~STX18_HUMAN	sp|Q9P2W9|STX18_HUMAN	sp|Q9P2W9|STX18_HUMAN	__Other	sp|Q9P2W9|STX18_HUMAN	2	2	2	sp|Q9P2W9|STX18_HUMAN Syntaxin-18 OS=Homo sapiens OX=9606 GN=STX18 PE=1 SV=1	1	2	2	2	9.3	9.3	9.3	38.673	335	335	0	323.31				5636			-1	0	0	0	1	Q9P2W9 NP_001333211 NP_001333210 NP_058626 NP_001333229 STX18_HUMAN ENSP00000305810	---	NCBI/UniProt	ENSG00000168818	53407	1	0	0	STX18	Ufe1	protein-coding	4p16.3-p16.2	syntaxin 18	.	15.5555	15.5805	15.5207	15.5834
sp~Q99633~PRP18_HUMAN	sp|Q99633|PRP18_HUMAN	sp|Q99633|PRP18_HUMAN	__Other	sp|Q99633|PRP18_HUMAN	3	3	3	sp|Q99633|PRP18_HUMAN Pre-mRNA-splicing factor 18 OS=Homo sapiens OX=9606 GN=PRPF18 PE=1 SV=1	1	3	3	3	6.4	6.4	6.4	39.859	342	342	0	3.5694				4649			-1	0	0	0	1	Q99633 Q99633-1 NP_003666 PRP18_HUMAN ENSP00000367835	---	NCBI/UniProt	ENSG00000165630	8559	1	0	0	PRPF18	PRP18 hPrp18	protein-coding	10p13	pre-mRNA processing factor 18	.	16.3524	16.3258	16.3378	16.3022
sp~P22692~IBP4_HUMAN	sp|P22692|IBP4_HUMAN	sp|P22692|IBP4_HUMAN	__Other	sp|P22692|IBP4_HUMAN	2	2	2	sp|P22692|IBP4_HUMAN Insulin-like growth factor-binding protein 4 OS=Homo sapiens OX=9606 GN=IGFBP4 PE=1 SV=2	1	2	2	2	10.1	10.1	10.1	27.934	258	258	0	4.0421				1346			-1	0	0	0	1	P22692 NP_001543 P22692-1 ENSP00000269593 IBP4_HUMAN	---	NCBI/UniProt	ENSG00000141753	3487	1	0	0	IGFBP4	BP-4 HT29-IGFBP IBP4 IGFBP-4	protein-coding	17q21.2	insulin like growth factor binding protein 4	.	17.1241	17.1777	17.0912	17.1101
sp~O14617~AP3D1_HUMAN	sp|O14617|AP3D1_HUMAN	sp|O14617|AP3D1_HUMAN	__Other	sp|O14617|AP3D1_HUMAN	5	5	5	sp|O14617|AP3D1_HUMAN AP-3 complex subunit delta-1 OS=Homo sapiens OX=9606 GN=AP3D1 PE=1 SV=1	1	5	5	5	4.6	4.6	4.6	130.16	1153	1153	0	58.312				279			-1	0	0	0	1	O14617 AP3D1_HUMAN ENSP00000344055 NP_003929 O14617-1	---	NCBI/UniProt	ENSG00000065000	8943	1	0	0	AP3D1	ADTD HPS10 hBLVR	protein-coding	19p13.3	adaptor related protein complex 3 subunit delta 1	.	16.1246	16.0725	16.0827	15.9557
sp~Q96LR5~UB2E2_HUMAN	sp|Q96LR5|UB2E2_HUMAN	sp|Q96LR5|UB2E2_HUMAN	__Other	sp|Q96LR5|UB2E2_HUMAN	1	1	1	sp|Q96LR5|UB2E2_HUMAN Ubiquitin-conjugating enzyme E2 E2 OS=Homo sapiens OX=9606 GN=UBE2E2 PE=1 SV=1	1	1	1	1	7.5	7.5	7.5	22.255	201	201	0	12.706				4496			-1	0	0	0	1	Q96LR5 NP_689866 ENSP00000401053 ENSP00000379931 UB2E2_HUMAN NP_001357154	---	NCBI/UniProt	ENSG00000182247	7325	1	0	0	UBE2E2	UBCH8	protein-coding	3p24.3	ubiquitin conjugating enzyme E2 E2	.	14.6624	14.6283	14.6968	14.3743
sp~Q9UN37~VPS4A_HUMAN	sp|Q9UN37|VPS4A_HUMAN	sp|Q9UN37|VPS4A_HUMAN	__Other	sp|Q9UN37|VPS4A_HUMAN	4	3	3	sp|Q9UN37|VPS4A_HUMAN Vacuolar protein sorting-associated protein 4A OS=Homo sapiens OX=9606 GN=VPS4A PE=1 SV=1	1	4	3	3	10.5	7.8	7.8	48.897	437	437	0	70.743				5881			-1	0	0	0	1	Q9UN37 ENSP00000254950 NP_037377 VPS4A_HUMAN	---	NCBI/UniProt	ENSG00000132612	27183	1	0	0	VPS4A	CIMDAG SKD1 SKD1A SKD2 VPS4 VPS4-1	protein-coding	16q22.1	vacuolar protein sorting 4 homolog A	.	16.9818	16.8896	16.9518	16.8989
sp~Q96FJ0~STALP_HUMAN	sp|Q96FJ0|STALP_HUMAN	sp|Q96FJ0|STALP_HUMAN	__Other	sp|Q96FJ0|STALP_HUMAN	2	2	2	sp|Q96FJ0|STALP_HUMAN AMSH-like protease OS=Homo sapiens OX=9606 GN=STAMBPL1 PE=1 SV=2	1	2	2	2	5	5	5	49.783	436	436	0	8.1577				4382			-1	0	0	0	1	Q96FJ0 XP_011538285 XP_006717993 XP_006717991 XP_011538287 XP_016871944 STALP_HUMAN NP_065850 XP_016871945 ENSP00000360994 XP_016871942 ENSP00000360995 Q96FJ0-1	TCSA_GESP	NCBI/UniProt	ENSG00000138134	57559	1	0	1	STAMBPL1	ALMalpha AMSH-FP AMSH-LP bA399O19.2	protein-coding	10q23.31	STAM binding protein like 1	.	15.5974	15.6864	15.6244	15.4951
sp~P78316~NOP14_HUMAN	sp|P78316|NOP14_HUMAN	sp|P78316|NOP14_HUMAN	__Other	sp|P78316|NOP14_HUMAN	6	6	6	sp|P78316|NOP14_HUMAN Nucleolar protein 14 OS=Homo sapiens OX=9606 GN=NOP14 PE=1 SV=3	1	6	6	6	7.6	7.6	7.6	97.667	857	857	0	89.732				2173	644	531	-1	0	0	0	1	P78316 P78316-1 NOP14_HUMAN NP_003694 ENSP00000315674 ENSP00000405068 NP_001278907	---	NCBI/UniProt	ENSG00000087269	8602	1	0	0	NOP14	C4orf9 NOL14 RES4-25 RES425 UTP2	protein-coding	4p16.3	NOP14 nucleolar protein	.	17.1647	17.142	17.1763	17.1976
sp~P31948~STIP1_HUMAN	sp|P31948|STIP1_HUMAN	sp|P31948|STIP1_HUMAN	__Other	sp|P31948|STIP1_HUMAN	11	11	11	sp|P31948|STIP1_HUMAN Stress-induced-phosphoprotein 1 OS=Homo sapiens OX=9606 GN=STIP1 PE=1 SV=1	1	11	11	11	18.4	18.4	18.4	62.639	543	543	0	175.37				1513	407;408	490;499	-1	0	0	0	1	P31948 NP_006810 P31948-1 ENSP00000305958 STIP1_HUMAN	---	NCBI/UniProt	ENSG00000168439	10963	1	0	0	STIP1	HEL-S-94n HOP IEF-SSP-3521 P60 STI1 STI1L	protein-coding	11q13.1	stress induced phosphoprotein 1	.	19.3941	19.348	19.3242	19.316
sp~Q08345~DDR1_HUMAN	sp|Q08345|DDR1_HUMAN	sp|Q08345|DDR1_HUMAN	__Other	sp|Q08345|DDR1_HUMAN	1	1	1	sp|Q08345|DDR1_HUMAN Epithelial discoidin domain-containing receptor 1 OS=Homo sapiens OX=9606 GN=DDR1 PE=1 SV=1	1	1	1	1	1.1	1.1	1.1	101.13	913	913	0	3.0344				2361			-1	0	0	0	1	Q08345 NP_054699 Q08345-1 DDR1_HUMAN NP_001284583 ENSP00000405039 ENSP00000365752	SURFY_trainingset TCSA_GESP	NCBI/UniProt	ENSG00000137332 ENSG00000204580 ENSG00000215522 ENSG00000230456 ENSG00000234078	780	1	0	1	DDR1	CAK CD167 DDR EDDR1 HGK2 MCK10 NEP NTRK4 PTK3 PTK3A RTK6 TRKE	protein-coding	6p21.33	discoidin domain receptor tyrosine kinase 1	.	13.4002	13.5785	13.5911	13.3881
sp~P62269~RS18_HUMAN	sp|P62269|RS18_HUMAN	sp|P62269|RS18_HUMAN	__Other	sp|P62269|RS18_HUMAN	4	4	4	sp|P62269|RS18_HUMAN 40S ribosomal protein S18 OS=Homo sapiens OX=9606 GN=RPS18 PE=1 SV=3	1	4	4	4	19.1	19.1	19.1	17.718	152	152	0	7.3854				2098			-1	0	0	0	1	P62269 NP_072045 ENSP00000393241 RS18_HUMAN	---	NCBI/UniProt	ENSG00000096150 ENSG00000223367 ENSG00000226225 ENSG00000231500 ENSG00000235650	6222	1	0	0	RPS18	D6S218E HKE3 KE-3 KE3 S18	protein-coding	6p21.32	ribosomal protein S18	.	19.2968	19.2815	19.2987	19.2234
sp~P09001~RM03_HUMAN	sp|P09001|RM03_HUMAN	sp|P09001|RM03_HUMAN	__Other	sp|P09001|RM03_HUMAN	1	1	1	sp|P09001|RM03_HUMAN 39S ribosomal protein L3, mitochondrial OS=Homo sapiens OX=9606 GN=MRPL3 PE=1 SV=1	1	1	1	1	2.6	2.6	2.6	38.632	348	348	0	21.861				1041			-1	0	0	0	1	P09001 RM03_HUMAN NP_009139 ENSP00000264995	---	NCBI/UniProt	ENSG00000114686	11222	1	0	0	MRPL3	COXPD9 MRL3 RPML3	protein-coding	3q22.1	mitochondrial ribosomal protein L3	.	15.7672	15.7722	15.784	15.8031
sp~P0C7P0~CISD3_HUMAN	sp|P0C7P0|CISD3_HUMAN	sp|P0C7P0|CISD3_HUMAN	__Other	sp|P0C7P0|CISD3_HUMAN	1	1	1	sp|P0C7P0|CISD3_HUMAN CDGSH iron-sulfur domain-containing protein 3, mitochondrial OS=Homo sapiens OX=9606 GN=CISD3 PE=1 SV=1	1	1	1	1	6.3	6.3	6.3	14.215	127	127	0.0012214	1.3617				1073			-1	0	0	0	1	P0C7P0 NP_001129970 CISD3_HUMAN ENSP00000483781	---	NCBI/UniProt	ENSG00000274768 ENSG00000277972	284106	1	0	0	CISD3	MiNT Miner2	protein-coding	17q12	CDGSH iron sulfur domain 3	.	14.2104	14.2484	14.1913	14.3959
[truncated: 5,352 more rows]
[truncated: 50 more columns]
